# Supplementary material for: Functional metabolomics as a tool to analyze Mediator function and structure in plants
Source: PLoS One. 2017 Jun 22;12(6):e0179640. doi: 10.1371/journal.pone.0179640 (PMC5480960; doi:10.1371/journal.pone.0179640)
Supplement: S3 Table — (XLSX) [file pone.0179640.s006.xlsx]

## Sheet: A. raw_dataset
Supplementary Table S2. Relative abundance of metabolites detected by LC-TOF MS (+) in WT, dreb2a and 13 arabidopsis mediator subunit mutant lines.
Mutation	Peak_2	Peak_3	Peak_4	Peak_5	Peak_6	Peak_7	Peak_8	Peak_9	Peak_10	Peak_11	Peak_12	Peak_13	Peak_14	Peak_15	Peak_16	Peak_17	Peak_18	Peak_19	Peak_20	Peak_21	Peak_22	Peak_23	Peak_24	Peak_25	Peak_26	Peak_27	Peak_28	Peak_29	Peak_30	Peak_31	Peak_32	Peak_33	Peak_34	Peak_35	Peak_36	Peak_37	Peak_38	Peak_39	Peak_40	Peak_41	Peak_42	Peak_43	Peak_44	Peak_45	Peak_46	Peak_47	Peak_48	Peak_49	Peak_50
m/z	228.075	209.041	232.05	186.034	193.064	185.021	167.014	211.093	192.062	230.124	197.041	188.077	284.046	257.976	227.068	204.054	190.003	208.039	296.974	316.006	273.956	170.052	316	246.101	213.017	300.026	169.045	280.993	265.013	216.072	214.021	151.034	194.06	212.093	213.091	404.826	336.844	320.864	488.786	420.804	290.847	374.808	206.885	274.871	292.843	225.046	219.026	463.2	393.116
RT	0.436	0.444	0.444	0.444	0.448	0.448	0.451	0.452	0.452	0.452	0.452	0.452	0.452	0.452	0.452	0.452	0.452	0.455	0.455	0.455	0.455	0.455	0.459	0.459	0.459	0.459	0.459	0.459	0.459	0.459	0.459	0.459	0.459	0.463	0.463	0.489	0.489	0.492	0.492	0.493	0.497	0.497	0.5	0.5	0.5	0.517	0.518	0.566	0.57
med17	174.193	191.448	478.835	149.595	136.889	1556.44	323.826	1581.12	619.687	371.542	239.357	262.711	181.63	116.971	2479.64	334.188	150.23	2964.65	516.018	255.078	145.895	121.328	255.133	227.991	2414.79	450.038	446.017	443.506	150.306	173.973	120.857	91.2523	99.1449	312.534	203.141	67.2738	130.522	105.85	61.8734	67.3898	190.279	69.3224	93.2464	74.6892	54.8385	124.875	223.394	123.912	196.254
med17	160.283	199.393	468.562	182.698	124.721	1673.22	351.132	1148.44	568.183	296.641	219.218	223.612	137.676	117.866	2238.57	327.817	156.397	2994.93	611.856	273.085	171.132	104.451	273.159	204.201	2462.33	417.884	426.023	436.676	125.747	140.222	132.766	93.0105	92.1635	206.816	136.904	63.7832	151.619	99.6903	59.0612	87.4375	194.272	73.9749	92.1949	62.4514	58.0313	106.994	249.686	107.562	213.629
med17	127.404	142.206	462.443	121.29	119.405	1217.9	307.634	1123.87	551.888	338.463	219.13	229.644	181.27	129.771	1653.36	298.732	133.886	2277.77	591.392	271.699	162.406	107.396	271.748	214.607	1765.73	473.328	399.877	495.857	160.172	156.216	103.582	88.659	85.8307	222.097	156.369	76.8097	134.402	112.189	64.3622	76.2835	193.307	78.4745	87.2997	82.5429	59.6047	110.197	166.173	156.435	213.291
med17	152.364	208.748	455.737	123.411	132.144	1553.84	311.948	1562.56	632.872	352.789	237.284	252.222	178.051	117.552	2183.03	305.581	140.997	2922.5	504.89	237.479	136.523	113.29	237.547	207.037	2459.84	443.017	444.999	446.821	157.579	173.908	117.375	96.0226	98.1293	313.248	205.854	73.2177	122.142	105.225	57.3553	63.4804	176.527	66.7346	88.0854	69.9507	50.6456	103.594	225.996	83.7167	198.193
med17	109.059	146.064	417.606	118.94	140.146	1309.95	301.298	1438.86	633.388	340.713	244.022	238.694	193.212	128.73	1771.79	288.411	135.706	2375.56	506.467	226.447	139.992	116.625	226.463	187.362	1924.12	437.449	456.887	461.817	180.23	165.609	92.0554	108.898	105.384	242.261	155.356	74.8958	122.502	109.596	66.0315	68.4599	177.555	67.3785	84.9211	76.187	49.0407	102.016	183.472	121.958	180.255
med17	151.381	198.918	511.842	174.465	147.64	1760.17	379.366	1733.76	642.367	394.038	246.535	266.535	177.076	139.5	2652.4	365.829	161.283	3347.76	608.109	294.693	167.843	123.948	294.766	251.991	2805.66	487.335	468.554	488.006	153.391	180.062	125.364	108.614	106.393	323.86	229.644	65.5404	141.745	104.416	58.2756	70.4854	161.562	57.9577	83.9844	62.0225	48.3903	116.674	168.731	128.969	184.262
med18	305.476	507.478	1309.59	351.904	242.263	4043.53	807.798	2138.24	1247.63	647.216	462.614	470.656	234.731	238.589	5525.77	856.904	406.378	8159.77	1563.12	726.967	430.304	211.391	727.133	571.993	6899.83	884.384	841.92	925.02	211.068	332.365	379.856	157.528	192.487	461.659	294.105	120.553	195.028	210.487	98.9799	79.1869	181.958	49.97	114.804	187.188	57.9502	497.685	268.029	265.827	504.722
med18	186.81	207.665	496.51	165.618	151.172	1705.15	362.324	1820.7	675	380.826	273.816	286.92	200.594	137.99	2330.13	337.955	158.535	3250.55	556.444	260.951	157.523	142.061	261.008	225.188	2726.1	486.289	540.321	492.477	179.254	187.832	137.632	115.037	111.299	359.214	206.031	55.3115	113.804	89.9703	42.8254	55.9599	126.191	42.325	68.0495	49.0053	34.2829	96.9521	185.792	89.967	190.619
med18	259.263	336.844	753.778	216.867	179.157	2516.3	514.766	2019.66	826.88	505.654	313.013	347.739	209.595	181.355	3921.28	531.439	237.817	4587.07	895.719	449.73	239.882	167.949	449.838	382.082	3873.66	640.848	619.757	623.435	176.39	235.265	213.245	123.182	132.652	335.445	288.189	74.5199	140.567	119.268	56.8547	64.3211	122.959	36.8418	68.1658	71.4146	34.9598	166.627	190.946	199.537	249.25
med18	178.706	206.628	504.144	180.792	169.793	1748.56	379.035	2019.23	770.872	464.583	299.674	331.203	241.502	154.149	2463.08	361.236	153.326	3359.03	552.544	275.431	154.669	161.075	275.466	250.58	2518.19	535.205	587.464	558.247	213.831	213.494	123.648	132.519	123.426	402.362	301.413	44.8966	89.5866	81.3947	34.2038	36.5522	73.4103	20.9974	49.5561	36.9536	21.8416	113.173	194.001	162.295	187.435
med18	135.231	174.482	465.181	153.863	163.277	1511.24	336.207	2001.72	745.242	422.611	295.397	314.486	243.615	151.391	2266.02	314.171	155.041	3129.27	492.568	234.679	137.995	147.975	234.717	205.171	2548.4	499.733	568.342	528.991	223.416	205.775	131.94	122.098	124.735	405.471	286.923	53.3802	95.3841	92.3464	39.7638	45.8156	98.6969	30.3825	53.4321	40.9811	29.1608	93.9174	189.881	115.268	143.573
med18	209.714	287.131	615.201	187.619	147.535	2148.16	407.478	1229.01	686.298	372.842	269.307	261.057	151.679	134.375	2849.18	403.53	195.702	4085.26	719.782	330.422	195.552	126.994	330.797	271.482	3473.1	485.049	500.625	501.621	140.189	185.083	160.282	94.5914	102.587	269.7	189.733	64.6592	118.154	101.794	55.0514	53.0847	164.008	43.3267	74.5557	94.2397	40.7898	154.819	223.638	186.398	188.765
med19a	113.059	162.355	428.833	141.468	132.492	1595.38	321.852	1454.25	622.016	326.037	229.309	240.095	164.614	117.876	2176.6	304.944	138.501	2970.74	519.423	240.401	149.514	118.51	240.455	201.528	2348.14	413.711	448.447	428.493	153.452	152.288	122.83	100.453	95.4835	276.099	230.512	62.7401	108.597	96.7092	53.334	52.3527	130.163	44.6239	66.7216	61.276	36.0953	118.332	159.569	68.7349	157.151
med19a	154.328	211.722	475.776	154.477	123.07	1565.34	328.638	1379.77	582.601	353.257	221.641	243.175	162.434	120.592	2360.36	338.098	144.708	3239.67	546.677	267.732	147.79	113.128	267.772	239.082	2461.05	425.127	419.387	425.371	139.81	163.646	132.651	90.2194	90.0183	296.123	207.503	64.6913	127.931	99.2381	56.432	64.5154	157.7	56.3195	78.1045	66.3252	49.3381	110.837	109.634	61.5185	155.685
med19a	150.55	255.718	552.936	175.881	148.76	1994.07	427.565	1641.34	700.038	381.522	261.857	280.695	177.39	151.104	2865.89	390.458	179.056	3603.77	666.651	322.235	187.775	143.809	322.309	255.513	2966.71	517.592	506.859	514.766	158.835	179.921	168.796	116.985	110.871	331.069	295.786	63.6625	139.493	103.29	52.5997	67.7495	133.416	42.8356	71.2575	49.6872	38.3792	131.149	119.673	117.578	238.095
med19a	129.49	215.286	524.13	138.033	139.831	1725.79	431.229	1237.11	651.669	335.726	255.025	242.285	156.567	145.462	2220.25	372.042	169.314	3131.33	729.47	320.205	202.842	120.364	320.411	239.573	2430.76	497.538	476.261	521.573	155.578	165.853	107.42	111.929	104.273	260.048	169.442	64.2145	121.004	100.242	52.0601	58.6645	114.997	41.7864	63.9296	60.6174	31.8951	125.165	164.036	65.1218	207.168
med19a	131.129	223.801	467.861	158.127	116.191	1734.16	388.855	972.79	535.143	273.036	193.197	205.712	115.92	115.453	2330.92	337.094	156.715	3023.9	653.313	296.883	180.264	101.61	296.967	216.672	2416.27	399.965	383.078	435.088	110.213	134.588	103.509	84.983	86.078	185.947	136.142	62.4087	140.521	84.7769	55.0393	69.2118	142.125	49.0046	72.3366	54.7341	45.0413	104.243	118.766	73.9673	159.718
med19a	121.297	164.877	438.899	113.727	116.5	1347.85	255.552	1214.1	522.118	323.857	199.249	209.734	138.996	96.2558	2129.33	296.92	131.542	2605.84	477.682	235.76	126.496	91.477	235.782	213.797	2171.49	386.321	365.673	381.715	125.665	147.967	110.791	71.7421	82.0055	220.423	140.531	56.9287	99.7373	83.2904	46.8949	49.9298	127.827	40.2146	59.8431	61.8097	37.1913	101.301	126.435	36.7976	101.725
med22a	120.643	147.453	450.083	123.469	143.89	1314.06	283.437	1716.89	656.397	414.382	256.655	284.344	215.294	119.289	2003.7	295.894	127.529	2656.55	442.187	221.789	119.142	130.601	221.814	218.4	2052.72	463.996	475.638	442.683	185.563	185.22	108.819	98.0152	106.067	346.223	204.137	69.927	117.121	104.579	62.3207	63.6044	184.194	66.9657	87.2956	71.4759	55.7837	98.6273	170.805	74.8628	156.504
med22a	87.5682	148.481	331.656	124.874	149.602	1351.61	290.964	1049.2	663.543	225.295	257.036	207.515	164.447	131.66	1315.28	225.751	137.033	2407.45	504.404	183.693	143.092	120.559	183.885	116.177	1978.96	370.652	501.249	477.398	188.061	137.211	81.5111	109.046	106.61	202.405	163.468	72.126	118.941	111.215	70.665	66.3567	206.3	76.5987	92.1575	88.8275	60.2078	99.3877	201.998	50.3101	178.138
med22a	151.616	166.98	461.388	127.217	156.237	1529.37	307.178	1968.64	720.48	446.047	274.324	301.432	231.776	132.824	2201.49	319.829	143.999	2745.06	468.461	241.506	131.067	141.057	241.555	226.824	2391.41	493.327	518.36	469.161	197.949	200.99	111.134	112.983	108.452	411.68	253.682	72.835	124.853	112.597	59.664	63.1849	180.733	63.7354	84.2578	69.9203	49.954	108.698	139.161	81.6809	215.503
med22a	375.379	504.729	1397.79	357.108	310.344	3266.78	634.828	2882.82	1637.85	891.963	552.448	591.33	355.151	250.084	3827.11	862.273	380.9	7391.57	1472.2	732	375.141	258.732	732.081	642.414	5859.19	1054.16	1046.83	1018.42	318.727	399.86	387.226	147.859	244.888	595.466	483.112	98.8801	96.3327	215.814	50.1142	20.0234	102.557	10.9424	64.3538	266.022	17.9149	694.719	227.698	285.639	602.53
med22a	167.858	200.009	514.207	151.98	133.676	1770.47	355.267	1533.78	621.414	368.854	243.599	260.635	169.958	127.656	2555.47	358.699	165.257	3372.53	584.349	287.049	162.653	120.722	286.941	249.363	2791.59	461.935	446.582	458.942	144.948	174.586	114.902	99.2853	94.5948	294.006	228.958	54.7631	118.583	93.2468	48.132	58.4986	127.308	42.0384	67.3429	47.6532	32.5632	101.904	154.152	115.587	175.301
med22a	175.332	187.006	522.822	148.908	181.502	1576.93	312.606	2024.31	846.516	456.516	336.441	328.015	264.511	149.078	2264.85	339.739	161.204	3221.81	517.42	252.529	136.795	157.069	252.572	231.298	2776.56	531.901	594.135	552.188	233.079	233.375	148.667	117.037	136.381	448.542	306.008	90.7037	145.39	141.585	85.2202	66.5503	255.128	82.5247	115.715	141.102	72.601	160.415	223.907	101.487	324.473
med22b	184.841	200.963	595.167	175.289	184.752	1642.38	331.949	2066.97	830.648	545	316.015	330.655	263.831	144.286	2441.16	399.717	152.184	3167.72	596.28	311.392	152.744	157.626	311.71	295.097	2467.72	601.111	573.387	548.305	219.293	241.453	152.826	114.705	128.101	384.447	214.95	96.415	166.246	148.592	100.513	78.9718	274.635	95.7838	120.963	135.233	75.8442	163.149	280.457	141.56	317.448
med22b	126.346	187.134	495.949	152.484	150.449	1426.15	323.833	1600.32	652.076	421.795	254.704	278.469	207.187	131.013	2093.96	330.269	139.161	2599.91	519.047	261.498	143.308	125.74	261.773	240.802	2063.42	492.948	468.981	473.61	178.59	190.628	133.46	103.145	103.919	321.741	186.177	74.3958	137.665	110.044	63.5576	72.1094	184.258	70.6123	91.4596	71.1766	55.9882	122.298	158.453	96.5925	236.919
med22b	124.204	173.389	465.614	119.164	124.011	1257.51	327.423	1186.42	557.284	359.547	217.911	234.447	180.906	126.894	1793.95	312.518	132.448	2375.82	566.154	272.866	154.396	111.408	272.906	225.448	1817.71	471.883	404.287	474.483	155.502	163.621	96.1347	97.2932	87.6945	205.978	147.516	62.5452	134.585	101.499	61.1024	72.3406	172.198	64.3473	77.4764	62.3061	50.8638	104.748	231.924	41.4554	217.898
med22b	186.097	204.075	491.485	157.211	159.24	1517.73	313.025	2000.11	732.206	433.009	294.662	306.865	225.702	137.45	2414.12	327.278	149.021	2981.57	477.198	231.359	132.649	142.047	231.407	221.733	2611.28	489.398	532.861	485.64	190.985	213.885	123.337	116.36	119.541	396.393	264.342	67.9087	122.294	110.629	63.3159	55.1943	158.688	53.312	84.9667	74.1436	46.9627	118.391	178.523	72.8849	212.568
med22b	128.284	156.56	423.5	127.053	158.095	1473.32	315.744	1784.83	726.121	428.283	288.275	297.686	233.938	135.925	2191.04	308.012	137.583	2734.06	461.719	220.072	131.534	134.571	220.113	208.747	2203.96	491.393	536.386	480.915	216.123	192.46	129.392	118.37	119.858	389.701	245.906	71.4366	127.336	116.218	56.6836	62.4325	174.02	63.8105	88.0559	64.132	51.9647	103.396	201.563	69.6971	227.818
med22b	120.47	110.381	443.271	131.759	158.536	1146.82	270.856	1875.8	731.113	488.089	284.135	322.984	277.582	132.036	1890.69	291.935	121.257	2185.47	415.492	226.555	109.797	147.029	226.598	223.827	1854.67	513.182	529.129	484.724	226.505	205.037	83.2289	120.716	114.181	302.845	261.042	79.7523	118.906	117.199	68.4881	64.5931	195.261	78.8186	93.1368	77.2124	55.3643	124.227	169.998	71.7783	251.536
med23	116.878	126.159	471.616	137.467	132.424	1162.36	302.634	1310.72	593.188	400.381	240.414	253.916	219.231	131.886	1675.29	299.96	125.405	2230.9	511.715	271.995	147.165	117.425	272.214	226.652	1810.23	504.393	424.092	501.707	186.093	182.933	76.4491	96.1018	93.0074	274.018	171.572	72.2803	126.392	110.436	61.3289	68.265	172.566	66.3867	77.884	67.0404	54.6105	114.427	211.358	87.5165	236.135
med23	126.024	211.439	429.557	164.148	153.829	1685.92	328.968	1533.43	693.659	349.975	262.5	259.17	190.181	139.613	2143.92	303.416	147.608	2924.1	521.697	237.217	148.008	133.487	237.266	191.521	2458.53	454.445	514.178	486.022	183.211	175.013	110.028	111.792	114.854	337.213	249.113	62.8158	117.952	103.659	54.5996	63.2446	151.448	55.5329	77.032	61.3265	46.3014	108.208	215.062	81.1739	179.171
med23	97.4247	182.646	376.577	116.408	145.822	1201.36	269.924	1495.94	677.43	342.785	252.95	249.563	200.775	124.789	1520.21	253.494	112.54	2308.04	417.11	188.548	115.581	125.631	188.741	172.672	1706.73	419.409	472.911	447.635	194.143	166.362	96.0457	102.636	105.111	278.269	228.194	71.9015	121.234	115.403	66.0084	66.1176	208.382	82.5523	99.057	77.9803	61.7722	106.425	204.366	88.5511	207.843
med23	123.449	136.092	463.378	107.801	139.272	1445.51	287.232	1531.89	628.738	402.719	244.067	261.469	191.967	114.758	2088.14	313.162	127.729	2814.91	489.295	245.708	124.168	115.371	245.772	228.251	2224.22	456.596	455.08	437.969	154.409	179.651	123.756	94.4836	99.1175	315.7	194.466	65.5887	124.728	101.576	57.2176	66.8351	184.564	70.9724	91.9256	60.806	52.3159	115.06	125.892	80.3188	155.564
med23	163.915	192.266	437.473	148.252	129.109	1454.29	308.932	1477.17	603.929	348.677	229.137	244.056	174.564	117.491	2254.64	304.003	134.695	2900.34	499.104	245.687	140.808	116.246	245.755	211.735	2327.92	439.245	444.942	435.162	156.569	163.961	117.709	97.2296	94.4945	327.815	191.105	66.6727	123.664	102.176	62.3796	62.4115	169.529	64.7105	81.5902	78.0732	50.3843	112.668	147.241	78.6451	178.703
med23	134.094	146.504	448.748	139.745	147.508	1246.5	284.695	1655.48	652.162	439.788	244.232	268.585	221.991	122.937	2010.8	301.548	123.022	2479.17	469.951	229.445	118.353	131.359	229.498	227.644	1931.96	487.862	469.211	466.171	188.533	189.112	98.558	102.692	105.966	307.498	214.371	76.68	117.386	109.916	65.8945	69.1717	196.132	73.6424	94.2963	78.1347	57.0512	121.961	151.351	89.2394	197.101
med25	178.985	168.355	638.88	149.484	182.594	1488.74	468.331	1653.52	815.769	570.434	313.986	403.958	326.751	231.324	2121.84	499.215	199.583	2489.7	807.584	398.646	256.853	179.026	398.77	339.175	2043.98	781.846	650.819	769.617	272.89	245.485	92.1315	142.925	129.089	277.02	184.664	84.7379	142.239	137.111	62.0733	68.426	152.062	50.6492	73.6617	78.8235	44.284	161.139	201.156	131.231	211.715
med25	140.205	190.803	522.624	142.515	165.301	1419.81	351.126	1740.32	719.947	483.956	283.233	309.092	245.761	144.886	2295.46	350.049	145.255	2696.05	554.093	289.201	150.707	144.893	289.252	264.256	2145.27	564.004	528.335	531.049	208.376	204.766	99.0505	121.857	122.06	314.692	227.165	61.9883	112.922	103.861	52.3656	54.0511	116.68	39.9927	61.2753	54.1045	35.4561	117.033	150.355	78.3978	167.656
med25	144.872	192.797	451.645	113.262	169.48	1474.95	327.409	2023.53	758.147	453.682	292.507	310.851	249.189	140.367	2248.62	324.889	140.18	2817.5	493.801	248.457	133.493	149.797	248.516	226.369	2239.16	520.621	569.673	516.425	218.921	206.79	112.974	120.84	125.562	391.563	298.624	63.7021	107.188	107.174	48.834	51.6161	118.221	41.1587	69.3443	54.1742	35.135	109.455	157.182	91.476	136.462
med25	117.962	172.43	477.641	102.01	149.659	1459.22	386.827	1462.41	692.185	387.698	262.401	276.687	220.514	154.467	1969.8	340.872	148.347	2675.95	635.039	299.133	171.614	141.133	299.187	232.595	2068.63	536.738	501.811	565.072	196.91	186.413	102.528	124.179	109.045	283.873	150.824	52.6398	97.266	87.9463	41.5843	46.3893	86.9291	28.4069	45.8153	42.705	22.6889	105.153	228.962	108.21	132.971
med25	196.013	250.537	583.281	201.918	193.119	1949.64	429.012	2410.38	886.788	503.774	353.915	370.33	282.181	183.164	2851.69	395.814	188.042	3888.27	644.424	313.494	181.636	178.771	313.757	267.264	3239.18	636.107	656.087	634.084	249.537	244.789	166.818	153.453	147.722	445.124	352.911	33.9511	78.1306	69.2358	23.566	28.596	45.9986	11.9697	29.8265	21.1431	10.8306	132.74	211.356	91.7318	186.406
med25	163.494	216.559	485.192	142.27	179.06	1708.9	355.358	2124.85	827.185	490.969	306.827	337.909	271.959	156.418	2565.62	349.117	150.207	3189.51	525.791	251.063	145.957	172.602	251.257	246.211	2542.67	549.882	592.708	546.705	238.07	222.579	127.404	135.93	134.865	448.678	295.516	60.0388	102.132	102.067	46.5612	44.4846	105.952	34.6989	52.7456	48.246	29.5796	106.543	208.714	75.1576	151.412
med27	111.851	145.304	358.729	111.533	178.681	1211.22	251.576	2066.37	821.459	436.064	325.522	322.312	272.935	126.725	820.571	242.793	122.672	2419.62	329.41	140.783	90.3735	150.449	140.952	156.391	1878.33	386.159	595.573	457.495	257.314	213.526	91.7849	131.546	139.349	464.486	281.022	70.6733	102.922	115.119	64.3826	53.161	180.822	64.8713	82.523	66.3569	54.2294	110.489	218.589	35.9116	217.841
med27	119.519	134.449	414.396	128.506	153.502	1066.03	273.565	1674.43	686.449	459.433	265.652	296.404	257.057	123.811	1681.22	280.418	111.054	2197.22	399.578	217.036	111.939	139.799	217.073	219.806	1633.23	510.449	494.296	472.954	219.511	198.482	92.5792	111.971	111.095	320.849	218.732	69.9517	109.733	107.931	61.2658	59.2067	171.16	61.3069	77.0585	67.5109	47.6936	124.206	150.891	43.5836	193.8
med27	94.7904	136.667	335.584	122.049	195.437	1176.99	265.167	2071.02	898.781	397.266	347.575	323.118	311.772	145.378	1311.15	227.442	126.961	2372.75	346.387	144.677	99.2956	168.469	144.72	138.674	1842.37	436.97	662.885	513.099	317.832	214.047	99.7423	141.514	141.89	424.42	278.174	79.6725	101.51	124.911	66.8467	57.5588	183.646	69.2354	84.9925	71.0347	57.0567	123.928	241.984	37.9066	236.798
med27	115.07	165.562	423.824	133.563	170.081	1384.29	283.92	2039.83	765.344	442.205	295.161	310.633	258.109	138.179	2095.94	290.694	131.742	2767.71	429.849	210.006	120.856	143.514	210.091	198.528	2150.79	492.248	558.351	495.118	234.197	210.159	114.542	115.218	120.88	391.514	263.355	74.604	124.089	117.644	69.0137	66.1142	187.051	70.9341	87.0763	70.2916	56.9034	115.468	183.003	35.7193	246.424
med27	109.235	176.612	491.842	124.35	156.709	1232.2	303.346	1808.23	717.168	511.637	278.039	313.718	260.821	138.476	2019.73	320.008	126.822	2385.19	470.225	250.149	132.434	140.755	250.197	252.547	1873.89	552.549	521.356	500.956	215.399	213.182	99.8063	116.728	119.782	360.061	206.376	75.6931	126.489	122.312	65.8933	66.742	183.847	66.5339	80.9734	76.7544	57.1032	117.993	195.303	56.2234	215.355
med27	129.592	133.074	404.47	134.026	159.012	1119.48	266.053	1617.34	699.551	415.574	270.721	282.749	252.106	125.548	1660.43	272.6	116.96	2113.7	425.493	204.543	111.456	137.131	204.594	192.397	1601.92	482.729	503.964	472.807	226.04	198.242	108.599	116.492	114.839	322.252	213.898	84.827	130.57	121.5	75.4288	75.1371	227.993	93.1232	106.343	80.5192	71.6958	122.937	184.53	25.4621	217.376
med28	132.145	224.64	477.173	143.019	129.89	1636.81	339.74	1079.45	573.982	299.614	214.886	214.532	138.774	119.376	2157.51	329.375	150.74	2991.72	606.122	284.985	166.992	103.746	285.054	217.034	2391	420.505	433.229	440.087	127.102	144.393	111.125	87.5594	89.8023	217.723	171.312	66.3216	136.597	98.0459	60.0938	74.8539	176.433	59.5958	83.9716	66.6555	53.4615	105.631	217.354	43.5452	265.994
med28	110.68	151.057	466.021	115.76	127.159	1202.53	310.195	1241.14	575.559	339.102	225.449	224.602	172.805	117.145	1852.56	305.897	131.003	2459.4	547.595	265.774	147.815	108.289	265.822	220.532	1907.64	449.59	400.997	459.662	149.138	159.293	86.2738	92.2571	94.6226	275.782	151.247	78.9554	141.016	109.72	68.1996	82.956	219.287	85.5636	87.7034	73.3895	64.5904	114.771	197.703	49.4446	224.089
med28	147.725	199.764	455.581	126.827	140.76	1434.57	308.075	1571.22	642.411	386.79	244.932	259.081	188.672	123.82	2107.56	320.325	135.622	2849.53	508.417	245.508	131.832	121.743	245.689	224.833	2112.5	460.486	452.996	454.733	171.52	171.919	127.285	99.7675	101.014	353.735	233.51	63.5713	124.832	100.587	53.0164	63.3634	170.011	59.8567	81.9935	56.5112	50.9585	108.846	274.752	55.2657	197.066
med28	138.506	198.069	450.091	139.42	110.575	1660.98	334.128	1106.31	539.052	280.128	196.201	203.035	132.84	108.963	2310.24	321.803	142.456	3105.11	576.661	270.567	160.381	97.1434	271.9	205.323	2569.6	384.712	375.916	403.779	111.063	136.29	86.1754	82.8023	80.8754	241.671	186.472	66.3053	142.714	92.1757	57.2542	78.5746	190.093	71.4358	87.5085	64.0099	57.5816	106.834	168.403	58.4761	189.544
med28	116.444	173.259	437.711	111.066	154.289	1289.85	277.211	1668.75	679.118	456.694	264.419	284.274	234.745	123.939	1953.36	298.527	124.313	2561.97	441.891	227.002	121.258	129.41	227.049	224.851	2039.86	488.771	500.209	467.276	194.388	190.819	90.4898	109.311	110.8	318.584	187.95	74.6071	117.879	108.711	63.036	66.1269	185.551	69.0807	90.5334	68.4281	57.464	109.84	230.064	52.5347	188.501
med28	157.658	202.905	467.694	134.833	132.63	1445.23	298.102	1550.29	613.468	355.57	239.039	258.591	168.607	115.142	2238.54	318.368	142.223	2899.67	505.035	252.668	137.175	119.847	252.709	234.708	2412.04	430.26	439.466	424.523	149.953	169.232	97.1988	95.6326	97.0847	258.051	207.619	70.0942	126.244	107.301	61.3772	70.6832	187.373	67.0351	91.5373	68.0613	60.6441	123.09	174.516	50.2025	200.386
med32	80.1311	110.889	336.096	116.743	94.0179	933.023	195.246	889.754	444.379	280.485	176.382	174.045	142.066	83.884	1248.7	216.566	95.0417	1672.66	365.833	186.577	97.4125	79.2099	186.623	166.312	1387.07	337.208	312.556	326.837	114.892	125.302	98.7773	62.9228	72.3612	174.432	103.25	69.2412	126.14	90.6963	67.7149	80.5534	307.754	129.822	129.785	83.1815	89.8488	68.7156	253.33	120.94	214.044
med32	121.013	146.417	429.595	126.037	86.0975	1094.91	250.948	846.837	409.968	287.092	153.302	176.596	111.297	83.9279	1758.74	287.967	113.105	2006.5	480.71	254.773	127.981	75.3355	254.605	228.824	1587.87	360.815	291.518	330.555	92.4925	123.354	110.071	60.2745	63.0722	184.841	144.501	68.2644	137.212	93.3226	64.6182	80.5885	269.602	113.519	118.663	89.7273	78.1267	77.1625	231.107	70.4007	247.185
med32	98.7854	151.406	353.727	109.437	100.384	1130.98	222.47	782.999	470.809	238.133	180.8	168.913	117.28	94.1397	1533.36	229.806	108.154	2305.05	430.595	193.51	118.274	80.7795	193.548	158.139	1797.3	319.12	335.56	329.214	104.914	116.037	94.1	66.0588	73.848	171.43	139.956	69.6534	128.572	94.1095	66.5377	75.3278	287.456	117.182	122.146	88.2355	90.9655	85.7567	168.485	64.6945	222.268
med32	111.983	147.155	445.315	127.609	129.032	1211.32	256.755	1340.49	605.402	389.068	228.836	236.868	186.113	108.76	2056.81	287.401	122.227	2344.38	467.092	234.453	123.149	112.844	234.506	219.594	1974.09	428.931	420.542	399.976	150.738	171.881	117.056	77.6215	95.867	313.864	188.506	82.305	148.28	112.916	72.2237	80.8559	288.414	111.814	124.106	100.42	84.9328	114.77	203.908	62.0721	245.29
med32	141.334	183.548	437.132	125.591	110.786	1337.08	262.44	1210.64	512.337	320.529	196.419	211.073	140.578	96.9028	2129.46	292.362	122.862	2591.33	471.878	234.277	123.095	99.0362	234.328	211.017	2127.1	392.168	370.044	370.819	120.874	144.51	99.9919	73.2909	83.5601	239.256	165.66	69.0563	146.98	99.9868	66.9422	81.8929	256.948	93.5644	108.737	86.1096	77.0919	88.8594	169.007	57.0717	223.057
med32	136.737	200.179	423.099	135.435	116.63	1500.12	311.808	1157.23	529.543	276.712	199.726	204.252	127.574	106.522	2191.74	297.509	138.725	2963.83	542.349	242.976	146.189	98.1085	243.006	197.046	2448.48	369.148	390.497	402.145	118.649	129.366	116.535	79.3045	82.3441	227.312	193.276	68.0091	152.08	101.194	69.4192	84.7923	245.97	99.9225	118.687	80.5892	75.7458	105.24	202.892	49.9406	191.996
med33a	655.674	1420.39	2459.71	722.664	322.244	6422.55	1265.53	2730.26	2075.2	770.046	580.682	545.837	122.595	238.568	5939.42	1541.43	776.889	14514.4	3180.22	1192.63	739.041	207.469	1192.67	953.997	9689.83	996.06	1219.96	1105.64	113.554	337.561	856.653	142.448	219.077	532.696	399.633	77.2151	51.5351	292.331	18.9871		31.4959		41.0155	312.06	1.8376	1808.03	354.01	208.956	1183.54
med33a	117.528	197.072	446.341	113.438	132.777	1353.24	287.715	1560.96	614.397	394.466	225.286	253.877	180.54	115.039	2133.69	304.302	123.482	2584.6	476.597	239.136	127.972	110.088	239.201	227.115	2107.78	436.005	438.38	421.87	164.47	168.183	93.4871	90.6766	97.7351	288.184	201.059	73.426	129.352	103.098	61.8509	67.2919	195.651	76.6881	88.3281	72.2179	58.6727	114.306	187.938	59.662	184.883
med33a	123.877	154.699	389.459	107.203	143.522	1263.67	249.589	1725.25	688.326	373.089	276.589	271.941	224.168	112.71	1624.98	259.205	126.696	2413.76	368.749	176.527	104.919	117.837	176.561	170.344	2110.8	402.091	491.608	423.068	203.041	192.713	106.801	104.832	104.409	380.143	221.331	74.8545	122.273	114.745	66.2441	73.0232	250.838	95.6527	112.968	76.0422	74.6167	96.9886	242.518	40.9887	192.839
med33a	112.456	168.899	391.931	122.619	126.068	1396.04	275.094	1120.87	592.205	256.703	238.392	207.812	150.776	119.062	1655.7	249.069	141.169	2725.53	465.785	201.894	132.767	103.963	201.935	146.586	2362.51	361.461	422.569	408.804	148.164	141.721	144.504	85.6167	93.7435	235.138	178.142	74.3815	138.371	104.917	71.0811	76.2549	256.043	99.3197	110.114	75.2939	72.8516	106.303	205.709	37.0637	195.593
med33a	141.606	169.116	410.628	125.109	139.658	1235.7	266.94	1640.53	659.21	404.18	252.279	273.443	211.58	111.174	2037.01	274.564	116.342	2414.95	415.736	202.833	111.343	125.422	202.71	196.868	1968.86	443.965	466.733	422.397	189.14	182.806	98.7548	95.5999	100.728	310.751	224.535	73.5216	124.109	106.331	68.2605	72.8821	246.748	93.3781	112.651	75.6306	69.6883	114.243	201.441	40.5329	201.285
med33a	124.183	140.958	453.309	121.182	124.209	1219.29	268.889	1314.57	563.073	381.186	216.741	232.039	168.155	100.826	1971.61	302.277	123.13	2335.89	451.95	236.464	119.233	105.804	236.507	233.038	1793.96	426.683	399.817	401.227	142.479	171.806	100.786	86.0818	88.6469	241.375	176.571	80.3246	135.056	112.164	72.8943	81.9223	245.234	96.4058	113.975	88.0604	70.6452	102.15	265.66	43.6505	213.548
med34	88.1661	124.066	334.609	118.899	139.318	1086.94	290.214	1133.99	669.47	251.252	257.925	214.088	191.659	137.768	1266.02	227.792	118.845	2115.95	460.661	179.491	135.159	117.603	179.533	127.697	1674.31	401.674	483.446	492.601	209.687	150.928	78.8706	107.495	109.417	204.673	136.723	80.512	129.4	117.151	74.1269	76.5406	239.449	94.4589	110.659	96.3285	68.1924	111.435	236.157	14.7073	258.494
med34	157.652	233.603	485.411	132.437	154.177	1562.32	328.959	1663.94	665.32	400.366	257.527	281.997	196.042	127.658	2512.53	337.168	149.541	2942.32	522.842	257.181	150.001	132.525	257.227	236.876	2484.1	482.31	486.656	461.276	164.105	188.322	134.594	107.256	104.982	321.107	240.732	68.3322	124.993	103.921	59.1102	65.9192	161.26	55.5612	82.0136	60.4181	47.0137	117.382	150.166	70.2613	202.413
med34	119.021	180.784	426.952	140.062	172.299	1338.44	309.552	1804.4	790.841	431.039	304.431	303.595	253.199	141.623	1974.26	293.797	134.475	2537.87	462.695	215.879	121.862	151.108	215.934	202.764	2047.06	499.838	576.725	518.143	241.567	212.375	85.9386	126.771	122.997	368.967	230.452	69.3668	112.915	113.855	55.8615	59.6847	154.333	57.135	77.8562	61.3686	46.6547	116.243	171.37	64.4645	221.38
med34	124.479	171.205	483.321	161.45	147.367	1398.62	301.125	1776.78	690.1	451.124	275.714	298.432	225.285	124.136	2205.09	323.827	137.892	2625.68	478.914	248.145	133.326	134.999	248.195	234.759	2215.68	509.213	498.724	468.372	190.639	202.486	104.564	109.676	114.003	331.404	298.818	67.6777	125.612	110.184	63.0007	70.0456	185.604	66.9647	89.1369	62.204	53.4784	103.361	183.266	75.1119	179.828
med34	126.28	198.032	438.724	106.198	149.872	1290.8	280.171	1731.24	703.185	438.315	278.062	287.96	231.96	124.898	2024.27	294.103	129.511	2513.04	444.234	220.866	115.404	135.627	220.91	216.11	2047.95	480.241	505.831	457.325	202.519	195.046	117.149	105.488	114.339	375.194	246	70.093	109.23	109.811	62.1459	59.6189	164.428	58.3574	77.0027	68.678	46.118	123.495	228.933	45.0298	198.425
med34	132.011	123.294	374.102	111.393	137.742	1181.62	235.386	1663.8	657.502	391.306	251.549	273.339	231.782	112.714	1759.92	256.134	109.003	2176.72	372.825	176.146	98.6618	120.554	176.188	173.424	1858.54	424.984	474.964	419.286	195.05	185.044	102.795	97.1222	111.232	361.808	201.831	73.2653	111.657	108.255	68.0592	64.6888	229.027	83.0171	98.8644	78.7494	65.4822	118.98	203.137	38.9766	199.596
dreb2a	163.932	222.903	515.693	160.851	150.722	1878.63	383.003	1690.35	689.8	369.189	273.593	273.067	187.492	140.806	2553.69	348.197	170.959	3324.55	596.685	274.973	168.351	138.013	275.449	230.618	2846.2	491.246	497.064	491.033	168.079	181.319	149.746	113.93	106.841	324.996	252.634	67.3533	136.896	106.373	61.9772	73.4608	170.099	60.5455	81.5648	61.8725	47.739	127.221	170.837	72.2735	216.082
dreb2a	159.479	190.11	489.66	168.813	165.508	1526.82	323.455	1957.27	726.472	474.554	284.259	310.157	242.757	132.826	2301.43	343.089	143.441	2889.59	505.148	259.398	134.005	139.477	259.465	246.502	2191.82	524.807	522.236	509.785	201.487	208.479	95.5216	111.094	118.227	393.064	291.578	71.3854	125.815	113.243	63.5047	62.792	163.262	58.8253	83.4341	61.5443	47.4519	116.248	166.232	54.3959	224.421
dreb2a	119.141	159.902	383.107	103.594	98.6772	1124.97	209.573	1044.3	450.828	273.076	177.839	178.169	128.65	82.2645	1700.5	242.206	102.778	2247.11	396.32	190.869	97.3648	82.6899	190.9	176.201	1830.21	323.9	325.891	316.662	110.273	127.87	66.4098	57.259	70.9416	198.125	145.002	38.1316	69.5431	61.9631	33.9384	31.8451	81.6004	21.5755	38.9133	35.6772	23.7097	82.6035	91.2187	11.6651	48.9529
dreb2a	144.407	218.53	425.277	133.617	149.527	1650.32	346.17	1446.28	668.799	312.656	252.95	249.131	175.445	132.109	2058.44	304.862	151.259	3081.83	556.683	241.02	157.719	121.128	241.078	189.51	2610.79	427.451	485.259	475.991	172.829	165.703	132.279	106.414	111.535	243.408	170.469	68.5827	129.847	106.143	56.8054	63.3811	163.367	53.7737	79.1451	66.2458	47.1665	114.58	146.083	70.4938	197.039
dreb2a	190.331	241.981	537.739	145.916	164.035	1839.15	372.799	2052.18	749.706	482.727	287.541	328.963	235.076	145.924	2779.6	379.587	158.93	3301.74	564.108	295.155	161.094	148.7	295.22	265.87	2639.31	548.018	545.802	532.89	196.702	217.826	110.099	121.099	122.922	438.053	303.947	64.8768	119.914	104.122	51.8836	59.2064	123.491	43.1624	69.2127	49.9009	35.4111	126.024	138.142	69.674	186.463
WT	141.082	180.833	452.152	118.366	146.434	1455.36	326.395	1432.97	670.114	354.744	254.598	252.097	185.625	129.31	2080.21	319.673	142.334	2952.18	570.6	254.998	152.359	122.632	255.07	211.442	2213.53	470.435	482.484	477.273	174.034	172.675	89.2243	107.65	108.303	282.97	171.774	65.9331	136.409	105.937	56.8873	69.095	173.822	66.8172	78.9757	59.6929	45.5176	127.022	142.325	62.0493	181.237
WT	105.274	148.127	471.284	144.344	133.162	1236.92	300.176	1416.77	626.155	433.833	238.132	272.884	230.388	124.814	1881.89	318.699	125.145	2145.53	498.568	264.2	135.287	123.663	264.269	245.437	1746.4	520.486	439.729	479.926	186.587	192.761	96.1129	103.056	101.152	299.726	240.941	74.926	137.588	114.315	67.1591	72.2059	192.566	72.0452	84.6676	67.5351	54.6863	117.218	132.304	50.7828	218.668
WT	156.026	231.209	463.41	138.674	170.208	1467.68	322.522	2076.83	767.572	468.42	290.561	308.715	246.965	139.213	2191.1	326.343	139.214	2916.74	489.622	247.366	129.74	148.478	247.417	235.24	2218.76	523.558	549.637	511.627	222.878	208.955	122.017	120.41	119.273	395.042	272.169	68.7772	123.505	113.992	60.9037	65.9506	154.157	50.0151	78.2881	65.5714	44.8962	132.733	185.122	51.7822	272.131
WT	131.761	150.931	438.758	125.053	184.482	1236.29	278.336	2208.44	838.621	540.61	322.69	354.727	315.26	141.619	1999.74	290.825	121.084	2487.23	375.417	205.397	106.175	151.219	205.433	220.512	2007.64	537.783	603.38	510.736	265.21	231.628	97.6708	130.928	132.794	483.541	283.052	75.4146	108.17	116.016	60.243	64.4282	167.882	64.3136	88.404	58.9126	50.3481	125.91	342.86	65.6406	242.072
WT	152.473	167.44	521.646	145.959	147.067	1359.75	318.884	1668.71	687.679	477.488	270.39	296.306	248.426	134.368	2142.61	340.286	139.126	2472.47	533.766	276.493	143.454	139.921	276.546	262.645	1956.57	555.312	487.067	511.482	198.065	206.808	96.8335	112.69	113.139	263.295	224.708	75.2514	134.952	110.986	64.9176	74.1425	179.112	72.4863	85.324	63.9058	52.5643	119.162	168.859	67.0785	200.241
WT	170.848	236.667	498.245	136.952	158.243	1564.64	334.913	1895	727.797	466.082	265.624	303.983	220.673	132.502	2386.86	347.882	142.511	2961.49	534.616	269.125	140.457	135.264	269.336	260.867	2339.19	526.725	515.249	512.723	194.184	193.704	105.714	117.242	112.812	376.456	281.407	73.644	132.663	116.04	62.471	68.8136	159.061	56.4447	80.7603	62.7134	45.4531	129.574	178.347	63.307	241.419
[truncated: 233 more columns]
