# Supplementary material for: Functional metabolomics as a tool to analyze Mediator function and structure in plants
Source: PLoS One. 2017 Jun 22;12(6):e0179640. doi: 10.1371/journal.pone.0179640 (PMC5480960; doi:10.1371/journal.pone.0179640)
Supplement: S4 Table — (XLSX) [file pone.0179640.s007.xlsx]

## Sheet: Sheet1
Supplementary Table S4. Metabolite grouping extracted from the global dataset as visualized in the heatmap in Figure 1C.
Group	peak_code (heatmap)	Peak_names
A	179	Peak_190
A	181	Peak_192
A	170	Peak_180
A	178	Peak_189
A	175	Peak_186
A	171	Peak_181
A	176	Peak_187
A	194	Peak_205
A	160	Peak_170
A	159	Peak_169
A	158	Peak_168
A	156	Peak_166
A	157	Peak_167
A	190	Peak_201
A	167	Peak_177
A	193	Peak_204
A	182	Peak_193
A	191	Peak_202
A	186	Peak_197
A	189	Peak_200
A	187	Peak_198
A	195	Peak_206
A	188	Peak_199
A	192	Peak_203
A	184	Peak_195
A	173	Peak_184
A	172	Peak_182
A	174	Peak_185
A	177	Peak_188
A	180	Peak_191
A	197	Peak_208
A	196	Peak_207
A	183	Peak_194
A	185	Peak_196
A	214	Peak_230
A	213	Peak_229
A	212	Peak_228
A	211	Peak_227
A	210	Peak_226
A	216	Peak_232
A	280	Peak_300
A	105	Peak_113
A	107	Peak_115
A	111	Peak_119
A	106	Peak_114
A	103	Peak_111
A	102	Peak_110
A	109	Peak_117
A	118	Peak_126
A	121	Peak_129
A	119	Peak_127
A	120	Peak_128
A	112	Peak_120
A	281	Peak_301
A	130	Peak_139
A	132	Peak_141
A	108	Peak_116
A	110	Peak_118
A	52	Peak_53
A	59	Peak_60
A	76	Peak_81
A	75	Peak_80
A	80	Peak_85
A	81	Peak_86
A	62	Peak_65
A	61	Peak_64
A	60	Peak_63
A	44	Peak_44
A	45	Peak_46
A	41	Peak_42
A	43	Peak_44
A	42	Peak_43
A	149	Peak_159
A	147	Peak_156
A	146	Peak_155
A	104	Peak_112
A	114	Peak_122
A	97	Peak_104
A	96	Peak_103
A	98	Peak_105
A	99	Peak_106
B	68	Peak_73
B	67	Peak_72
B	100	Peak_107
B	101	Peak_108
B	279	Peak_299
B	53	Peak_54
B	242	Peak_261
B	241	Peak_260
B	244	Peak_263
B	31	Peak_32
B	198	Peak_209
B	205	Peak_217
B	133	Peak_142
B	263	Peak_282
B	245	Peak_264
B	247	Peak_266
B	254	Peak_273
B	251	Peak_270
B	201	Peak_212
B	237	Peak_255
B	25	Peak_26
B	18	Peak_19
B	6	Peak_7
B	17	Peak_18
B	21	Peak_22
B	19	Peak_20
B	2	Peak_3
B	70	Peak_75
B	72	Peak_77
B	71	Peak_76
B	69	Peak_74
B	94	Peak_100
B	93	Peak_99
B	92	Peak_98
B	48	Peak_49
B	51	Peak_52
B	63	Peak_67
B	135	Peak_144
B	215	Peak_231
B	208	Peak_222
B	204	Peak_215
B	154	Peak_164
B	161	Peak_171
B	206	Peak_218
B	207	Peak_219
B	209	Peak_223
C	148	Peak_158
C	56	Peak_57
C	55	Peak_56
C	54	Peak_55
C	274	Peak_294
C	222	Peak_240
C	220	Peak_238
C	219	Peak_237
C	221	Peak_239
C	58	Peak_59
C	57	Peak_58
C	64	Peak_68
C	65	Peak_69
C	151	Peak_161
C	152	Peak_162
C	153	Peak_163
C	155	Peak_165
C	169	Peak_179
C	168	Peak_178
C	240	Peak_259
C	165	Peak_175
C	166	Peak_176
C	50	Peak_51
C	47	Peak_48
C	128	Peak_137
C	113	Peak_121
C	126	Peak_135
C	127	Peak_136
C	122	Peak_131
C	125	Peak_134
C	129	Peak_138
C	123	Peak_132
C	124	Peak_133
C	39	Peak_40
C	37	Peak_38
C	40	Peak_41
C	131	Peak_140
C	49	Peak_50
C	36	Peak_37
C	38	Peak_39
C	117	Peak_125
C	116	Peak_124
C	74	Peak_79
C	115	Peak_123
C	253	Peak_272
C	202	Peak_213
C	249	Peak_268
C	248	Peak_267
C	255	Peak_274
C	273	Peak_292
C	260	Peak_279
C	272	Peak_291
C	275	Peak_295
C	276	Peak_296
C	243	Peak_262
C	238	Peak_257
C	239	Peak_258
C	265	Peak_284
C	261	Peak_280
C	267	Peak_286
C	199	Peak_210
C	200	Peak_211
C	164	Peak_174
C	269	Peak_288
C	218	Peak_236
C	224	Peak_242
C	134	Peak_143
C	140	Peak_149
C	141	Peak_150
C	144	Peak_153
C	203	Peak_214
C	143	Peak_152
C	139	Peak_148
C	232	Peak_250
C	234	Peak_252
C	163	Peak_173
C	150	Peak_160
C	162	Peak_172
C	226	Peak_244
C	217	Peak_235
C	223	Peak_241
C	230	Peak_248
C	228	Peak_246
C	231	Peak_249
C	229	Peak_247
C	252	Peak_271
C	257	Peak_276
C	268	Peak_287
C	250	Peak_269
C	246	Peak_265
C	262	Peak_281
C	264	Peak_283
C	235	Peak_253
C	270	Peak_289
C	271	Peak_290
C	277	Peak_297
C	278	Peak_298
C	258	Peak_277
C	266	Peak_285
C	259	Peak_278
C	256	Peak_275
C	145	Peak_154
C	142	Peak_151
C	225	Peak_243
C	236	Peak_254
C	233	Peak_251
C	227	Peak_245
D	46	Peak_47
D	136	Peak_145
D	137	Peak_146
D	138	Peak_147
D	24	Peak_25
D	14	Peak_15
D	28	Peak_29
D	1	Peak_2
D	7	Peak_8
D	4	Peak_5
D	15	Peak_16
D	23	Peak_24
D	20	Peak_21
D	16	Peak_17
D	3	Peak_4
D	66	Peak_71
D	73	Peak_78
D	91	Peak_97
D	90	Peak_96
D	77	Peak_82
D	79	Peak_84
D	78	Peak_83
D	82	Peak_88
D	95	Peak_101
D	86	Peak_92
D	89	Peak_95
D	88	Peak_94
D	85	Peak_91
D	83	Peak_89
D	84	Peak_90
D	87	Peak_93
D	29	Peak_30
D	13	Peak_14
D	26	Peak_27
D	10	Peak_11
D	35	Peak_36
D	34	Peak_35
D	8	Peak_9
D	32	Peak_33
D	12	Peak_13
D	30	Peak_31
D	22	Peak_23
D	27	Peak_28
D	11	Peak_12
D	9	Peak_10
D	5	Peak_6
D	33	Peak_34
