# Supplementary material for: Functional metabolomics as a tool to analyze Mediator function and structure in plants
Source: PLoS One. 2017 Jun 22;12(6):e0179640. doi: 10.1371/journal.pone.0179640 (PMC5480960; doi:10.1371/journal.pone.0179640)
Supplement: S5 Table — (XLSX) [file pone.0179640.s008.xlsx]

## Sheet: Sheet1
Supplementary Table S5. Metabolite annotation from the metabolomic analysis performed in WT, dreb2a and 13 arabidopsis mediator subunits mutant lines by LC TOF MS (+).
Peak_code	Annotation	[M]	Elemental Composition	[M+H]	Adduct	RT	MSMS
Peak_59	4-Methylsulfinyl Butyl GS	437.048	C12H23O10NS3	438.058	M-H	0.84	436.0408, 257.9833, 96.9601
Peak_64	Indole 3-carboxaldehyde	145.056	C6H11ONS	146.063	M+H	1.48	146.0637, 129.0360
Peak_63	Indole-3-carboxaldehyde	290.112	C12H22O2N2S2	291.12	2M+H	1.479
Peak_67	indol-3-yl-methyldesulfoGS	368.104	C16H20O6N2S	369.112	M+H	2.56	207.0599, 162.0376, 130.0652
Peak_68	8-MethylsulphinyloctylGS	413.154	C16 H31O7 NS2	414.162	M+H	2.866	252.1085, 184.1151, 138.1275
Peak_69	8-methylsulfinyloctylGS	493.11	C16H31O10NS3	511.148	M+NH4	2.845	492.1031, 428.1034, 234.0808, 96.9599
Peak_71	quercetin 3O-rham-glucosyl- 7-O-rham	756.211	C33 H40O20	757.217	M+H	3.215	757.2180, 611.1603, 449.1069, 303.0488
Peak_299	1-O-sinapoyl-β-D-glucose	368.11	C17 H20 O9	404.192	M+NH4	3.232
Peak_72	1-O-sinapoyl-β-D-glucose	368.11	C17 H20 O9	409.11	M+Na	3.23	409.1098, 247.0574, 185.0417
Peak_73	sinapic acid	224.068	C11 H12O5	225.076	M+H	3.231	223.0606, 208.0372, 193.0139, 149.0239
Peak_76	Kaempferol-3-O-a-L-rham-b-D-gluco-7-O-a-L-rham	740.216	C33 H40 O19	743.229	M+3H	3.435
Peak_75	Kaempferol-3-O-a-L-rham-b-D-gluco-7-O-a-L-rham	740.216	C33 H40 O19	742.237	M+2H	3.44
Peak_77	Kaempferol-3-O-a-L-rham-b-D-gluco-7-O-a-L-rham	740.216	C33 H40 O19	741.224	M+H	3.437	741.2227, 595.1659, 433.1132, 287.0552
Peak_78	Quercetin 3-O-β-glucosyl-7-O-α-rham	610.153	C27 H30 O16	611.161	M+H	3.713	611.1590, 449.1071, 303.0498
Peak_80	indol-3-ylmethyl-ascorbate	305.089	C15 H15 O6 N	306.098	M+H	3.93	130.0657, 103.0545, 77.0388
Peak_81	indol-3-ylmethyl-ascorbate	305.089	C15 H15 O6 N	323.124	M+NH4	3.39
Peak_82	Kaempferol 3-O-B-gluco, 7-Oα-rham	594.158	C27 H30 O15	596.17	M+2H	4.07
Peak_83	Kaempferol 3-O-B-gluco, 7-Oα-rham	594.158	C27 H30 O15	597.171	M+3H	4.07
Peak_84	Kaempferol 3-O-B-gluco, 7-Oα-rham	594.158	C27 H30 O15	595.166	M+H	4.07	433.1132, 287.0558
Peak_85	4-methylsulfinylbutylthiocyanate (Sulphoraphan)	177.028	C6H11ONS2	178.036	M+H	4.13	178.0346, 144.0470, 119.0517, 114.0364, 112.0206
Peak_86	4-methylsulfinylbutylthiocyanate (Sulphoraphan)	177.028	C6H11ONS2	355.064	2M+H	4.13	178.0353, 114.0373
Peak_88	2-O-Sinapoylmalate	340.08	C15 H16 O9	341.087	M+H	4.425	339.0704, 223.0602
Peak_89	2 x 2-O-Sinapoylmalate	680.158	C30 H32 O18	681.169	2M+H	4.425
Peak_92	Sinapyl aldehyde	206.057	C11 H10 O4	207.065	M+H	4.43	207.0656, 175.0394, 147.0443
Peak_93	2xsinapoyl malate	680.158	C30 H32 O18	698.194	M+NH4	4.43	698.1941, 547.1446, 341.0859, 179.0698
Peak_98	Kaempferol 3.7-di-O-α-Rhamnopyranoside	578.163	C27 H30 O14	580.175	M+2H	4.4789
Peak_99	Kaempferol 3.7-di-O-α-Rhamnopyranoside	578.163	C27 H30 O14	579.171	M+H	4.4789	577.1558, 431.0976, 285.0405, 183.0456
Peak_100	Kaempferol 3.7-di-O-α-Rhamnopyranoside	578.163	C27 H30 O14	581.177	M+3H	4.4789
Peak_101	2-O-Sinapoylmalate	340.08	C15 H16 O9	358.113	M+NH4	4.535
Peak_104	9-(Methylsulfinyl)nonanenitrile	201.118	C10H19ONS	202.126	M+H	5.2	138.1270, 121.1004, 93.0692
Peak_106	9-(Methylsulfinyl)nonanenitrile	201.118	C10H19ONS	420.272	2M+NH4	5.2
Peak_107	Sinapoyl - Sinapoyl aldehyde - glucose	574.168	C28 H30 O13	575.176	M+H	5.214	575.1750, 207.0650, 73.0291
Peak_108	1,2-di-O-sinapoyl-β-D-glucose	592.179	C28 H32 O14	615.169 (369.1183)	M+Na	5.5	615.1690, 391.0990, 369.1177, 207.0651
Peak_110	DGMG (16:3-O)	662.314	C31 H50 O15	685.305	M+Na	6.07	641.2779, 523.2522, 421.1328, 365.1065, 361.1992, 347.0959, 259.0797
Peak_111	DGMG (16:3-O)	662.314	C31 H50 O15	680.348	M+NH4	6.07
Peak_112	MGMG(16:3-2O)	518.272	C25 H42 O11	536.307	M+NH4	6.308	501.2673, 339.2161, 321.2056
Peak_113	MGMG (16:3-2O)	518.272	C25 H42 O11	541.262	M+Na	6.308	471.1841, 413.1776, 381.1835, 331.0989, 307.1494, 259.0767
Peak_115	MGMG(16:3-O)	500.262	C25 H40 O10	518.297	M+NH4	6.4
Peak_116	MG (16:3-O)	338.209	C19 H30 O5	339.217	M+H	6.414	339.2164, 321.2057, 265.1797, 247.1687, 163.1113
Peak_119	MGMG(16:3-O)	500.262	C25 H40 O10	501.27	M+H	6.417
Peak_120	MGMG(16:3-O)	500.262	C25 H40 O10	523.253	M+Na	6.417	523.2516, 333.1635, 307.1481, 259.0789
Peak_121	7-Methylsulphinylheptyl nitrile	219.075	C9H17ONS2	220.083	M+H	6.59	220.0828, 156.0843, 55.0539
Peak_126	DGMG (18:3-O)	690.346	C33 H54 O15	691.355	M+H	6.761
Peak_128	DGMG (18:3-O)	690.346	C33 H54 O15	708.381	M+NH4	6.761
Peak_129	DGMG (18:3-O)	690.346	C33 H54 O15	713.336	M+Na	6.761	551.2830, 421.1313, 389.2304, 365.1062, 347.0922, 259.0771
Peak_133	8-Methylsulfinyloctyl isothiocyanate	466.181	C20H38O2N2S4	467.189	2M+H	7.063
Peak_135	8-Methylsulfinyloctyl isothiocyanate	233.09	C10H19ONS2	256.08	M+Na	7.063
Peak_136	8-Methylsulfinyloctyl isothiocyanate	233.09	C10H19ONS2	234.099	M+H	7.063	234.0983, 170.0999, 69.0699
Peak_137	18:1-O	296.235	C18H32O3	297.291	M+H	7.064
Peak_139	MGMG (18:3-O)	528.293	C27 H44 O10	529.301	M+H	7.069
Peak_140	16:4-2O	278.1512	C16H22O4	279.157	M+H	7.078
Peak_141	MGMG (18:3-O)	528.293	C27 H44 O10	551.283	M+Na	7.078	389.2306, 371.2201, 318.0511, 259.0795, 203.0530
Peak_156	MGDG (16:3-O, 18:2-3O)	808.46	C43 H68 O14	826.495	M+NH4	7.83	826.4976, 647.4157, 629.4036, 611.3930
Peak_166	DGDG (16:3-O, 18:3-O)	936.508	C49 H76 O17	954.544	M+NH4	8.18
Peak_167	DGDG (16:3-O, 18:3-O)	936.508	C49 H76 O17	959.498	M+Na	8.18	797.4392, 695.3200, 667.2890
Peak_170	DGDG (16:3-O, 18:3-O)	936.508	C49 H76 O17	937.518	M+H	8.18
Peak_177	MGDG (16:3-O, 18:3-2O)	792.465	C43 H68 O13	793.474	M+H	8.479
Peak_184	DGDG (18:3-O, 18:3-O)	964.539	C51 H80 O17	982.574	M+NH4	8.521
Peak_192	DGDG (18:3-O, 18:3-O)	964.539	C51 H80 O17	987.526	M+Na	8.535	825.4713, 695.3204
Peak_197	MGDG (16:3-O, 18:3-O)	774.455	C43 H66 O12	776.47	M+2H	8.565
Peak_198	MGDG (16:3-O, 18:3-O)	774.455	C43 H66 O12	797.448	M+Na	8.567	635.3927, 533.2725, 505.2412
Peak_199	DG (16:4-O, 18:3-O)	612.402	C37 H56 O7	614.414	M+2H	8.56
Peak_200	MGDG (16:3-O, 18:3-O)	774.455	C43 H66 O12	775.463	M+H	8.565
Peak_202	MGDG (16:3-O, 18:3-O)	774.455	C43 H66 O12	797.445	M+Na	8.567	798.4498, 635.3930, 533.2727, 505.2415
Peak_203	DG (16:4-O, 18:3-O)	612.402	C37 H56 O7	613.411	M+H	8.56	613.4105, 595.3996, 349.2376, 321.2064, 275.2011
Peak_204	MGDG (16:3-O, 18:3-O)	774.455	C43 H66 O12	792.49	M+NH4	8.567
Peak_205	MGDG (16:3-O, 18:3-O)	774.455	C43 H66 O12	797.452	M+Na	8.57	798.4498, 635.3930, 533.2728, 505.2415 (18:3-OH), 243.0846
Peak_206	MGDG (16:3-O, 18:3-O)	774.455	C43 H66 O12	798.455	M+H+Na	8.57
Peak_208	MGDG (18:3-O, 16:3-O)	776.471	C43 H68 O12	799.461	M+Na	8.589	799.4604, 637.4097, 533.2723, 507.2557 (18:3=O), 243.0834
Peak_226	MGDG (18:3, 18:3-2O)	802.486	C45 H70 O12	803.495	M+H	8.88
Peak_227	MGDG (18:3, 18:3-2O)	802.486	C45 H70 O12	804.497	M+2H	8.88
Peak_229	MGDG (18:3, 18:3-2O)	802.486	C45 H70 O12	820.517	M+NH4	8.88	820.5172, 803.4933, 641.4411, 623.4295, 349.2367
Peak_231	MGDG (18:3, 18:3-2O)	802.486	C45 H70 O12	825.476	M+Na	8.88
Peak_302	camalexin	200.04	C11H8N2S	201.048	M+H	6.5	201.0483, 141.9583, 97.9690
