# Supplementary material for: Functional metabolomics as a tool to analyze Mediator function and structure in plants
Source: PLoS One. 2017 Jun 22;12(6):e0179640. doi: 10.1371/journal.pone.0179640 (PMC5480960; doi:10.1371/journal.pone.0179640)
Supplement: S7 Table — (XLSX) [file pone.0179640.s010.xlsx]

## Sheet: med18
Supplementary Table S7. Affymetrix microarray analysis of med18. Genes that show significant changes (log2 fold change >0.5 or <-0.5; p-value ≤0.05) in expression levels between wild type and med18 are highlighted in red (up-regulated) and blue (down-regulated).
ID	logFC	FC	AveExpr	t	P.Value	adj.P.Val	B	AGI	tr.desc
13541346	4.51296	22.8317	2.86604	16.379	6.46186e-10	1.24094e-05	10.1417	AT5G59310.1	lipid transfer protein 4
13516983	3.69449	12.9465	3.23554	11.5113	4.35621e-08	0.000375425	7.69751	AT5G59320.1	lipid transfer protein 3
13488692	3.58931	12.0362	4.67962	8.84548	8.71959e-07	0.00240199	5.538	AT4G23680.1	Polyketide cyclase/dehydrase and lipid transport superfamily protein
13408848	2.78915	6.91223	2.25252	14.5993	2.59968e-09	3.32828e-05	9.41475	AT2G14378.1	Protein of unknown function (DUF1278)
13507915	2.6418	6.2411	4.71995	9.44642	4.19392e-07	0.001926	6.09447	AT5G38005.1	other RNA
13396497	2.41012	5.31519	5.45145	10.4176	1.38195e-07	0.000815876	6.90364	AT2G23960.1	Class I glutamine amidotransferase-like superfamily protein
13467352	2.33486	5.04504	2.7836	5.50194	0.000110751	0.0500436	1.48235	AT4G11210.1	Disease resistance-responsive (dirigent-like protein) family protein
13452717	2.22539	4.67638	3.78396	5.64908	8.67477e-05	0.0421747	1.69914	AT3G22840.1	Chlorophyll A-B binding family protein
13439026	2.02557	4.07154	3.96169	4.63722	0.000494233	0.115747	0.136356	AT3G53650.1	Histone superfamily protein
13357318	2.01719	4.04795	4.27491	4.88877	0.000316569	0.0894029	0.540158	AT1G70185.1	other RNA
13438257	2.01096	4.03049	7.32603	4.27714	0.000947982	0.158056	-0.457423	AT3G51860.1	cation exchanger 3
13368368	1.91303	3.76598	3.83266	8.00105	2.60155e-06	0.00465507	4.6756	AT1G15310.1	signal recognition particle 54 kDa subunit
13465561	1.86518	3.64312	4.99657	6.48939	2.2777e-05	0.0153477	2.86674	AT4G04223.1	other RNA
13432310	1.79163	3.46207	2.71069	4.26754	0.000964789	0.159037	-0.473489	AT3G23510.1	Cyclopropane-fatty-acyl-phospholipid synthase
13420878	1.77594	3.42461	3.40817	7.05763	9.7373e-06	0.011333	3.58919	AT2G43590.1	Chitinase family protein
13455227	1.73042	3.31823	3.66728	5.21332	0.000180406	0.0707046	1.04653	AT3G29644.1	other RNA
13467349	1.71943	3.29305	2.72139	8.9163	7.98371e-07	0.00240199	5.60596	AT4G11190.1	Disease resistance-responsive (dirigent-like protein) family protein
13452792	1.68636	3.21843	6.82627	3.35557	0.0053198	0.34518	-2.03919	AT3G23120.1	receptor like protein 38
13429098	1.67936	3.20286	2.26939	7.10727	9.05897e-06	0.0111122	3.64979	AT3G16360.2	HPT phosphotransmitter 4
13354058	1.66368	3.16825	4.12939	7.56519	4.72229e-06	0.00755724	4.1906	AT1G61280.1	Phosphatidylinositol N-acetylglucosaminyltransferase, GPI19/PIG-P subunit
13423348	1.65546	3.15023	2.45933	3.56765	0.00355762	0.298996	-1.67006	AT3G02480.1	Late embryogenesis abundant protein (LEA) family protein
13363093	1.63461	3.10504	2.96322	4.01945	0.00152447	0.206897	-0.892362	AT1G04220.1	3-ketoacyl-CoA synthase 2
13457541	1.56611	2.96105	3.13878	2.8005	0.0153004	0.456257	-3.00326	AT3G48640.1	---
13433540	1.54234	2.91267	2.8391	7.13678	8.67947e-06	0.011112	3.68565	AT3G26470.1	Powdery mildew resistance protein, RPW8 domain
13529467	1.51781	2.86356	3.14369	2.87398	0.0133079	0.440513	-2.87665	AT5G22570.1	WRKY DNA-binding protein 38
13444066	1.48279	2.79488	3.22117	2.64467	0.020546	0.502772	-3.26969	AT3G03341.1	---
13511388	1.4797	2.7889	4.79905	3.15748	0.00775685	0.393407	-2.38453	AT5G46730.1	glycine-rich protein
13489677	1.47253	2.77507	3.27353	7.38622	6.07251e-06	0.00932932	3.98313	AT4G25950.1	vacuolar ATP synthase G3
13434775	1.46901	2.76831	5.85308	5.079	0.000227287	0.0735725	0.839014	AT3G30720.1	qua-quine starch
13463317	1.46824	2.76684	2.99828	4.60085	0.00052747	0.122043	0.0771865	AT3G62460.1	Putative endonuclease or glycosyl hydrolase
13405394	1.46284	2.75651	5.0686	3.52671	0.00384432	0.306333	-1.7412	AT2G45510.1	cytochrome P450, family 704, subfamily A, polypeptide 2
13495482	1.45221	2.73627	1.87195	8.47313	1.39835e-06	0.00315928	5.16982	AT4G38870.1	F-box and associated interaction domains-containing protein
13538661	1.44451	2.72171	2.34679	4.03446	0.00148259	0.204099	-0.866828	AT5G52390.1	PAR1 protein
13509850	1.4439	2.72055	5.95664	1.76565	0.101467	0.728501	-4.66745	AT5G42830.1	HXXXD-type acyl-transferase family protein
13453503	1.44092	2.71493	3.37322	2.10486	0.0558116	0.64069	-4.15658	AT3G24900.1	receptor like protein 39
13419041	1.42758	2.68995	2.69313	5.13993	0.000204615	0.0717147	0.933504	AT2G39510.1	nodulin MtN21 /EamA-like transporter family protein
13417485	1.42403	2.68335	2.65664	9.14229	6.04667e-07	0.00211128	5.81851	AT2G36100.1	Uncharacterised protein family (UPF0497)
13524174	1.42158	2.67878	2.47625	8.27325	1.81317e-06	0.00366527	4.9644	AT5G10140.1	K-box region and MADS-box transcription factor family protein
13471834	1.4188	2.67363	5.97012	3.34194	0.00545951	0.35069	-2.06295	AT4G21760.1	beta-glucosidase 47
13408695	1.41849	2.67305	4.41707	3.60737	0.00330025	0.292878	-1.60113	AT2G13570.1	nuclear factor Y, subunit B7
13372532	1.40911	2.65574	4.15286	4.4186	0.000732623	0.137423	-0.222077	AT1G26200.1	TRAM, LAG1 and CLN8 (TLC) lipid-sensing domain containing protein
13481868	1.39531	2.63044	4.60699	3.22577	0.00681069	0.37798	-2.26552	AT4G05110.1	equilibrative nucleoside transporter 6
13362263	1.3869	2.61516	2.9493	1.91472	0.078325	0.693318	-4.44868	AT1G02230.1	NAC domain containing protein 4
13429200	1.37946	2.60171	3.85615	7.29781	6.88584e-06	0.00979524	3.87882	AT3G16650.1	Transducin/WD40 repeat-like superfamily protein
13529369	1.36755	2.58031	5.20571	1.45625	0.169598	0.786979	-5.0864	AT5G22380.1	NAC domain containing protein 90
13459876	1.3527	2.5539	5.80026	5.92713	5.51276e-05	0.0311374	2.09878	AT3G54363.1	---
13376959	1.34672	2.54334	1.63954	3.7283	0.00262734	0.26696	-1.39179	AT1G48400.1	F-box/RNI-like/FBD-like domains-containing protein
13527674	1.34498	2.54027	2.4243	3.25787	0.00640674	0.367269	-2.20954	AT5G18020.1	SAUR-like auxin-responsive protein family
13339666	1.33815	2.52827	3.04438	6.41221	2.5649e-05	0.0164188	2.76449	AT1G13448.1	other RNA
13399403	1.33531	2.52329	4.08169	3.20559	0.00707748	0.379551	-2.30069	AT2G31560.1	Protein of unknown function (DUF1685)
13453509	1.33229	2.51802	5.66683	1.66573	0.120226	0.741081	-4.8083	AT3G25010.1	receptor like protein 41
13373698	1.33144	2.51654	3.53294	3.77213	0.00241958	0.255364	-1.31616	AT1G29430.1	SAUR-like auxin-responsive protein family
13465664	1.31923	2.49533	2.99556	1.75922	0.102592	0.728501	-4.67667	AT4G04500.1	cysteine-rich RLK (RECEPTOR-like protein kinase) 37
13352473	1.31239	2.48353	7.37786	4.96821	0.000275504	0.0820275	0.665647	AT1G55265.1	Protein of unknown function, DUF538
13511094	1.30737	2.47491	2.4808	3.66799	0.00294341	0.278449	-1.49607	AT5G45990.1	crooked neck protein, putative / cell cycle protein, putative
13351714	1.30657	2.47353	5.13385	2.76894	0.0162438	0.46341	-3.05746	AT1G53543.1	---
13515419	1.28833	2.44246	4.73557	2.96277	0.01124	0.430151	-2.72304	AT5G55620.1	---
13444290	1.2821	2.43193	2.41956	6.91909	1.19318e-05	0.0119964	3.41793	AT3G03830.1	SAUR-like auxin-responsive protein family
13479318	1.26223	2.39866	5.13979	4.64533	0.000487124	0.115747	0.149521	AT4G38860.1	SAUR-like auxin-responsive protein family
13522131	1.25712	2.39017	5.6547	1.47089	0.16566	0.78345	-5.06779	AT5G04950.1	nicotianamine synthase 1
13452428	1.25379	2.38467	2.85898	4.40994	0.000744219	0.137423	-0.236404	AT3G21755.1	other RNA
13481035	1.24717	2.37375	3.84049	3.66584	0.00295538	0.278895	-1.4998	AT4G02660.1	Beige/BEACH domain ;WD domain, G-beta repeat protein
13392927	1.23244	2.34965	4.4834	3.07868	0.00901342	0.406801	-2.52172	AT2G14560.1	Protein of unknown function (DUF567)
13384128	1.22877	2.34368	2.55931	2.02427	0.0645015	0.669545	-4.28201	AT1G66960.1	Terpenoid cyclases family protein
13470213	1.22555	2.33845	1.93943	1.52277	0.152321	0.770577	-5.00078	AT4G18150.1	Kinase-related protein of unknown function (DUF1296)
13396708	1.21865	2.32728	5.09983	1.5489	0.145958	0.76178	-4.96645	AT2G24540.1	Galactose oxidase/kelch repeat superfamily protein
13427249	1.21839	2.32687	3.79188	4.21099	0.00107022	0.167776	-0.568346	AT3G12510.1	MADS-box family protein
13470962	1.21779	2.3259	2.52167	6.9693	1.10814e-05	0.0118226	3.48035	AT4G19850.2	lectin-related
13530250	1.21692	2.3245	3.22634	7.1725	8.24276e-06	0.011112	3.72884	AT5G24280.1	gamma-irradiation and mitomycin c induced 1
13399052	1.20892	2.31165	4.83659	1.75234	0.103806	0.729253	-4.6865	AT2G30766.2	---
13484196	1.20479	2.30503	5.47595	3.25191	0.00647989	0.36871	-2.21994	AT4G13810.2	receptor like protein 47
13484203	1.19666	2.29209	3.03526	4.42662	0.00072205	0.137191	-0.208816	AT4G13820.1	Leucine-rich repeat (LRR) family protein
13517388	1.1921	2.28485	2.57225	4.56856	0.000558915	0.12419	0.0245108	AT5G60250.1	zinc finger (C3HC4-type RING finger) family protein
13389555	1.19005	2.28161	5.64083	2.41619	0.0315267	0.56929	-3.65336	AT1G79520.1	Cation efflux family protein
13380231	1.17275	2.25441	4.40375	2.61893	0.0215672	0.511929	-3.31337	AT1G56120.1	Leucine-rich repeat transmembrane protein kinase
13452560	1.16884	2.24831	5.98128	2.69433	0.0187074	0.489118	-3.18514	AT3G22235.1	---
13537020	1.16659	2.2448	4.45396	3.01717	0.010134	0.423347	-2.62865	AT5G48570.1	FKBP-type peptidyl-prolyl cis-trans isomerase family protein
13422904	1.16445	2.24148	2.28384	6.01202	4.81059e-05	0.0279947	2.21816	AT3G01600.1	NAC domain containing protein 44
13488247	1.16417	2.24104	2.11088	5.7003	7.97322e-05	0.0402157	1.77375	AT4G22950.1	AGAMOUS-like 19
13341970	1.15794	2.23138	2.74797	4.08736	0.00134419	0.191925	-0.777023	AT1G18830.1	Transducin/WD40 repeat-like superfamily protein
13479012	1.15171	2.22177	2.34861	5.97237	5.12602e-05	0.0293851	2.16256	AT4G38080.1	hydroxyproline-rich glycoprotein family protein
13457352	1.13672	2.19881	4.03479	1.67504	0.118358	0.741081	-4.79539	AT3G48080.1	alpha/beta-Hydrolases superfamily protein
13472672	1.13362	2.19409	2.96593	2.67318	0.0194697	0.494096	-3.22118	AT4G23990.1	cellulose synthase like G3
13428079	1.1314	2.19071	2.51186	1.52246	0.152399	0.770577	-5.00119	AT3G14395.1	---
13491487	1.12775	2.18518	3.04182	3.1716	0.00755091	0.388761	-2.35992	AT4G30250.1	P-loop containing nucleoside triphosphate hydrolases superfamily protein
13368864	1.1251	2.18117	5.69261	2.14855	0.0515692	0.625212	-4.08766	AT1G16730.1	unknown protein 6
13359524	1.11716	2.1692	1.7209	3.54099	0.00374178	0.305312	-1.71639	AT1G75700.1	HVA22-like protein G
13388333	1.11569	2.16699	6.83507	3.90548	0.00188487	0.229096	-1.08698	AT1G76960.1	---
13352327	1.11562	2.16688	6.97247	4.80405	0.000367478	0.0940939	0.405224	AT1G55020.1	lipoxygenase 1
13410207	1.11545	2.16663	2.47758	4.52144	0.000608343	0.126299	-0.052634	AT2G18969.1	---
13465051	1.11371	2.16402	1.71052	6.51877	2.17747e-05	0.0149343	2.90541	AT4G02655.1	---
13346261	1.11038	2.15903	3.91002	2.54098	0.0249708	0.527762	-3.44501	AT1G30420.1	multidrug resistance-associated protein 12
13479314	1.10718	2.15424	2.07606	3.79412	0.00232173	0.25453	-1.27827	AT4G38850.1	SAUR-like auxin-responsive protein family
13533725	1.10479	2.15068	2.0131	2.99071	0.0106578	0.430095	-2.67459	AT5G40000.1	P-loop containing nucleoside triphosphate hydrolases superfamily protein
13374823	1.0997	2.1431	2.42917	0.772979	0.453682	0.913604	-5.78787	AT1G32290.1	---
13348246	1.09617	2.13786	2.31029	3.06025	0.00933557	0.414042	-2.55378	AT1G36180.1	acetyl-CoA carboxylase 2
13478239	1.09606	2.13771	4.68728	5.81145	6.64836e-05	0.0355683	1.93411	AT4G35940.2	---
13533558	1.09295	2.1331	2.37713	4.14219	0.00121472	0.178072	-0.68426	AT5G39520.1	Protein of unknown function (DUF1997)
13543412	1.09114	2.13043	3.63864	4.41244	0.000740859	0.137423	-0.232276	AT5G64550.1	loricrin-related
13448681	1.08977	2.12841	4.71583	2.82373	0.0146407	0.449168	-2.9633	AT3G13061.1	other RNA
13361823	1.0866	2.12373	4.35229	1.75665	0.103044	0.728501	-4.68034	AT1G01060.3	Homeodomain-like superfamily protein
13340121	1.08365	2.11939	3.40438	3.5761	0.00350127	0.298214	-1.6554	AT1G14642.1	---
13510685	1.07922	2.11289	2.21651	6.56615	2.02559e-05	0.0143513	2.96744	AT5G44980.1	F-box/RNI-like/FBD-like domains-containing protein
13356649	1.07723	2.10998	3.72729	3.33997	0.00548006	0.35069	-2.0664	AT1G68585.1	---
13452790	1.07279	2.1035	7.49613	4.19479	0.00110258	0.170072	-0.595601	AT3G23110.1	receptor like protein 37
13525472	1.06064	2.08586	1.82059	2.4961	0.0271604	0.543938	-3.52029	AT5G13080.1	WRKY DNA-binding protein 75
13442169	1.05953	2.08425	4.29154	1.84623	0.0882878	0.714331	-4.5504	AT3G61280.1	Arabidopsis thaliana protein of unknown function (DUF821)
13392224	1.05593	2.07906	7.09667	4.13648	0.00122759	0.179274	-0.693909	AT2G07676.1	---
13355539	1.05434	2.07677	3.83312	2.93491	0.0118519	0.430151	-2.7713	AT1G65510.1	---
13410128	1.05033	2.071	2.7875	4.26051	0.000977299	0.159728	-0.485268	AT2G18600.1	Ubiquitin-conjugating enzyme family protein
13468477	1.04922	2.06941	7.40099	1.97029	0.0710045	0.680123	-4.36471	AT4G14400.1	ankyrin repeat family protein
13531160	1.04802	2.06769	4.13676	1.67404	0.118557	0.741081	-4.79678	AT5G26170.1	WRKY DNA-binding protein 50
13453515	1.04657	2.06561	7.17851	5.22779	0.000175998	0.0696881	1.06871	AT3G25020.1	receptor like protein 42
13388329	1.04444	2.06257	4.07248	3.68017	0.00287659	0.273726	-1.47499	AT1G76955.1	Expressed protein
13514445	1.04064	2.05714	4.07757	4.06057	0.00141255	0.200172	-0.822475	AT5G53430.1	SET domain group 29
13434108	1.03614	2.05073	3.67214	3.77394	0.00241136	0.255364	-1.31304	AT3G27940.1	LOB domain-containing protein 26
13525506	1.03462	2.04857	2.72073	3.93722	0.00177651	0.224448	-1.03266	AT5G13181.1	---
13447191	1.03382	2.04743	3.47792	2.48556	0.0277014	0.546931	-3.53793	AT3G10090.1	Nucleic acid-binding, OB-fold-like protein
13437814	1.03166	2.04438	3.82096	2.32029	0.0376584	0.586148	-3.81116	AT3G50770.1	calmodulin-like 41
13429856	1.03099	2.04343	6.53667	4.72265	0.000424457	0.105453	0.274555	AT3G17998.1	conserved peptide upstream open reading frame 30
13505323	1.02945	2.04125	3.77713	2.89464	0.0127954	0.436974	-2.84096	AT5G24380.1	YELLOW STRIPE like 2
13500119	1.02862	2.04007	4.60891	4.14619	0.0012058	0.177636	-0.677515	AT5G10970.1	C2H2 and C2HC zinc fingers superfamily protein
13483860	1.01571	2.02189	1.97822	2.88857	0.012944	0.438384	-2.85146	AT4G13190.1	Protein kinase superfamily protein
13441783	1.01533	2.02136	2.29472	2.20305	0.0467009	0.610716	-4.00084	AT3G60470.1	Plant protein of unknown function (DUF247)
13340118	1.01435	2.01999	4.37142	2.66211	0.0198809	0.497964	-3.24003	AT1G14640.1	SWAP (Suppressor-of-White-APricot)/surp domain-containing protein
13471866	1.01428	2.01989	6.04742	6.56256	2.03668e-05	0.0143513	2.96276	AT4G21800.2	P-loop containing nucleoside triphosphate hydrolases superfamily protein
13411605	1.01115	2.01552	6.06338	4.68303	0.00045545	0.110715	0.210591	AT2G22240.1	myo-inositol-1-phosphate synthase 2
13519067	1.01043	2.01451	3.66589	1.35279	0.199717	0.812289	-5.21418	AT5G64000.1	Inositol monophosphatase family protein
13336428	1.00841	2.01169	7.16466	3.83996	0.00213053	0.244267	-1.19939	AT1G06100.1	Fatty acid desaturase family protein
13395680	1.00638	2.00886	3.4326	3.09565	0.00872676	0.403464	-2.4922	AT2G21830.1	Cysteine/Histidine-rich C1 domain family protein
13495947	1.00599	2.00832	1.82786	4.44554	0.000697713	0.136029	-0.177545	AT4G40020.1	Myosin heavy chain-related protein
13341233	1.00566	2.00786	5.57901	3.71497	0.00269413	0.270669	-1.41483	AT1G17190.1	glutathione S-transferase tau 26
13495863	1.00315	2.00438	4.00828	3.06696	0.00921711	0.411641	-2.54212	AT4G39810.1	Polynucleotidyl transferase, ribonuclease H-like superfamily protein
13383709	0.999983	1.99998	5.00152	2.18839	0.0479665	0.613988	-4.02429	AT1G65860.1	flavin-monooxygenase glucosinolate S-oxygenase 1
13395686	0.999807	1.99973	3.40885	2.0313	0.0636963	0.666497	-4.27116	AT2G21850.1	Cysteine/Histidine-rich C1 domain family protein
13418072	0.993678	1.99126	8.7102	4.69851	0.000443071	0.108391	0.235608	AT2G37240.1	Thioredoxin superfamily protein
13411256	0.993456	1.99095	2.66456	4.01133	0.00154764	0.207838	-0.906187	AT2G21200.1	SAUR-like auxin-responsive protein family
13344381	0.99337	1.99083	4.01328	4.50897	0.000622176	0.128476	-0.0731121	AT1G25141.1	F-box associated ubiquitination effector family protein
13448699	0.986006	1.98069	4.28492	5.00539	0.000258231	0.0787154	0.724044	AT3G13080.1	multidrug resistance-associated protein 3
13539409	0.984679	1.97887	5.74946	1.86812	0.0849852	0.705922	-4.5181	AT5G54610.1	ankyrin
13379829	0.982648	1.97609	1.8935	4.9229	0.000298198	0.086149	0.594183	AT1G55420.1	Cysteine/Histidine-rich C1 domain family protein
13530185	0.980857	1.97364	4.77954	0.955072	0.357368	0.883305	-5.63623	AT5G24155.1	FAD/NAD(P)-binding oxidoreductase family protein
13543211	0.979177	1.97134	2.97553	3.99686	0.00158982	0.210558	-0.930841	AT5G64060.1	NAC domain containing protein 103
13488842	0.978758	1.97077	2.72604	3.81956	0.00221354	0.251158	-1.23447	AT4G24260.1	glycosyl hydrolase 9A3
13392527	0.978612	1.97057	4.37034	3.5548	0.00364523	0.303043	-1.69239	AT2G11270.1	citrate synthase-related
13500970	0.974958	1.96558	4.39246	2.11983	0.0543222	0.632047	-4.13303	AT5G13320.1	Auxin-responsive GH3 family protein
13383205	0.971057	1.96028	4.65047	1.1858	0.257414	0.848395	-5.4055	AT1G64780.1	ammonium transporter 1;2
13510310	0.970185	1.95909	6.59637	2.04003	0.0627091	0.664866	-4.25766	AT5G44060.1	---
13524341	0.968489	1.95679	1.73512	4.03778	0.00147351	0.204099	-0.861193	AT5G10420.1	MATE efflux family protein
13483866	0.968367	1.95663	5.06228	2.94958	0.0115257	0.430151	-2.74589	AT4G13195.1	CLAVATA3/ESR-RELATED 44
13436381	0.967722	1.95575	3.16083	5.71563	7.77507e-05	0.0402157	1.796	AT3G47360.1	hydroxysteroid dehydrogenase 3
13335729	0.967544	1.95551	5.47585	4.41421	0.000738484	0.137423	-0.229346	AT1G04425.1	other RNA
13520777	0.965095	1.95219	2.32047	3.15621	0.00777573	0.393407	-2.38675	AT5G01320.1	Thiamine pyrophosphate dependent pyruvate decarboxylase family protein
13540961	0.959375	1.94447	4.71279	3.0491	0.00953605	0.41665	-2.57317	AT5G58570.1	---
13428893	0.949424	1.9311	2.48433	1.57245	0.140417	0.75699	-4.93517	AT3G16030.1	lectin protein kinase family protein
13356558	0.945217	1.92548	4.35358	1.02414	0.324883	0.87178	-5.57151	AT1G68238.1	---
13378380	0.944884	1.92503	3.05654	3.05897	0.00935832	0.414313	-2.556	AT1G51860.1	Leucine-rich repeat protein kinase family protein
13473995	0.944042	1.92391	2.42798	2.61052	0.0219115	0.514725	-3.32762	AT4G26790.1	GDSL-like Lipase/Acylhydrolase superfamily protein
13402129	0.943011	1.92254	1.8597	3.2775	0.0061718	0.363517	-2.17532	AT2G37870.1	Bifunctional inhibitor/lipid-transfer protein/seed storage 2S albumin superfamily protein
13532934	0.941392	1.92038	3.38125	2.87251	0.0133451	0.440513	-2.87919	AT5G37440.1	Chaperone DnaJ-domain superfamily protein
13519493	0.941187	1.92011	4.75448	4.36436	0.000808494	0.1431	-0.312012	AT5G64950.1	Mitochondrial transcription termination factor family protein
13392941	0.940157	1.91874	2.78477	2.4187	0.0313796	0.568687	-3.64919	AT2G14660.1	---
13376190	0.935024	1.91192	2.44716	2.86107	0.0136385	0.444252	-2.89894	AT1G43910.1	P-loop containing nucleoside triphosphate hydrolases superfamily protein
13427137	0.933547	1.90997	6.58113	1.56968	0.14106	0.757843	-4.93886	AT3G12110.1	actin-11
13408193	0.932039	1.90797	3.93392	3.8128	0.0022418	0.251764	-1.24612	AT2G07042.1	other RNA
13452887	0.931561	1.90734	3.76596	3.18024	0.00742768	0.386561	-2.34487	AT3G23560.1	MATE efflux family protein
13399505	0.928979	1.90393	5.17089	4.43278	0.00071403	0.137191	-0.198629	AT2G31902.1	---
13411139	0.925293	1.89907	3.56112	2.67399	0.0194401	0.494096	-3.21981	AT2G20870.1	cell wall protein precursor, putative
13502841	0.925206	1.89895	6.42581	2.11547	0.054752	0.634173	-4.13989	AT5G18030.1	SAUR-like auxin-responsive protein family
13504496	0.923396	1.89657	7.21349	4.92538	0.000296905	0.086149	0.598108	AT5G22500.1	fatty acid reductase 1
13415964	0.923072	1.89615	5.27078	1.39154	0.187956	0.800373	-5.16711	AT2G32680.1	receptor like protein 23
13489247	0.921273	1.89379	3.08298	2.1543	0.0510345	0.625178	-4.07855	AT4G25000.1	alpha-amylase-like
13498909	0.920625	1.89293	7.54071	1.83223	0.090462	0.71882	-4.57096	AT5G07690.1	myb domain protein 29
13361721	0.920508	1.89278	3.36947	1.7571	0.102964	0.728501	-4.67969	AT1G80820.1	cinnamoyl coa reductase
13337083	0.918812	1.89056	4.00266	2.31294	0.0381723	0.589277	-3.82315	AT1G07790.1	Histone superfamily protein
13514365	0.918562	1.89023	2.26055	6.13512	3.95507e-05	0.024501	2.38912	AT5G53230.1	Protein of unknown function (DUF295)
13418877	0.916348	1.88733	3.38434	2.74341	0.0170487	0.469732	-3.10123	AT2G39240.1	RNA polymerase I specific transcription initiation factor RRN3 protein
13509203	0.915225	1.88586	5.95835	1.64511	0.124457	0.741731	-4.83674	AT5G41471.1	SNOR108; snoRNA
13362969	0.91382	1.88403	3.53321	1.38977	0.188481	0.80123	-5.16929	AT1G03940.1	HXXXD-type acyl-transferase family protein
13542465	0.913124	1.88312	5.37938	2.33883	0.0363902	0.58492	-3.78082	AT5G62210.1	Embryo-specific protein 3, (ATS3)
13399907	0.911146	1.88054	2.83612	2.65536	0.020136	0.50009	-3.25152	AT2G32550.1	Cell differentiation, Rcd1-like protein
13355589	0.909633	1.87857	4.00652	1.31434	0.211976	0.822486	-5.25992	AT1G65790.1	receptor kinase 1
13370241	0.905616	1.87334	6.82513	3.07049	0.00915524	0.410308	-2.53597	AT1G19920.1	Pseudouridine synthase/archaeosine transglycosylase-like family protein
13347864	0.905503	1.8732	3.26038	6.57727	1.99157e-05	0.0143513	2.98195	AT1G34460.1	CYCLIN B1;5
13467112	0.904357	1.87171	3.06597	1.12451	0.281604	0.853995	-5.47076	AT4G10500.1	2-oxoglutarate (2OG) and Fe(II)-dependent oxygenase superfamily protein
13395367	0.904086	1.87136	1.80473	4.25252	0.000991702	0.160039	-0.498646	AT2G21220.1	SAUR-like auxin-responsive protein family
13420430	0.901711	1.86828	9.58996	4.46873	0.000669055	0.13454	-0.139308	AT2G42540.1	cold-regulated 15a
13399897	0.900614	1.86686	5.48089	2.26155	0.0419582	0.597841	-3.90666	AT2G32540.1	cellulose synthase-like B4
13397841	0.898897	1.86464	6.9697	5.02444	0.000249824	0.0767619	0.753877	AT2G27402.1	---
13538042	0.898626	1.86429	3.15806	2.50458	0.026733	0.541687	-3.5061	AT5G50800.1	Nodulin MtN3 family protein
13337524	0.898227	1.86377	6.32528	1.87388	0.0841351	0.702491	-4.50957	AT1G08650.1	phosphoenolpyruvate carboxylase kinase 1
13438866	0.898026	1.86351	3.42886	2.53158	0.0254146	0.53079	-3.4608	AT3G53230.1	ATPase, AAA-type, CDC48 protein
13362067	0.897668	1.86305	3.92994	1.04167	0.316987	0.867373	-5.55447	AT1G01680.1	plant U-box 54
13412046	0.897296	1.86257	3.92474	2.99805	0.0105097	0.430095	-2.66184	AT2G23590.1	methyl esterase 8
13335821	0.897244	1.8625	2.42014	2.18312	0.0484291	0.616279	-4.0327	AT1G04600.1	myosin XI A
13479248	0.895851	1.86071	3.71265	2.22733	0.044674	0.603651	-3.96187	AT4G38560.1	Arabidopsis phospholipase-like protein (PEARLI 4) family
13444768	0.895271	1.85996	5.67712	2.97878	0.0109026	0.430095	-2.69528	AT3G05020.1	acyl carrier protein 1
13540884	0.894685	1.8592	6.31391	3.30347	0.00587413	0.360436	-2.13004	AT5G58390.1	Peroxidase superfamily protein
13466010	0.893846	1.85812	2.25179	6.97687	1.09589e-05	0.0118226	3.48972	AT4G05370.1	BCS1 AAA-type ATPase
13444288	0.88782	1.85038	5.4787	2.73687	0.0172612	0.471285	-3.11243	AT3G03820.1	SAUR-like auxin-responsive protein family
13424481	0.886431	1.8486	2.48835	4.53514	0.000593527	0.125481	-0.0301806	AT3G05170.1	Phosphoglycerate mutase family protein
13411260	0.885172	1.84699	3.65126	2.66329	0.0198368	0.497644	-3.23803	AT2G21210.1	SAUR-like auxin-responsive protein family
13533303	0.885086	1.84687	2.83229	2.43643	0.0303612	0.564409	-3.61979	AT5G38565.1	F-box/FBD-like domains containing protein
13466739	0.882529	1.8436	1.71449	3.19759	0.00718614	0.379789	-2.31463	AT4G09500.1	UDP-Glycosyltransferase superfamily protein
13499516	0.882288	1.8433	3.38908	1.5431	0.14735	0.763342	-4.9741	AT5G09290.1	Inositol monophosphatase family protein
13448724	0.881786	1.84266	4.07536	2.29507	0.0394503	0.589801	-3.85227	AT3G13100.1	multidrug resistance-associated protein 7
13453523	0.880828	1.84143	3.8264	2.89531	0.0127791	0.436974	-2.83981	AT3G25110.1	fatA acyl-ACP thioesterase
13381932	0.878167	1.83804	2.15022	2.65379	0.0201956	0.50009	-3.25419	AT1G61460.1	S-locus protein kinase, putative
13524523	0.876512	1.83593	5.76316	1.46559	0.167077	0.784562	-5.07454	AT5G10760.1	Eukaryotic aspartyl protease family protein
13470265	0.875445	1.83457	7.34724	4.40449	0.000751621	0.137468	-0.245434	AT4G18220.1	Drug/metabolite transporter superfamily protein
13513205	0.874419	1.83327	1.85416	1.68694	0.116006	0.740659	-4.77882	AT5G50717.1	MIR405B; miRNA
13478291	0.872025	1.83023	3.01614	1.36158	0.196997	0.809225	-5.20359	AT4G36110.1	SAUR-like auxin-responsive protein family
13348410	0.869134	1.82657	1.90838	4.55078	0.00057706	0.124515	-0.00456603	AT1G40104.1	---
13524104	0.868762	1.8261	1.87543	2.64207	0.0206472	0.502997	-3.27412	AT5G09930.1	ABC transporter family protein
13450874	0.866111	1.82274	3.64071	1.46029	0.168503	0.786087	-5.08127	AT3G18485.1	iaa-leucine resistant 2
13461517	0.863336	1.81924	3.04247	5.23814	0.000172918	0.0691815	1.08454	AT3G58270.1	Arabidopsis phospholipase-like protein (PEARLI 4) with TRAF-like domain
13406891	0.862513	1.8182	3.06376	4.45436	0.00068667	0.135547	-0.162998	AT2G01610.1	Plant invertase/pectin methylesterase inhibitor superfamily protein
13406627	0.860207	1.8153	3.75509	1.07204	0.303654	0.864902	-5.5244	AT2G01023.1	---
13460718	0.856912	1.81116	7.18948	1.77234	0.100309	0.728501	-4.65785	AT3G56290.1	---
13452897	0.852615	1.80577	7.20775	3.5362	0.00377586	0.305312	-1.72471	AT3G23570.1	alpha/beta-Hydrolases superfamily protein
13389944	0.851664	1.80458	4.65344	4.868	0.000328328	0.0907224	0.507181	AT1G80130.1	Tetratricopeptide repeat (TPR)-like superfamily protein
13424105	0.851123	1.8039	2.17773	1.37928	0.191613	0.80533	-5.18211	AT3G04410.1	NAC (No Apical Meristem) domain transcriptional regulator superfamily protein
13454526	0.850773	1.80347	2.5998	2.97632	0.0109538	0.430095	-2.69954	AT3G27620.1	alternative oxidase 1C
13461845	0.849527	1.80191	7.12108	2.59919	0.0223838	0.516346	-3.3468	AT3G58990.1	isopropylmalate isomerase 1
13541404	0.849509	1.80189	5.23592	3.95696	0.00171234	0.221439	-0.998919	AT5G59540.1	2-oxoglutarate (2OG) and Fe(II)-dependent oxygenase superfamily protein
13535379	0.846864	1.79859	3.60554	3.27547	0.00619562	0.36358	-2.17885	AT5G44400.1	FAD-binding Berberine family protein
13461887	0.84668	1.79836	5.36616	5.28259	0.000160301	0.0650732	1.15239	AT3G59050.1	polyamine oxidase 3
13440682	0.845291	1.79663	3.17665	1.23148	0.24046	0.838761	-5.35508	AT3G57700.1	Protein kinase superfamily protein
13441777	0.845251	1.79658	5.05268	1.85296	0.0872601	0.71208	-4.54049	AT3G60450.1	Phosphoglycerate mutase family protein
13426090	0.844778	1.79599	1.99376	2.88825	0.0129518	0.438384	-2.85201	AT3G09490.1	Tetratricopeptide repeat (TPR)-like superfamily protein
13404865	0.841921	1.79244	3.32101	2.19837	0.0471016	0.612375	-4.00833	AT2G44400.1	Cysteine/Histidine-rich C1 domain family protein
13497900	0.841486	1.79189	5.94839	5.20103	0.000184243	0.0714789	1.02766	AT5G05470.1	eukaryotic translation initiation factor 2 alpha subunit
13427473	0.841438	1.79184	4.53679	3.99095	0.00160738	0.210704	-0.940913	AT3G13065.1	STRUBBELIG-receptor family 4
13355531	0.83986	1.78988	4.82359	1.03454	0.320185	0.870115	-5.56143	AT1G65490.1	---
13386659	0.839071	1.7889	2.98944	6.59513	1.93824e-05	0.0143513	3.0052	AT1G73040.1	Mannose-binding lectin superfamily protein
13535085	0.837119	1.78648	3.24288	3.7334	0.00260229	0.265821	-1.38299	AT5G43780.1	Pseudouridine synthase/archaeosine transglycosylase-like family protein
13370534	0.83695	1.78627	5.43371	2.42232	0.0311689	0.56717	-3.64319	AT1G20610.1	Cyclin B2;3
13487290	0.83661	1.78585	3.03744	3.06572	0.00923883	0.412131	-2.54427	AT4G20690.1	---
13393952	0.834908	1.78374	4.1188	3.30619	0.00584372	0.360436	-2.12528	AT2G17787.1	---
13419531	0.833289	1.78174	4.77996	2.14994	0.0514393	0.625178	-4.08545	AT2G40750.1	WRKY DNA-binding protein 54
13373706	0.833096	1.7815	5.31846	2.82936	0.014485	0.449168	-2.9536	AT1G29450.1	SAUR-like auxin-responsive protein family
13544683	0.82613	1.77292	8.09499	3.59306	0.00339074	0.295767	-1.62596	AT5G67370.1	Protein of unknown function (DUF1230)
13423306	0.825836	1.77256	4.42604	2.13989	0.0523859	0.627726	-4.10137	AT3G02370.1	---
13435988	0.824923	1.77144	3.82504	1.64168	0.125174	0.741731	-4.84146	AT3G46130.2	myb domain protein 48
13416393	0.823446	1.76963	5.12659	3.02149	0.0100509	0.421294	-2.62114	AT2G33530.1	serine carboxypeptidase-like 46
13344585	0.822198	1.7681	6.08598	4.61601	0.000513343	0.119494	0.101872	AT1G26210.1	SOB five-like 1
13381404	0.821138	1.7668	5.50256	0.959896	0.355027	0.882068	-5.63184	AT1G60590.1	Pectin lyase-like superfamily protein
13352731	0.818991	1.76417	5.66983	1.72065	0.109567	0.731947	-4.73149	AT1G55910.1	zinc transporter 11 precursor
13524239	0.816792	1.76148	4.79188	2.49955	0.026986	0.542694	-3.51453	AT5G10250.1	Phototropic-responsive NPH3 family protein
13517727	0.815668	1.76011	5.80104	3.08599	0.00888875	0.404981	-2.509	AT5G61010.2	exocyst subunit exo70 family protein E2
13504982	0.815065	1.75938	3.7269	1.05821	0.309673	0.865836	-5.53818	AT5G23665.1	pre-tRNA
13402393	0.814931	1.75921	4.75474	2.33097	0.0369227	0.58492	-3.79369	AT2G38530.1	lipid transfer protein 2
13411560	0.814575	1.75878	3.73374	3.75818	0.00248381	0.257395	-1.34022	AT2G22100.1	RNA-binding (RRM/RBD/RNP motifs) family protein
13477749	0.814042	1.75813	2.1744	3.14793	0.00789926	0.394321	-2.40116	AT4G34930.1	PLC-like phosphodiesterases superfamily protein
13539214	0.813781	1.75781	2.4536	1.43018	0.176805	0.789398	-5.11923	AT5G54060.1	UDP-glucose:flavonoid 3-o-glucosyltransferase
13378795	0.813214	1.75712	3.05849	2.45907	0.029106	0.556171	-3.58212	AT1G52700.1	alpha/beta-Hydrolases superfamily protein
13495851	0.812423	1.75616	6.79719	2.71253	0.0180747	0.482763	-3.15406	AT4G39800.1	myo-inositol-1-phosphate synthase 1
13356390	0.81169	1.75527	2.53918	2.08424	0.0579251	0.649004	-4.18889	AT1G67920.1	---
13520271	0.81127	1.75476	2.84759	1.76884	0.100914	0.728501	-4.66288	AT5G66740.1	Protein of unknown function (DUF620)
13451404	0.810576	1.75391	5.59484	4.65961	0.000474867	0.113992	0.172675	AT3G19620.1	Glycosyl hydrolase family protein
13459702	0.806069	1.74844	3.48926	2.27385	0.0410209	0.593139	-3.88673	AT3G53980.1	Bifunctional inhibitor/lipid-transfer protein/seed storage 2S albumin superfamily protein
13351570	0.80588	1.74821	3.91136	2.59031	0.022761	0.518508	-3.36182	AT1G53233.1	other RNA
13373694	0.80339	1.7452	1.96545	2.42385	0.0310805	0.566744	-3.64066	AT1G29420.1	SAUR-like auxin-responsive protein family
13346237	0.802209	1.74377	4.74475	3.47139	0.00426933	0.3232	-1.83743	AT1G30410.1	multidrug resistance-associated protein 13
13502865	0.800088	1.74121	6.22677	2.07513	0.0588823	0.652706	-4.20312	AT5G18080.1	SAUR-like auxin-responsive protein family
13404360	0.798252	1.73899	7.10316	2.40138	0.0324066	0.573598	-3.67786	AT2G43100.1	isopropylmalate isomerase 2
13528418	0.796868	1.73733	7.36974	2.19607	0.0472994	0.613018	-4.01201	AT5G19850.1	alpha/beta-Hydrolases superfamily protein
13387633	0.796123	1.73643	3.6036	2.40271	0.0323271	0.573598	-3.67568	AT1G75270.1	dehydroascorbate reductase 2
13499997	0.795595	1.73579	4.58116	3.38859	0.00499615	0.339256	-1.98164	AT5G10610.1	cytochrome P450, family 81, subfamily K, polypeptide 1
13382825	0.793553	1.73334	2.67894	2.60694	0.0220598	0.515059	-3.33369	AT1G63710.1	cytochrome P450, family 86, subfamily A, polypeptide 7
13491556	0.793505	1.73328	2.39563	2.89087	0.0128874	0.438384	-2.84747	AT4G30430.1	tetraspanin9
13353212	0.791833	1.73127	2.22871	1.05659	0.310383	0.865836	-5.53978	AT1G58225.1	---
13373733	0.790967	1.73023	1.65039	2.43586	0.0303932	0.564409	-3.62073	AT1G29640.1	Protein of unknown function, DUF584
13356394	0.790799	1.73003	5.66894	2.68665	0.0189807	0.491909	-3.19822	AT1G67940.1	non-intrinsic ABC protein 3
13432043	0.790674	1.72988	4.41474	1.2013	0.25156	0.8463	-5.38856	AT3G23010.1	receptor like protein 36
13470287	0.789033	1.72792	5.0364	4.72118	0.000425569	0.105453	0.272183	AT4G18280.1	glycine-rich cell wall protein-related
13342513	0.788278	1.72701	3.35834	2.59357	0.0226218	0.516869	-3.35631	AT1G20120.1	GDSL-like Lipase/Acylhydrolase superfamily protein
13462588	0.787838	1.72649	3.91865	1.70435	0.11264	0.735832	-4.75445	AT3G60890.1	protein binding
13481621	0.78654	1.72493	3.15303	1.66036	0.121315	0.741081	-4.81573	AT4G04695.1	calcium-dependent protein kinase 31
13536614	0.78449	1.72248	2.12589	3.58655	0.00343271	0.295767	-1.63725	AT5G47590.1	Heat shock protein HSP20/alpha crystallin family
13365144	0.78436	1.72233	2.33897	2.77594	0.0160298	0.46341	-3.04545	AT1G08270.2	---
13461328	0.784291	1.72225	4.88649	2.81163	0.0149806	0.453765	-2.98411	AT3G57780.1	---
13468965	0.78387	1.72174	2.14659	0.831669	0.420959	0.904106	-5.74209	AT4G15248.1	B-box type zinc finger family protein
13421199	0.783807	1.72167	4.19317	1.81972	0.0924435	0.71882	-4.58923	AT2G44290.1	Bifunctional inhibitor/lipid-transfer protein/seed storage 2S albumin superfamily protein
13465209	0.783371	1.72115	3.13347	2.9156	0.0122955	0.43272	-2.80473	AT4G03070.1	2-oxoglutarate (2OG) and Fe(II)-dependent oxygenase superfamily protein
13511072	0.781514	1.71893	7.60921	2.68544	0.0190241	0.492703	-3.20029	AT5G45950.1	GDSL-like Lipase/Acylhydrolase superfamily protein
13335698	0.781175	1.71853	5.93277	1.96191	0.072067	0.680968	-4.37745	AT1G04250.1	AUX/IAA transcriptional regulator family protein
13349116	0.777495	1.71415	3.71515	3.80955	0.00225548	0.252561	-1.2517	AT1G47250.1	20S proteasome alpha subunit F2
13484703	0.776618	1.71311	4.64693	2.16525	0.0500294	0.621184	-4.06116	AT4G14740.1	Plant protein of unknown function (DUF828) with plant pleckstrin homology-like region
13477597	0.776416	1.71287	3.04542	1.03324	0.320768	0.870615	-5.5627	AT4G34550.1	---
13354266	0.776365	1.71281	2.80671	3.26247	0.00635095	0.367003	-2.20153	AT1G61970.1	Mitochondrial transcription termination factor family protein
13465558	0.775154	1.71137	4.8832	1.85846	0.0864295	0.710063	-4.53239	AT4G04220.1	receptor like protein 46
13399845	0.775053	1.71125	2.75988	3.73991	0.00257059	0.263987	-1.37174	AT2G32430.1	Galactosyltransferase family protein
13482145	0.774885	1.71105	4.15026	4.03511	0.00148081	0.204099	-0.865722	AT4G08150.1	KNOTTED-like from Arabidopsis thaliana
13454164	0.774592	1.71071	5.14515	2.39991	0.0324955	0.573598	-3.6803	AT3G26960.1	Pollen Ole e 1 allergen and extensin family protein
13456701	0.77414	1.71017	2.16574	2.01317	0.0657927	0.673319	-4.29911	AT3G46280.1	protein kinase-related
13462131	0.772654	1.70841	2.69887	2.4395	0.0301875	0.563657	-3.61468	AT3G59750.1	Concanavalin A-like lectin protein kinase family protein
13373406	0.771895	1.70751	2.69338	2.41585	0.0315467	0.569382	-3.65392	AT1G28610.1	GDSL-like Lipase/Acylhydrolase superfamily protein
13345957	0.770454	1.70581	2.62232	1.99309	0.0681885	0.680123	-4.32992	AT1G29710.1	Tetratricopeptide repeat (TPR)-like superfamily protein
13373702	0.770267	1.70559	5.74332	3.72075	0.00266494	0.269356	-1.40483	AT1G29440.1	SAUR-like auxin-responsive protein family
13362363	0.769411	1.70457	1.58832	3.04314	0.00964501	0.41665	-2.58353	AT1G02450.1	NIM1-interacting 1
13510052	0.766392	1.70101	1.32501	2.61739	0.0216298	0.511929	-3.31598	AT5G43525.1	Putative membrane lipoprotein
13443363	0.766138	1.70071	7.89224	2.06934	0.0594978	0.653659	-4.21214	AT3G01550.1	phosphoenolpyruvate (pep)/phosphate translocator 2
13479362	0.765691	1.70018	5.72398	0.965431	0.352354	0.880849	-5.62677	AT4G39030.1	MATE efflux family protein
13504788	0.765002	1.69937	5.53737	2.9696	0.0110948	0.430095	-2.7112	AT5G23155.1	other RNA
13507843	0.764865	1.69921	1.73587	2.94683	0.0115862	0.430151	-2.75066	AT5G37750.1	Chaperone DnaJ-domain superfamily protein
13531766	0.763595	1.69772	5.07568	3.3712	0.00516406	0.340548	-2.01195	AT5G28380.1	Tetratricopeptide repeat (TPR)-like superfamily protein
13406040	0.762956	1.69696	3.3056	3.56526	0.00357377	0.299698	-1.67422	AT2G47010.1	---
13483386	0.7615	1.69525	6.12745	3.0212	0.0100566	0.421294	-2.62165	AT4G11900.1	S-locus lectin protein kinase family protein
13477614	0.760401	1.69396	5.92267	2.96101	0.0112776	0.430151	-2.72608	AT4G34588.1	conserved peptide upstream open reading frame 2
13364767	0.760206	1.69373	3.41854	2.63166	0.0210561	0.507045	-3.29178	AT1G07620.1	GTP-binding protein Obg/CgtA
13517899	0.760171	1.69369	2.12609	4.92266	0.000298318	0.086149	0.593818	AT5G61490.1	Uncharacterised conserved protein (UCP012943)
13497797	0.759155	1.6925	3.95517	3.10928	0.00850293	0.403464	-2.46847	AT5G05270.1	Chalcone-flavanone isomerase family protein
13355960	0.75904	1.69236	7.0184	1.50542	0.156676	0.774438	-5.02336	AT1G66880.1	Protein kinase superfamily protein
13396180	0.755899	1.68868	6.58045	1.69399	0.114632	0.737982	-4.76896	AT2G23000.1	serine carboxypeptidase-like 10
13508247	0.755579	1.68831	3.71549	2.34806	0.0357746	0.584729	-3.76569	AT5G38930.1	RmlC-like cupins superfamily protein
13382319	0.755216	1.68788	3.62267	3.36162	0.005259	0.343906	-2.02865	AT1G62360.1	KNOX/ELK homeobox transcription factor
13503132	0.754457	1.687	2.71805	3.26615	0.00630656	0.365343	-2.19511	AT5G18780.1	F-box/RNI-like superfamily protein
13339589	0.752216	1.68438	4.11211	3.20914	0.00702975	0.379551	-2.29449	AT1G13220.1	nuclear matrix constituent protein-related
13337645	0.751477	1.68351	1.78677	2.46666	0.0286967	0.554391	-3.56948	AT1G08860.1	Calcium-dependent phospholipid-binding Copine family protein
13418960	0.750759	1.68268	6.49	1.1161	0.285051	0.855557	-5.47949	AT2G39330.1	jacalin-related lectin 23
13339300	0.750194	1.68202	4.59771	5.08177	0.000226201	0.0735725	0.843322	AT1G12460.1	Leucine-rich repeat protein kinase family protein
13444361	0.750015	1.68181	3.74999	2.64319	0.0206036	0.502772	-3.27221	AT3G04030.1	Homeodomain-like superfamily protein
13436941	0.748443	1.67998	1.5253	4.48785	0.000646331	0.132044	-0.107815	AT3G48346.1	---
13514135	0.746303	1.67749	1.63953	4.05018	0.00144002	0.201767	-0.840122	AT5G52770.1	Copper transport protein family
13345851	0.745666	1.67675	5.59776	3.11254	0.00845033	0.403008	-2.4628	AT1G29510.1	SAUR-like auxin-responsive protein family
13447686	0.744961	1.67593	4.93714	1.59114	0.136153	0.752645	-4.91013	AT3G11010.1	receptor like protein 34
13437976	0.744821	1.67577	5.34649	2.0985	0.056456	0.643241	-4.16656	AT3G51240.1	flavanone 3-hydroxylase
13464884	0.742857	1.67349	4.40426	4.44207	0.000702115	0.136196	-0.183281	AT4G02390.1	poly(ADP-ribose) polymerase
13398797	0.741794	1.67225	1.97645	3.59222	0.00339612	0.295767	-1.62741	AT2G29900.1	Presenilin-2
13396519	0.741524	1.67194	3.16944	1.884	0.0826596	0.699447	-4.49454	AT2G24010.1	serine carboxypeptidase-like 23
13541654	0.740533	1.67079	2.90868	2.6082	0.0220077	0.515059	-3.33156	AT5G60260.1	---
13417357	0.739605	1.66972	4.02363	4.18638	0.00111976	0.171346	-0.609749	AT2G35736.2	---
13385435	0.738225	1.66812	5.43037	2.58127	0.0231512	0.520604	-3.3771	AT1G69730.1	Wall-associated kinase family protein
13401395	0.737764	1.66759	8.32357	2.61274	0.0218202	0.513871	-3.32386	AT2G36120.1	Glycine-rich protein family
13338801	0.73676	1.66643	5.74503	2.73836	0.0172125	0.471052	-3.10988	AT1G11410.1	S-locus lectin protein kinase family protein
13490736	0.736369	1.66598	2.11518	2.53745	0.0251365	0.528584	-3.45094	AT4G28162.1	---
13408557	0.736235	1.66582	1.50047	2.82816	0.0145181	0.449168	-2.95567	AT2G12190.1	Cytochrome P450 superfamily protein
13359880	0.735689	1.66519	6.28205	3.27339	0.00622025	0.364188	-2.18248	AT1G76620.1	Protein of unknown function, DUF547
13444570	0.7352	1.66463	3.31113	2.11957	0.0543484	0.632047	-4.13345	AT3G04510.1	Protein of unknown function (DUF640)
13370848	0.734917	1.6643	5.60676	1.00141	0.335329	0.874325	-5.59323	AT1G21420.1	pre-tRNA
13371009	0.734917	1.6643	5.60676	1.00141	0.335329	0.874325	-5.59323	AT1G21800.1	pre-tRNA
13388370	0.734917	1.6643	5.60676	1.00141	0.335329	0.874325	-5.59323	AT1G77040.1	pre-tRNA
13388623	0.734917	1.6643	5.60676	1.00141	0.335329	0.874325	-5.59323	AT1G77560.1	pre-tRNA
13437134	0.734917	1.6643	5.60676	1.00141	0.335329	0.874325	-5.59323	AT3G48745.1	pre-tRNA
13513234	0.734917	1.6643	5.60676	1.00141	0.335329	0.874325	-5.59323	AT5G50805.1	pre-tRNA
13403593	0.734284	1.66357	5.27765	2.23042	0.0444222	0.602717	-3.9569	AT2G41140.1	CDPK-related kinase 1
13364981	0.733713	1.66291	3.64938	2.07545	0.0588483	0.652706	-4.20261	AT1G08050.1	Zinc finger (C3HC4-type RING finger) family protein
13440954	0.733303	1.66244	5.31741	1.51359	0.154613	0.773917	-5.01276	AT3G58570.1	P-loop containing nucleoside triphosphate hydrolases superfamily protein
13461191	0.73328	1.66241	4.8271	1.04082	0.317367	0.868008	-5.5553	AT3G57460.1	catalytics;metal ion binding
13415967	0.731732	1.66063	7.81433	1.53695	0.148839	0.765581	-4.9822	AT2G32690.1	glycine-rich protein 23
13409336	0.730866	1.65964	6.17493	3.86866	0.00201913	0.237886	-1.15011	AT2G16510.1	ATPase, F0/V0 complex, subunit C protein
13377777	0.730489	1.6592	2.17935	2.08741	0.0575959	0.647461	-4.18394	AT1G50190.1	Cysteine/Histidine-rich C1 domain family protein
13358809	0.729879	1.6585	3.37049	2.46284	0.0289021	0.554758	-3.57584	AT1G73690.1	cyclin-dependent kinase D1;1
13425265	0.728459	1.65687	4.60763	2.62696	0.0212434	0.508305	-3.29975	AT3G06868.1	---
13396401	0.728006	1.65635	5.91411	2.01094	0.0660543	0.674356	-4.30253	AT2G23680.1	Cold acclimation protein WCOR413 family
13383130	0.727757	1.65606	4.96043	3.02462	0.0099912	0.420309	-2.6157	AT1G64563.1	other RNA
13428423	0.727719	1.65602	6.09922	2.18007	0.0486987	0.617504	-4.03756	AT3G15020.1	Lactate/malate dehydrogenase family protein
13414033	0.727614	1.6559	2.38167	2.36677	0.0345562	0.583899	-3.73495	AT2G28030.1	Eukaryotic aspartyl protease family protein
13456419	0.72625	1.65433	1.82005	3.6592	0.00299265	0.281358	-1.51131	AT3G45570.1	RING/U-box protein with C6HC-type zinc finger domain
13394150	0.726189	1.65426	6.5745	3.38566	0.00502405	0.340324	-1.98675	AT2G18328.1	RAD-like 4
13452573	0.725408	1.65337	2.07902	1.70249	0.112996	0.735832	-4.75706	AT3G22275.1	---
13337901	0.723866	1.6516	8.13348	3.88603	0.00195463	0.232426	-1.12032	AT1G09310.1	Protein of unknown function, DUF538
13431565	0.723675	1.65138	6.15133	3.47607	0.00423161	0.3232	-1.82929	AT3G21770.1	Peroxidase superfamily protein
13483857	0.723651	1.65136	3.72109	2.06426	0.0600439	0.656653	-4.22006	AT4G13180.1	NAD(P)-binding Rossmann-fold superfamily protein
13459106	0.722126	1.64961	2.90925	3.47589	0.00423307	0.3232	-1.8296	AT3G52490.1	Double Clp-N motif-containing P-loop nucleoside triphosphate hydrolases superfamily protein
13481887	0.719947	1.64712	4.08606	2.1598	0.0505266	0.623995	-4.06981	AT4G05130.1	equilibrative nucleoside transporter 4
13358490	0.719516	1.64663	2.95299	1.95332	0.0731715	0.680968	-4.39049	AT1G72900.1	Toll-Interleukin-Resistance (TIR) domain-containing protein
13446176	0.718972	1.64601	5.18239	2.48806	0.0275722	0.545592	-3.53375	AT3G07520.1	glutamate receptor 1.4
13371792	0.717477	1.6443	7.15298	1.61303	0.131299	0.74914	-4.88056	AT1G23740.1	Oxidoreductase, zinc-binding dehydrogenase family protein
13413822	0.717128	1.64391	3.46644	5.5298	0.00010572	0.0489218	1.52368	AT2G27510.1	ferredoxin 3
13510907	0.716859	1.6436	5.46344	3.46407	0.00432902	0.3232	-1.85017	AT5G45475.1	---
13412704	0.716799	1.64353	1.71709	2.65332	0.0202137	0.50009	-3.25499	AT2G25240.1	Serine protease inhibitor (SERPIN) family protein
13483534	0.71613	1.64277	4.28599	1.61542	0.130777	0.74914	-4.87731	AT4G12310.1	cytochrome P450, family 706, subfamily A, polypeptide 5
13465033	0.715555	1.64211	3.30212	2.0947	0.056844	0.646296	-4.17252	AT4G02630.1	Protein kinase superfamily protein
13355877	0.713759	1.64007	3.20035	2.08546	0.0577984	0.648152	-4.18699	AT1G66725.1	MIR163; miRNA
13475566	0.712347	1.63847	4.74448	2.66579	0.0197435	0.496942	-3.23377	AT4G30470.1	NAD(P)-binding Rossmann-fold superfamily protein
13542724	0.71211	1.6382	5.2394	3.47135	0.00426965	0.3232	-1.8375	AT5G63000.1	Mitochondrial import inner membrane translocase subunit Tim17/Tim22/Tim23 family protein
13407656	0.711821	1.63787	1.76143	3.76955	0.00243134	0.255364	-1.32062	AT2G04070.1	MATE efflux family protein
13396588	0.71171	1.63774	6.06717	1.71876	0.109921	0.731947	-4.73417	AT2G24280.1	alpha/beta-Hydrolases superfamily protein
13483769	0.711684	1.63771	4.96031	2.46453	0.0288108	0.554391	-3.57302	AT4G12910.1	serine carboxypeptidase-like 20
13505561	0.709988	1.63579	2.82017	2.71165	0.0181046	0.48289	-3.15555	AT5G25230.1	Ribosomal protein S5/Elongation factor G/III/V family protein
13465885	0.709345	1.63506	4.45387	2.07651	0.0587368	0.652706	-4.20097	AT4G05020.1	NAD(P)H dehydrogenase B2
13495161	0.708169	1.63373	1.83517	3.0259	0.00996698	0.41975	-2.61349	AT4G38300.1	glycosyl hydrolase family 10 protein
13350756	0.707597	1.63308	2.84861	4.29999	0.000909196	0.154515	-0.419241	AT1G51370.3	F-box/RNI-like/FBD-like domains-containing protein
13444436	0.707577	1.63306	2.49895	1.75565	0.10322	0.728501	-4.68177	AT3G04220.1	Disease resistance protein (TIR-NBS-LRR class) family
13541845	0.707119	1.63254	4.74486	1.15833	0.26805	0.852582	-5.43509	AT5G60900.1	receptor-like protein kinase 1
13541983	0.706774	1.63215	2.20206	3.14982	0.00787093	0.393745	-2.39788	AT5G61090.1	Polynucleotidyl transferase, ribonuclease H-like superfamily protein
13481354	0.706638	1.632	3.72152	1.76203	0.102099	0.728501	-4.67264	AT4G03292.1	Polynucleotidyl transferase, ribonuclease H-like superfamily protein
13456826	0.706488	1.63183	2.17375	2.1724	0.0493826	0.620197	-4.04977	AT3G46650.1	UDP-Glycosyltransferase superfamily protein
13474113	0.706223	1.63153	5.64302	1.86106	0.0860388	0.708934	-4.52855	AT4G27030.1	fatty acid desaturase A
13454749	0.703866	1.62886	1.84227	2.5686	0.023709	0.523677	-3.39848	AT3G28380.1	P-glycoprotein 17
13457131	0.703801	1.62879	3.17773	2.00242	0.0670645	0.678203	-4.31561	AT3G47480.1	Calcium-binding EF-hand family protein
13464848	0.703317	1.62824	3.59067	4.03179	0.00148995	0.204379	-0.871365	AT4G02280.1	sucrose synthase 3
13529686	0.702803	1.62766	5.03183	2.08152	0.0582091	0.650721	-4.19314	AT5G22880.1	histone B2
13342544	0.702154	1.62693	2.92407	2.97988	0.0108798	0.430095	-2.69337	AT1G20140.1	SKP1-like 4
13460652	0.702139	1.62692	5.15581	2.15838	0.0506571	0.624019	-4.07206	AT3G56110.2	prenylated RAB acceptor 1.B1
13365873	0.700831	1.62544	3.73108	3.05401	0.00944732	0.416593	-2.56464	AT1G09890.1	Rhamnogalacturonate lyase family protein
13335711	0.700488	1.62505	5.46344	2.96767	0.0111356	0.430095	-2.71454	AT1G04350.1	2-oxoglutarate (2OG) and Fe(II)-dependent oxygenase superfamily protein
13542161	0.700421	1.62498	3.9574	3.02753	0.00993605	0.418906	-2.61065	AT5G61455.1	U2.7; snRNA
13359076	0.699775	1.62425	4.8735	3.68307	0.00286091	0.273338	-1.46998	AT1G74250.1	DNAJ heat shock N-terminal domain-containing protein
13517871	0.698938	1.62331	4.57078	1.13737	0.276387	0.852582	-5.45729	AT5G61350.1	Protein kinase superfamily protein
13517415	0.698853	1.62321	2.61923	2.64746	0.0204382	0.501884	-3.26495	AT5G60310.1	Concanavalin A-like lectin protein kinase family protein
13482338	0.697919	1.62216	2.82182	1.60785	0.132432	0.750141	-4.88757	AT4G08770.1	Peroxidase superfamily protein
13339232	0.697887	1.62213	2.36447	1.985	0.069176	0.680123	-4.34229	AT1G12340.1	Cornichon family protein
13508111	0.697112	1.62126	4.83338	3.12975	0.00817766	0.402161	-2.43283	AT5G38530.1	tryptophan synthase beta type 2
13386559	0.696418	1.62048	3.07884	1.92935	0.0763337	0.689399	-4.42669	AT1G72810.1	Pyridoxal-5'-phosphate-dependent enzyme family protein
13379325	0.694524	1.61835	3.35378	2.97731	0.0109331	0.430095	-2.69782	AT1G54040.1	epithiospecifier protein
13411698	0.694102	1.61788	1.84642	2.97945	0.0108887	0.430095	-2.69412	AT2G22510.1	hydroxyproline-rich glycoprotein family protein
13485584	0.693818	1.61756	4.24873	2.04601	0.0620416	0.661336	-4.2484	AT4G16680.1	P-loop containing nucleoside triphosphate hydrolases superfamily protein
13358070	0.693815	1.61755	2.39445	2.38009	0.0337137	0.57895	-3.71302	AT1G71890.1	Major facilitator superfamily protein
13342424	0.693361	1.61705	3.2183	1.9391	0.0750321	0.686002	-4.41199	AT1G19980.1	cytomatrix protein-related
13416136	0.692951	1.61659	3.38862	2.93482	0.0118541	0.430151	-2.77146	AT2G33020.1	receptor like protein 24
13516413	0.692849	1.61647	3.68071	2.10811	0.0554852	0.637855	-4.15147	AT5G58000.1	Reticulon family protein
13347342	0.692381	1.61595	5.21265	1.7022	0.113051	0.735832	-4.75747	AT1G33110.1	MATE efflux family protein
13432176	0.692009	1.61553	7.16575	2.60224	0.0222558	0.515419	-3.34164	AT3G23290.2	Protein of unknown function (DUF640)
13372539	0.691921	1.61543	6.67913	4.28367	0.000936732	0.157109	-0.44651	AT1G26208.1	other RNA
13471046	0.69125	1.61468	4.36928	1.63656	0.126249	0.743372	-4.84847	AT4G20110.2	VACUOLAR SORTING RECEPTOR 7
13406747	0.691206	1.61463	3.58652	2.43105	0.0306664	0.564409	-3.62871	AT2G01310.1	---
13475094	0.690454	1.61379	3.86737	2.96547	0.0111825	0.430151	-2.71837	AT4G29120.1	6-phosphogluconate dehydrogenase family protein
13354507	0.690452	1.61379	1.99392	3.80358	0.00228089	0.253785	-1.26198	AT1G62880.2	Cornichon family protein
13530480	0.690167	1.61347	3.34992	0.885845	0.392166	0.893747	-5.6972	AT5G24660.1	response to low sulfur 2
13481103	0.689661	1.6129	3.30305	2.93799	0.0117828	0.430151	-2.76597	AT4G02760.1	RNI-like superfamily protein
13511274	0.689617	1.61286	4.18772	1.60216	0.133689	0.750814	-4.89527	AT5G46490.1	Disease resistance protein (TIR-NBS-LRR class) family
13501251	0.687937	1.61098	6.91097	1.19425	0.254208	0.8463	-5.39628	AT5G13930.1	Chalcone and stilbene synthase family protein
13522005	0.687301	1.61027	1.77182	4.32109	0.000874834	0.15109	-0.384037	AT5G04610.1	S-adenosyl-L-methionine-dependent methyltransferases superfamily protein
13448447	0.68696	1.60989	4.35396	1.01854	0.327432	0.871903	-5.57689	AT3G12580.1	heat shock protein 70
13368061	0.686606	1.60949	3.9671	2.30261	0.0389062	0.589801	-3.83999	AT1G14790.1	RNA-dependent RNA polymerase 1
13506054	0.685731	1.60852	2.46542	1.64358	0.124777	0.741731	-4.83885	AT5G26690.1	Heavy metal transport/detoxification superfamily protein
13481595	0.68538	1.60813	3.77493	2.89448	0.0127993	0.436974	-2.84124	AT4G04620.2	Ubiquitin-like superfamily protein
13345677	0.685026	1.60773	3.79939	2.9746	0.0109897	0.430095	-2.70253	AT1G28760.1	Uncharacterized conserved protein (DUF2215)
13453262	0.684803	1.60748	2.61699	3.64381	0.00308082	0.285817	-1.53796	AT3G24360.1	ATP-dependent caseinolytic (Clp) protease/crotonase family protein
13522638	0.684253	1.60687	2.61906	4.15989	0.00117572	0.176395	-0.654388	AT5G06300.1	Putative lysine decarboxylase family protein
13505359	0.684174	1.60678	7.34362	1.64063	0.125394	0.741731	-4.8429	AT5G24530.1	2-oxoglutarate (2OG) and Fe(II)-dependent oxygenase superfamily protein
13520216	0.682937	1.6054	2.77754	1.69493	0.11445	0.737863	-4.76765	AT5G66620.1	DA1-related protein 6
13487060	0.680988	1.60324	2.71336	3.65729	0.00300345	0.281358	-1.51461	AT4G19865.1	Galactose oxidase/kelch repeat superfamily protein
13527212	0.680694	1.60291	5.26584	3.40145	0.0048756	0.336047	-1.95924	AT5G17010.1	Major facilitator superfamily protein
13340808	0.680521	1.60272	1.93202	2.26219	0.0419094	0.597497	-3.90563	AT1G16410.1	cytochrome p450 79f1
13352556	0.678903	1.60092	2.96596	1.94388	0.0744012	0.684299	-4.40476	AT1G55475.1	---
13396399	0.678747	1.60075	4.63432	1.70427	0.112656	0.735832	-4.75457	AT2G23672.1	other RNA
13514829	0.678317	1.60027	2.52943	3.60641	0.00330625	0.292878	-1.60279	AT5G54165.1	---
13457976	0.678313	1.60027	4.39685	1.34007	0.203705	0.816762	-5.22941	AT3G49725.1	GTP-binding protein, HflX
13342632	0.678294	1.60025	1.92986	4.63886	0.000492791	0.115747	0.139012	AT1G20600.1	AP2/B3-like transcriptional factor family protein
13460757	0.677787	1.59968	8.71363	1.72671	0.108444	0.731947	-4.72292	AT3G56400.1	WRKY DNA-binding protein 70
13423110	0.677563	1.59944	6.82749	2.23488	0.0440613	0.601388	-3.94972	AT3G02050.1	K+ uptake transporter 3
13490082	0.67744	1.5993	8.71599	1.33159	0.206402	0.81939	-5.23952	AT4G26850.1	mannose-1-phosphate guanylyltransferase (GDP)s;GDP-galactose:mannose-1-phosphate guanylyltransferases;GDP-galactose:glucose-1-phosphate guanylyltransferases;GDP-galactose:myoinositol-1-phosphate guanylyltransferases;glucose-1-phosphate guanylyltransferase
13430637	0.676331	1.59807	5.92964	3.43848	0.00454444	0.324734	-1.89472	AT3G19590.1	Transducin/WD40 repeat-like superfamily protein
13437316	0.676224	1.59795	4.3724	3.09755	0.00869515	0.403464	-2.48889	AT3G49110.1	peroxidase CA
13535737	0.676155	1.59788	4.19597	2.93328	0.0118887	0.430151	-2.77412	AT5G45275.1	Major facilitator superfamily protein
13447386	0.674775	1.59635	7.6942	1.04681	0.314704	0.866899	-5.54943	AT3G10410.1	SERINE CARBOXYPEPTIDASE-LIKE 49
13474883	0.674401	1.59593	3.7484	3.15337	0.00781791	0.393745	-2.3917	AT4G28740.1	---
13396616	0.674053	1.59555	2.08334	3.0604	0.00933301	0.414042	-2.55353	AT2G24310.1	---
13461917	0.673057	1.59445	4.3767	2.54334	0.0248604	0.526241	-3.44104	AT3G59140.1	multidrug resistance-associated protein 14
13477686	0.673	1.59438	3.50491	1.26541	0.228448	0.829164	-5.31668	AT4G34770.1	SAUR-like auxin-responsive protein family
13462068	0.67289	1.59426	2.96948	2.56834	0.0237205	0.523677	-3.39892	AT3G59570.1	Ypt/Rab-GAP domain of gyp1p superfamily protein
13402233	0.672823	1.59419	5.16564	4.56809	0.000559387	0.12419	0.0237425	AT2G38180.1	SGNH hydrolase-type esterase superfamily protein
13383344	0.672691	1.59404	3.72664	1.58482	0.137582	0.752645	-4.91862	AT1G65060.1	4-coumarate:CoA ligase 3
13452401	0.672447	1.59377	5.85376	1.11121	0.287072	0.856401	-5.48455	AT3G21670.1	Major facilitator superfamily protein
13368572	0.672165	1.59346	4.26695	2.83869	0.0142307	0.449124	-2.93753	AT1G15790.2	---
13505508	0.672019	1.5933	6.56956	1.59113	0.136154	0.752645	-4.91014	AT5G25130.1	cytochrome P450, family 71, subfamily B, polypeptide 12
13543135	0.671084	1.59227	5.04697	5.50479	0.000110226	0.0500436	1.48657	AT5G63950.1	chromatin remodeling 24
13479306	0.670988	1.59216	1.80322	2.86042	0.0136552	0.444252	-2.90006	AT4G38830.1	cysteine-rich RLK (RECEPTOR-like protein kinase) 26
13510910	0.670833	1.59199	6.21061	5.73558	7.52492e-05	0.0395914	1.82488	AT5G45490.2	P-loop containing nucleoside triphosphate hydrolases superfamily protein
13372336	0.670774	1.59193	7.36145	3.12145	0.00830803	0.402464	-2.44728	AT1G25450.1	3-ketoacyl-CoA synthase 5
13509632	0.670291	1.59139	2.57231	2.3793	0.0337626	0.579026	-3.71431	AT5G42460.1	F-box and associated interaction domains-containing protein
13387733	0.670201	1.59129	4.64478	3.40074	0.00488217	0.336047	-1.96047	AT1G75510.1	Transcription initiation factor IIF, beta subunit
13413778	0.670042	1.59112	3.06461	0.642989	0.53167	0.934895	-5.87833	AT2G27420.1	Cysteine proteinases superfamily protein
13363159	0.669503	1.59052	5.75009	2.47363	0.0283256	0.551055	-3.55785	AT1G04340.1	HR-like lesion-inducing protein-related
13384085	0.669368	1.59038	1.94704	1.65295	0.122832	0.741081	-4.82595	AT1G66783.1	MIR157A; miRNA
13405885	0.667955	1.58882	5.59732	3.50519	0.00400429	0.315157	-1.77862	AT2G46590.1	Dof-type zinc finger DNA-binding family protein
13402942	0.66753	1.58835	4.30935	2.6505	0.0203214	0.50063	-3.25978	AT2G39840.1	type one serine/threonine protein phosphatase 4
13340615	0.667136	1.58792	7.54257	2.16343	0.0501952	0.621501	-4.06405	AT1G15950.1	cinnamoyl coa reductase 1
13366183	0.666785	1.58753	2.35838	4.1688	0.00115658	0.175581	-0.639364	AT1G10460.1	germin-like protein 7
13375795	0.666741	1.58748	1.75553	3.53897	0.00375614	0.305312	-1.7199	AT1G36060.1	Integrase-type DNA-binding superfamily protein
13448715	0.666702	1.58744	2.16698	2.67366	0.0194524	0.494096	-3.22038	AT3G13090.1	multidrug resistance-associated protein 8
13400156	0.666363	1.58707	2.61238	1.87725	0.0836418	0.701977	-4.50458	AT2G33080.1	receptor like protein 28
13496475	0.66585	1.5865	3.95068	0.992218	0.339621	0.876589	-5.6019	AT5G02230.1	Haloacid dehalogenase-like hydrolase (HAD) superfamily protein
13539370	0.665535	1.58616	4.79747	2.48961	0.0274925	0.545419	-3.53116	AT5G54430.1	Adenine nucleotide alpha hydrolases-like superfamily protein
13393458	0.664541	1.58506	2.55414	2.13615	0.0527413	0.627726	-4.10727	AT2G16835.1	Aquaporin-like superfamily protein
13542294	0.664466	1.58498	5.74813	3.04158	0.00967357	0.41665	-2.58623	AT5G61820.1	---
13540675	0.664309	1.58481	3.50703	1.91319	0.0785355	0.693448	-4.45097	AT5G57785.1	---
13457433	0.664151	1.58463	2.99292	2.47544	0.0282302	0.551055	-3.55483	AT3G48201.1	MIR861a; miRNA
13354242	0.662959	1.58333	2.56364	1.42346	0.178704	0.791024	-5.12762	AT1G61910.1	pre-tRNA
13401415	0.662959	1.58333	2.56364	1.42346	0.178704	0.791024	-5.12762	AT2G36150.1	pre-tRNA
13486448	0.662959	1.58333	2.56364	1.42346	0.178704	0.791024	-5.12762	AT4G18255.1	pre-tRNA
13530412	0.66196	1.58223	1.83393	2.13053	0.0532816	0.628514	-4.11617	AT5G24540.1	beta glucosidase 31
13407663	0.661098	1.58129	1.6269	2.6925	0.0187721	0.489571	-3.18825	AT2G04080.1	MATE efflux family protein
13537847	0.66085	1.58101	5.03795	3.77785	0.00239371	0.255364	-1.3063	AT5G50400.1	purple acid phosphatase 27
13340571	0.660271	1.58038	3.13316	1.48685	0.161455	0.778806	-5.04734	AT1G15890.1	Disease resistance protein (CC-NBS-LRR class) family
13527589	0.660011	1.58009	3.17797	1.56363	0.14247	0.760529	-4.94692	AT5G17780.1	alpha/beta-Hydrolases superfamily protein
13462336	0.659747	1.57981	2.67579	2.94967	0.0115237	0.430151	-2.74573	AT3G60070.1	Major facilitator superfamily protein
13530862	0.656704	1.57648	3.03983	3.21196	0.00699209	0.379551	-2.28958	AT5G25470.1	AP2/B3-like transcriptional factor family protein
13339669	0.656333	1.57607	2.45436	3.08133	0.00896819	0.405681	-2.51712	AT1G13460.1	Protein phosphatase 2A regulatory B subunit family protein
13510901	0.65616	1.57588	5.75921	3.99374	0.00159907	0.210704	-0.936162	AT5G45469.1	---
13499720	0.65605	1.57576	7.56036	2.62595	0.021284	0.508305	-3.30147	AT5G09870.1	cellulose synthase 5
13517149	0.655763	1.57545	3.50654	1.04791	0.314214	0.866899	-5.54835	AT5G59680.1	Leucine-rich repeat protein kinase family protein
13488432	0.655696	1.57538	4.10629	1.85469	0.0869982	0.711945	-4.53794	AT4G23240.1	cysteine-rich RLK (RECEPTOR-like protein kinase) 16
13376528	0.655281	1.57492	2.58546	1.96475	0.0717053	0.680968	-4.37314	AT1G45616.1	receptor like protein 6
13544141	0.654778	1.57437	2.05318	3.10766	0.00852936	0.403464	-2.4713	AT5G66150.1	Glycosyl hydrolase family 38 protein
13525359	0.653619	1.57311	3.4876	3.7762	0.00240113	0.255364	-1.30914	AT5G12890.1	UDP-Glycosyltransferase superfamily protein
13393051	0.653253	1.57271	4.71145	2.55221	0.02445	0.525429	-3.4261	AT2G14900.1	Gibberellin-regulated family protein
13486733	0.652644	1.57205	5.20662	2.56133	0.0240351	0.525154	-3.41075	AT4G19040.1	ENHANCED DISEASE RESISTANCE 2
13465647	0.652508	1.5719	4.25404	3.21096	0.0070055	0.379551	-2.29133	AT4G04460.1	Saposin-like aspartyl protease family protein
13519279	0.65216	1.57152	4.57556	1.49987	0.158092	0.776365	-5.03055	AT5G64510.1	---
13436423	0.651632	1.57094	3.36228	3.39561	0.00492998	0.337843	-1.96941	AT3G47460.1	Structural maintenance of chromosomes (SMC) family protein
13446764	0.651436	1.57073	2.19645	2.99084	0.010655	0.430095	-2.67435	AT3G09162.1	---
13434439	0.651211	1.57049	1.32659	1.93026	0.0762104	0.689399	-4.42531	AT3G28870.1	---
13472305	0.650562	1.56978	5.06603	0.725434	0.48134	0.917243	-5.82272	AT4G23150.1	cysteine-rich RLK (RECEPTOR-like protein kinase) 7
13391608	0.649717	1.56886	2.34774	1.29962	0.216829	0.824541	-5.27717	AT2G04495.1	---
13339771	0.649414	1.56853	3.21223	3.30221	0.00588814	0.360436	-2.13222	AT1G13790.1	XH/XS domain-containing protein
13520225	0.649133	1.56823	6.01024	1.94211	0.0746347	0.684799	-4.40745	AT5G66630.1	DA1-related protein 5
13397292	0.648988	1.56807	6.02844	3.0148	0.0101798	0.423394	-2.63276	AT2G26170.1	cytochrome P450, family 711, subfamily A, polypeptide 1
13359421	0.64893	1.568	1.78751	2.67718	0.0193235	0.493798	-3.21438	AT1G75388.1	conserved peptide upstream open reading frame 5
13428870	0.648903	1.56798	4.47059	1.69713	0.114026	0.737539	-4.76458	AT3G15990.1	sulfate transporter 3;4
13512808	0.648837	1.5679	1.93032	2.90365	0.0125782	0.435495	-2.8254	AT5G49780.1	Leucine-rich repeat protein kinase family protein
13498915	0.648625	1.56767	2.25515	1.90633	0.0794881	0.695803	-4.46125	AT5G07700.1	myb domain protein 76
13377727	0.648504	1.56754	5.0571	2.36391	0.03474	0.58395	-3.73966	AT1G50055.1	TAS1B; other RNA
13543751	0.647097	1.56601	6.0819	2.89283	0.0128396	0.437571	-2.8441	AT5G65360.1	Histone superfamily protein
13423445	0.646142	1.56498	4.95543	1.95005	0.0735952	0.682032	-4.39544	AT3G02710.1	ARM repeat superfamily protein
13466262	0.644445	1.56314	2.45771	2.29714	0.0393002	0.589801	-3.8489	AT4G08260.1	Protein phosphatase 2C family protein
13438702	0.643757	1.56239	5.87072	2.2575	0.0422716	0.60001	-3.91322	AT3G52920.1	Family of unknown function (DUF662)
13482227	0.643476	1.56209	1.53592	2.49457	0.0272385	0.543938	-3.52286	AT4G08410.1	Proline-rich extensin-like family protein
13362633	0.642873	1.56144	4.3445	1.6087	0.132246	0.750141	-4.88642	AT1G03055.1	---
13469169	0.642747	1.5613	1.81926	1.87894	0.0833951	0.700699	-4.50207	AT4G15620.1	Uncharacterised protein family (UPF0497)
13536146	0.642541	1.56108	5.11187	2.67047	0.0195697	0.494171	-3.2258	AT5G46230.1	Protein of unknown function, DUF538
13429440	0.642409	1.56093	5.3129	1.24448	0.235802	0.83613	-5.34047	AT3G17185.1	TAS3/TASIR-ARF (TRANS-ACTING SIRNA3); other RNA
13480344	0.641318	1.55975	3.27148	2.3009	0.0390292	0.589801	-3.84278	AT4G00940.1	Dof-type zinc finger DNA-binding family protein
13400668	0.641071	1.55949	6.70232	2.59489	0.022566	0.516858	-3.35409	AT2G34460.1	NAD(P)-binding Rossmann-fold superfamily protein
13517686	0.640842	1.55924	4.67605	1.24802	0.234544	0.834725	-5.33646	AT5G60890.1	myb domain protein 34
13487357	0.640828	1.55922	3.88443	2.95149	0.011484	0.430151	-2.74259	AT4G20880.1	ethylene-responsive nuclear protein / ethylene-regulated nuclear protein (ERT2)
13542881	0.640692	1.55908	6.60398	2.09448	0.0568669	0.646296	-4.17287	AT5G63370.1	Protein kinase superfamily protein
13457297	0.640409	1.55877	3.60449	2.86434	0.0135539	0.443422	-2.89329	AT3G47965.1	---
13376752	0.63996	1.55829	8.53078	2.57053	0.0236234	0.522964	-3.39524	AT1G48030.1	mitochondrial lipoamide dehydrogenase 1
13359591	0.63988	1.5582	4.93514	2.31472	0.0380475	0.588296	-3.82025	AT1G75900.1	GDSL-like Lipase/Acylhydrolase superfamily protein
13428890	0.639478	1.55777	1.84711	3.85118	0.00208626	0.241353	-1.18012	AT3G16020.1	F-box associated ubiquitination effector protein
13382695	0.638992	1.55724	2.87227	1.89276	0.0814021	0.697085	-4.48151	AT1G63370.1	Flavin-binding monooxygenase family protein
13513531	0.638837	1.55707	3.02171	2.99154	0.010641	0.430095	-2.67315	AT5G51380.1	RNI-like superfamily protein
13402948	0.638502	1.55671	7.04086	2.08886	0.0574454	0.647461	-4.18166	AT2G39850.1	Subtilisin-like serine endopeptidase family protein
13480773	0.638424	1.55663	5.97959	0.920211	0.374612	0.890194	-5.66743	AT4G01950.1	glycerol-3-phosphate acyltransferase 3
13481428	0.638363	1.55656	4.54261	1.37046	0.19428	0.806956	-5.19283	AT4G03445.1	MIR447A; miRNA
13429527	0.637401	1.55552	3.4381	3.00085	0.0104539	0.429458	-2.65698	AT3G17380.1	TRAF-like family protein
13470404	0.637125	1.55523	4.42684	3.30887	0.00581403	0.360173	-2.12061	AT4G18490.1	---
13342422	0.637038	1.55513	1.81005	4.9693	0.000274981	0.0820275	0.667362	AT1G19968.1	other RNA
13457028	0.636054	1.55407	6.4087	1.4897	0.160713	0.777039	-5.04367	AT3G47090.1	Leucine-rich repeat protein kinase family protein
13442329	0.635578	1.55356	4.60047	2.77348	0.0161048	0.46341	-3.04968	AT3G61560.1	Reticulon family protein
13502920	0.635268	1.55323	4.28718	3.24103	0.0066156	0.374767	-2.23891	AT5G18200.1	UTP:galactose-1-phosphate uridylyltransferases;ribose-5-phosphate adenylyltransferases
13416687	0.635083	1.55303	3.63865	2.62688	0.0212468	0.508305	-3.2999	AT2G34150.1	SCAR family protein
13429390	0.634768	1.55269	4.99361	2.25662	0.0423401	0.600517	-3.91464	AT3G17070.1	Peroxidase family protein
13436529	0.634276	1.55216	4.43658	1.53696	0.148837	0.765581	-4.98219	AT3G47690.1	microtubule end binding protein EB1A
13342100	0.634016	1.55188	5.54181	3.45714	0.00438633	0.323359	-1.86224	AT1G19100.1	Histidine kinase-, DNA gyrase B-, and HSP90-like ATPase family protein
13352425	0.633916	1.55177	5.24081	3.79044	0.00233781	0.255087	-1.28461	AT1G55190.1	PRA1 (Prenylated rab acceptor) family protein
13339381	0.63364	1.55147	1.61098	2.21807	0.0454373	0.605029	-3.97676	AT1G12672.2	---
13402326	0.633073	1.55086	1.80968	2.50999	0.0264639	0.539217	-3.49704	AT2G38380.1	Peroxidase superfamily protein
13450930	0.632476	1.55022	1.80806	3.64847	0.00305382	0.28538	-1.52988	AT3G18610.1	nucleolin like 2
13448969	0.632438	1.55018	5.34023	2.23914	0.0437187	0.600551	-3.94286	AT3G13480.1	---
13354096	0.631608	1.54929	2.41691	2.06659	0.0597925	0.655023	-4.21642	AT1G61470.1	Polynucleotidyl transferase, ribonuclease H-like superfamily protein
13443195	0.631217	1.54887	1.37062	2.39461	0.0328167	0.575404	-3.68905	AT3G01328.1	ECA1-like gametogenesis related family protein
13383283	0.630756	1.54838	5.07175	1.60905	0.132169	0.750141	-4.88595	AT1G64970.1	gamma-tocopherol methyltransferase
13515363	0.630622	1.54823	4.99139	1.05098	0.312858	0.865912	-5.54533	AT5G55460.1	Bifunctional inhibitor/lipid-transfer protein/seed storage 2S albumin superfamily protein
13495734	0.630044	1.54761	3.69118	2.16017	0.0504931	0.623783	-4.06923	AT4G39470.1	Tetratricopeptide repeat (TPR)-like superfamily protein
13454454	0.629458	1.54698	2.58873	1.93925	0.0750127	0.686002	-4.41177	AT3G27510.1	Cysteine/Histidine-rich C1 domain family protein
13355454	0.628594	1.54606	1.38385	2.45406	0.0293793	0.559108	-3.59047	AT1G65300.1	AGAMOUS-like 38
13534485	0.628545	1.546	2.25609	2.48383	0.0277908	0.54766	-3.54081	AT5G42280.1	Cysteine/Histidine-rich C1 domain family protein
13437460	0.628399	1.54585	3.8311	1.7725	0.100283	0.728501	-4.65762	AT3G49550.1	---
13356629	0.628162	1.5456	7.01141	1.39399	0.187232	0.799457	-5.1641	AT1G68570.1	Major facilitator superfamily protein
13339050	0.628056	1.54548	3.31171	2.02217	0.0647443	0.669713	-4.28525	AT1G11905.1	B-cell receptor-associated protein 31-like
13358451	0.627306	1.54468	2.78369	2.74791	0.0169039	0.46877	-3.09351	AT1G72770.1	homology to ABI1
13441206	0.62683	1.54417	2.26815	2.85046	0.0139161	0.446214	-2.91724	AT3G59190.1	F-box/RNI-like superfamily protein
13541568	0.626768	1.5441	3.83039	2.19228	0.047627	0.613326	-4.01806	AT5G60030.1	---
13369084	0.626377	1.54368	2.76144	2.32122	0.0375937	0.586148	-3.80964	AT1G17232.1	---
13410452	0.625381	1.54262	3.07908	0.994983	0.338325	0.87575	-5.5993	AT2G19650.1	Cysteine/Histidine-rich C1 domain family protein
13392594	0.624893	1.5421	4.65686	1.29207	0.219351	0.824541	-5.28596	AT2G12550.1	ubiquitin-associated (UBA)/TS-N domain-containing protein
13446560	0.624764	1.54196	1.8624	3.79607	0.00231325	0.25453	-1.27491	AT3G08810.1	Galactose oxidase/kelch repeat superfamily protein
13376182	0.624562	1.54174	5.81228	3.85194	0.00208329	0.241353	-1.17881	AT1G43860.1	sequence-specific DNA binding transcription factors
13450509	0.624464	1.54164	7.37787	1.80679	0.0945331	0.720316	-4.60806	AT3G17330.1	evolutionarily conserved C-terminal region 6
13412084	0.623295	1.54039	7.56279	1.38973	0.188492	0.80123	-5.16933	AT2G23670.1	homolog of Synechocystis YCF37
13474231	0.621351	1.53832	3.1371	3.62827	0.0031725	0.287593	-1.56488	AT4G27435.1	Protein of unknown function (DUF1218)
13371608	0.621172	1.53812	4.75876	2.43076	0.0306833	0.564409	-3.6292	AT1G23330.1	alpha/beta-Hydrolases superfamily protein
13383473	0.621119	1.53807	6.53569	4.45314	0.000688183	0.135547	-0.165006	AT1G65370.1	TRAF-like family protein
13466453	0.620892	1.53783	1.64139	2.72415	0.0176816	0.47659	-3.13419	AT4G08780.1	Peroxidase superfamily protein
13507292	0.620835	1.53776	6.60265	2.39754	0.0326388	0.57451	-3.68421	AT5G35460.1	---
13345870	0.619585	1.53643	3.44544	3.17494	0.00750311	0.387338	-2.35411	AT1G29560.1	Zinc finger C-x8-C-x5-C-x3-H type family protein
13335286	0.619398	1.53623	5.39545	1.94047	0.0748514	0.685478	-4.40993	AT1G03310.1	debranching enzyme 1
13544303	0.619252	1.53608	7.07213	3.83545	0.00214861	0.245607	-1.20715	AT5G66440.1	---
13476542	0.619206	1.53603	4.10267	1.71573	0.110488	0.731947	-4.73844	AT4G32445.1	MIR419; miRNA
13342263	0.618938	1.53574	1.34463	2.55808	0.024182	0.525429	-3.41621	AT1G19470.1	Galactose oxidase/kelch repeat superfamily protein
13477766	0.618806	1.5356	3.97038	1.78555	0.0980585	0.72579	-4.63882	AT4G34970.1	actin depolymerizing factor 9
13476222	0.618497	1.53527	7.05812	1.60086	0.133979	0.751221	-4.89703	AT4G31870.1	glutathione peroxidase 7
13453142	0.617198	1.53389	8.92388	2.35416	0.0353727	0.583989	-3.75567	AT3G24170.1	glutathione-disulfide reductase
13354682	0.616377	1.53302	1.70369	2.01395	0.0657012	0.673106	-4.29791	AT1G63400.1	Pentatricopeptide repeat (PPR) superfamily protein
13390544	0.616292	1.53293	4.51878	2.65017	0.0203339	0.50063	-3.26034	AT2G01680.1	Ankyrin repeat family protein
13512653	0.615771	1.53238	4.85766	1.16519	0.26536	0.852321	-5.42775	AT5G49480.1	Ca2+-binding protein 1
13512961	0.615546	1.53214	6.62367	1.82996	0.0908173	0.71882	-4.57427	AT5G50100.1	Putative thiol-disulphide oxidoreductase DCC
13416340	0.615484	1.53207	5.12715	0.913833	0.377827	0.890352	-5.67303	AT2G33380.1	Caleosin-related family protein
13401016	0.615293	1.53187	4.35151	2.64904	0.0203774	0.501381	-3.26226	AT2G35340.1	helicase domain-containing protein
13335795	0.614544	1.53107	2.39451	2.10834	0.055462	0.63778	-4.15111	AT1G04540.1	Calcium-dependent lipid-binding (CaLB domain) family protein
13464535	0.614473	1.531	5.17082	2.12419	0.0538962	0.630274	-4.12617	AT4G01740.1	Cysteine/Histidine-rich C1 domain family protein
13477599	0.614242	1.53075	3.9862	2.84245	0.0141294	0.448128	-2.93105	AT4G34560.1	---
13500229	0.613802	1.53029	5.14726	2.04026	0.0626833	0.664866	-4.2573	AT5G11200.2	DEAD/DEAH box RNA helicase family protein
13542430	0.613152	1.5296	4.94624	0.860034	0.405714	0.896242	-5.7189	AT5G62140.1	---
13408386	0.612737	1.52916	7.76675	3.46251	0.00434192	0.3232	-1.8529	AT2G07825.1	---
13340379	0.612592	1.529	4.3406	2.23895	0.0437341	0.600551	-3.94317	AT1G15410.1	aspartate-glutamate racemase family
13368658	0.612036	1.52841	3.13478	2.92062	0.0121787	0.43272	-2.79605	AT1G16070.1	tubby like protein 8
13521807	0.611655	1.52801	5.70086	2.24921	0.042919	0.600526	-3.9266	AT5G04090.1	Plant protein 1589 of unknown function
13456794	0.61138	1.52772	7.44747	2.20214	0.0467788	0.610994	-4.0023	AT3G46540.1	ENTH/VHS family protein
13392226	0.611153	1.52748	5.38609	1.94623	0.0740935	0.683262	-4.40122	AT2G07768.1	Cytochrome C assembly protein
13516654	0.611005	1.52732	3.26378	1.68314	0.116752	0.740659	-4.78412	AT5G58340.1	myb-like HTH transcriptional regulator family protein
13336854	0.610793	1.5271	3.05481	0.882376	0.393969	0.894209	-5.70015	AT1G07100.1	pre-tRNA
13351568	0.610793	1.5271	3.05481	0.882376	0.393969	0.894209	-5.70015	AT1G53220.1	pre-tRNA
13424847	0.610793	1.5271	3.05481	0.882376	0.393969	0.894209	-5.70015	AT3G05835.1	pre-tRNA
13449636	0.610793	1.5271	3.05481	0.882376	0.393969	0.894209	-5.70015	AT3G15055.1	pre-tRNA
13494402	0.610793	1.5271	3.05481	0.882376	0.393969	0.894209	-5.70015	AT4G36635.1	pre-tRNA
13408577	0.610609	1.5269	4.68225	1.642	0.125107	0.741731	-4.84102	AT2G12461.1	---
13470082	0.610513	1.5268	4.00079	2.76333	0.0164175	0.464389	-3.06709	AT4G17770.1	trehalose phosphatase/synthase 5
13384593	0.610225	1.5265	1.78594	2.82204	0.0146876	0.449304	-2.9662	AT1G67520.1	lectin protein kinase family protein
13421221	0.609987	1.52625	2.28637	1.46016	0.16854	0.786164	-5.08145	AT2G44380.1	Cysteine/Histidine-rich C1 domain family protein
13349840	0.609691	1.52593	5.90595	1.76843	0.100984	0.728501	-4.66346	AT1G49050.1	Eukaryotic aspartyl protease family protein
13482817	0.609403	1.52563	4.77265	3.40429	0.00484937	0.33499	-1.95429	AT4G10430.3	TMPIT-like protein
13519126	0.608911	1.52511	3.78751	3.38825	0.00499944	0.339256	-1.98224	AT5G64230.1	---
13374839	0.608351	1.52452	2.15908	1.59466	0.13536	0.752645	-4.90538	AT1G32350.1	alternative oxidase 1D
13494301	0.607977	1.52412	2.78393	1.82717	0.0912581	0.71882	-4.57835	AT4G36430.1	Peroxidase superfamily protein
13482922	0.607828	1.52396	2.10311	3.44026	0.00452919	0.324734	-1.89164	AT4G10695.1	CDC68-related
13520173	0.607626	1.52375	5.45543	3.69797	0.00278174	0.272222	-1.44421	AT5G66560.1	Phototropic-responsive NPH3 family protein
13430225	0.607339	1.52345	2.4662	2.32529	0.0373123	0.585651	-3.80298	AT3G18715.1	inflorescence deficient in abscission (IDA)-like 4
13485152	0.607217	1.52332	5.5478	1.6582	0.121756	0.741081	-4.81872	AT4G15920.1	Nodulin MtN3 family protein
13456810	0.606768	1.52284	1.64628	1.86039	0.0861388	0.708934	-4.52953	AT3G46614.1	---
13380652	0.606408	1.52246	1.5789	2.54738	0.0246728	0.52553	-3.43424	AT1G57943.1	purine permease 17
13545639	0.606335	1.52239	2.39225	2.72748	0.0175705	0.474911	-3.12849	AT5G09585.1	U2.5; snRNA
13496213	0.606067	1.5221	4.55022	3.57105	0.00353487	0.298214	-1.66417	AT5G01542.1	---
13510903	0.60582	1.52184	6.49062	4.11631	0.00127417	0.184672	-0.728016	AT5G45472.1	---
13476093	0.605065	1.52105	4.80342	2.44575	0.0298381	0.560554	-3.60429	AT4G31490.1	Coatomer, beta subunit
13366320	0.603443	1.51934	3.46975	3.22955	0.00676181	0.37717	-2.25893	AT1G10750.1	Protein of Unknown Function (DUF239)
13488391	0.60332	1.51921	4.20961	1.21285	0.247265	0.843573	-5.37582	AT4G23200.1	cysteine-rich RLK (RECEPTOR-like protein kinase) 12
13503555	0.603006	1.51888	5.21141	2.07912	0.0584609	0.652145	-4.19688	AT5G19500.1	Tryptophan/tyrosine permease
13432653	0.602685	1.51854	3.72552	1.48507	0.161921	0.779364	-5.04963	AT3G24100.1	Uncharacterised protein family SERF
13378519	0.602592	1.51844	1.7886	3.11487	0.00841297	0.403008	-2.45875	AT1G52100.1	Mannose-binding lectin superfamily protein
13353537	0.601472	1.51726	6.14057	1.70209	0.113073	0.735832	-4.75762	AT1G59740.1	Major facilitator superfamily protein
13488068	0.601435	1.51722	6.17159	2.29582	0.0393961	0.589801	-3.85105	AT4G22490.1	Bifunctional inhibitor/lipid-transfer protein/seed storage 2S albumin superfamily protein
13406668	0.601221	1.517	6.6968	2.98088	0.010859	0.430095	-2.69163	AT2G01140.1	Aldolase superfamily protein
13399515	0.601159	1.51693	2.17983	3.3023	0.00588718	0.360436	-2.13207	AT2G31910.1	cation/H+ exchanger 21
13435149	0.600757	1.51651	3.20685	1.88825	0.0820472	0.697684	-4.48822	AT3G43580.1	Beta-galactosidase related protein
13420845	0.600128	1.51585	3.98459	3.33477	0.00553445	0.35069	-2.07545	AT2G43490.1	Ypt/Rab-GAP domain of gyp1p superfamily protein
13456501	0.599875	1.51558	1.35864	1.81307	0.0935129	0.71882	-4.59893	AT3G45800.1	Plant protein 1589 of unknown function
13399411	0.599742	1.51545	3.59884	2.1769	0.0489807	0.618446	-4.04262	AT2G31585.1	other RNA
13468308	0.599566	1.51526	5.31098	1.59152	0.136067	0.752645	-4.90962	AT4G13920.1	receptor like protein 50
13440665	0.599566	1.51526	3.17529	3.18369	0.00737904	0.384551	-2.33886	AT3G57680.1	Peptidase S41 family protein
13366573	0.599117	1.51479	2.63088	2.90978	0.0124323	0.43291	-2.81479	AT1G11100.1	SNF2 domain-containing protein / helicase domain-containing protein / zinc finger protein-related
13499924	0.598981	1.51465	2.4525	2.94718	0.0115784	0.430151	-2.75005	AT5G10380.1	RING/U-box superfamily protein
13337852	0.598859	1.51452	4.41791	1.7112	0.11134	0.733259	-4.74482	AT1G09180.1	secretion-associated RAS super family 1
13351468	0.598471	1.51411	2.84667	1.91459	0.0783422	0.693318	-4.44887	AT1G53070.1	Legume lectin family protein
13347060	0.597827	1.51343	3.80786	2.23691	0.0438979	0.601388	-3.94645	AT1G32370.1	tobamovirus multiplication 2B
13514434	0.597788	1.51339	4.65514	2.25748	0.0422732	0.60001	-3.91325	AT5G53420.1	CCT motif family protein
13338751	0.597602	1.5132	2.93111	2.61916	0.0215582	0.511929	-3.31299	AT1G11300.1	protein serine/threonine kinases;protein kinases;ATP binding;sugar binding;kinases;carbohydrate binding
13427005	0.597163	1.51274	3.88143	2.45966	0.0290741	0.556115	-3.58114	AT3G11890.1	Sterile alpha motif (SAM) domain-containing protein
13467952	0.596442	1.51198	4.84534	3.75424	0.00250228	0.257661	-1.34702	AT4G12870.1	Gamma interferon responsive lysosomal thiol (GILT) reductase family protein
13466833	0.596299	1.51183	5.10648	1.77436	0.0999618	0.728394	-4.65494	AT4G09750.1	NAD(P)-binding Rossmann-fold superfamily protein
13508953	0.596026	1.51155	3.99901	2.4886	0.0275442	0.545592	-3.53284	AT5G40880.1	WD-40 repeat family protein / zfwd3 protein (ZFWD3)
13487734	0.595796	1.51131	2.20962	1.26548	0.228426	0.829163	-5.31661	AT4G21840.1	methionine sulfoxide reductase B8
13401067	0.594985	1.51046	2.47394	2.89982	0.0126699	0.436045	-2.832	AT2G35480.1	---
13352601	0.594984	1.51046	1.2985	1.95233	0.0732986	0.680977	-4.39198	AT1G55546.1	---
13355385	0.59473	1.51019	1.36858	2.33898	0.0363803	0.58492	-3.78058	AT1G65210.1	Galactose-binding protein
13499749	0.594244	1.50968	7.00565	3.45943	0.00436734	0.3232	-1.85825	AT5G09920.1	RNA polymerase II, Rpb4, core protein
13416786	0.594062	1.50949	3.94215	1.34029	0.203637	0.816762	-5.22915	AT2G34490.1	cytochrome P450, family 710, subfamily A, polypeptide 2
13338115	0.593911	1.50933	3.27631	2.12074	0.0542337	0.631789	-4.13161	AT1G09794.1	Cox19 family protein (CHCH motif)
13418464	0.593067	1.50845	8.97407	3.14982	0.00787092	0.393745	-2.39788	AT2G38170.1	cation exchanger 1
13349487	0.592125	1.50747	4.99769	1.15081	0.271018	0.852582	-5.44309	AT1G48210.1	Protein kinase superfamily protein
13361869	0.591996	1.50733	5.81606	1.51418	0.154465	0.773794	-5.01199	AT1G01120.1	3-ketoacyl-CoA synthase 1
13466049	0.591932	1.50726	3.65008	1.83871	0.089449	0.715624	-4.56144	AT4G05450.1	mitochondrial ferredoxin 1
13527571	0.591639	1.50696	2.5725	1.96125	0.0721517	0.680968	-4.37846	AT5G17760.1	P-loop containing nucleoside triphosphate hydrolases superfamily protein
13356655	0.591004	1.50629	3.53772	2.09439	0.0568757	0.646296	-4.173	AT1G68600.1	Aluminium activated malate transporter family protein
13426406	0.590256	1.50551	2.26117	2.81294	0.0149436	0.453361	-2.98187	AT3G10340.1	phenylalanine ammonia-lyase 4
13387879	0.589902	1.50514	4.2665	3.15752	0.00775631	0.393407	-2.38447	AT1G75860.1	---
13496860	0.589482	1.50471	5.30847	2.47994	0.0279934	0.54877	-3.54731	AT5G03190.1	conserved peptide upstream open reading frame 47
13437270	0.58943	1.50465	5.39834	4.29003	0.000925905	0.156662	-0.435884	AT3G49000.1	RNA polymerase III subunit RPC82 family protein
13456561	0.589417	1.50464	5.8418	0.878322	0.396083	0.894849	-5.70358	AT3G45860.1	cysteine-rich RLK (RECEPTOR-like protein kinase) 4
13413922	0.589216	1.50443	2.63281	2.06935	0.0594969	0.653659	-4.21212	AT2G27770.1	Plant protein of unknown function (DUF868)
13469100	0.588998	1.5042	7.48094	2.26413	0.0417601	0.596705	-3.90249	AT4G15540.1	EamA-like transporter family
13355467	0.588607	1.50379	2.09626	2.38741	0.0332587	0.575404	-3.70094	AT1G65360.1	AGAMOUS-like 23
13408526	0.588551	1.50374	4.05632	2.19466	0.0474208	0.613326	-4.01426	AT2G11271.1	---
13478606	0.587921	1.50308	8.27068	3.91328	0.00185764	0.2286	-1.07363	AT4G37000.1	accelerated cell death 2 (ACD2)
13336933	0.587509	1.50265	6.76519	3.13828	0.00804584	0.397715	-2.41797	AT1G07370.1	proliferating cellular nuclear antigen 1
13401274	0.586936	1.50205	2.39337	2.35356	0.0354124	0.583989	-3.75667	AT2G35810.1	---
13422716	0.586716	1.50182	3.89626	1.66458	0.120458	0.741081	-4.8099	AT3G01080.1	WRKY DNA-binding protein 58
13453440	0.586676	1.50178	2.93064	3.59179	0.00339888	0.295767	-1.62816	AT3G24730.1	mRNA splicing factor, thioredoxin-like U5 snRNP
13427742	0.5863	1.50139	2.1046	2.66435	0.0197971	0.497382	-3.23622	AT3G13650.1	Disease resistance-responsive (dirigent-like protein) family protein
13510702	0.585222	1.50027	2.4896	1.4392	0.174282	0.78816	-5.10792	AT5G45000.1	Disease resistance protein (TIR-NBS-LRR class) family
13499595	0.584642	1.49967	5.09824	2.08717	0.0576206	0.647461	-4.18431	AT5G09450.1	Tetratricopeptide repeat (TPR)-like superfamily protein
13356361	0.584563	1.49958	2.85091	1.75099	0.104046	0.729253	-4.68842	AT1G67856.1	RING/U-box superfamily protein
13511262	0.584549	1.49957	7.01418	2.72275	0.0177287	0.476838	-3.13659	AT5G46470.1	disease resistance protein (TIR-NBS-LRR class) family
13518440	0.584135	1.49914	4.75605	2.93754	0.0117929	0.430151	-2.76675	AT5G62620.1	Galactosyltransferase family protein
13540856	0.584105	1.49911	6.49003	1.62399	0.128925	0.745607	-4.86565	AT5G58310.1	methyl esterase 18
13540693	0.584029	1.49903	2.32454	3.59851	0.00335595	0.294955	-1.61649	AT5G57830.1	Protein of unknown function, DUF593
13533873	0.583739	1.49873	3.50132	0.997525	0.337137	0.874748	-5.5969	AT5G40395.1	U6acat; snRNA
13438518	0.583287	1.49826	4.04684	2.75146	0.0167909	0.468467	-3.08744	AT3G52340.3	sucrose-6F-phosphate phosphohydrolase 2
13540773	0.582811	1.49776	6.41282	2.60746	0.0220382	0.515059	-3.33281	AT5G58030.1	Transport protein particle (TRAPP) component
13380010	0.582724	1.49767	2.13516	2.17771	0.0489085	0.618225	-4.04132	AT1G55740.1	seed imbibition 1
13402646	0.582708	1.49766	4.48811	3.39175	0.00496624	0.338329	-1.97613	AT2G39050.1	hydroxyproline-rich glycoprotein family protein
13470978	0.582323	1.49726	7.75505	1.27774	0.224202	0.826315	-5.30253	AT4G19960.1	K+ uptake permease 9
13519915	0.582254	1.49719	1.90732	2.77084	0.0161853	0.46341	-3.0542	AT5G65850.1	F-box and associated interaction domains-containing protein
13394021	0.582072	1.497	3.33203	2.76989	0.0162145	0.46341	-3.05583	AT2G18000.1	TBP-associated factor 14
13525569	0.581898	1.49682	6.51254	2.65465	0.020163	0.50009	-3.25273	AT5G13400.1	Major facilitator superfamily protein
13435857	0.581375	1.49627	3.50995	2.29355	0.0395613	0.590085	-3.85475	AT3G45710.1	Major facilitator superfamily protein
13512622	0.581091	1.49598	6.28897	4.4295	0.000718286	0.137191	-0.204049	AT5G49460.1	ATP citrate lyase subunit B 2
13503420	0.580391	1.49525	5.3556	2.03371	0.0634221	0.666497	-4.26743	AT5G19290.1	alpha/beta-Hydrolases superfamily protein
13354674	0.580192	1.49505	3.68398	2.00991	0.0661764	0.674371	-4.30413	AT1G63330.1	Pentatricopeptide repeat (PPR) superfamily protein
13339949	0.580085	1.49494	5.51665	3.55721	0.00362861	0.302749	-1.6882	AT1G14230.1	GDA1/CD39 nucleoside phosphatase family protein
13517134	0.580001	1.49485	4.90241	1.06299	0.307584	0.865498	-5.53343	AT5G59670.1	Leucine-rich repeat protein kinase family protein
13486849	0.579141	1.49396	6.30074	1.92648	0.0767207	0.689399	-4.43101	AT4G19270.1	---
13512360	0.578742	1.49355	3.99059	3.46006	0.00436213	0.3232	-1.85716	AT5G48800.1	Phototropic-responsive NPH3 family protein
13535992	0.578593	1.49339	1.48994	5.03785	0.000244075	0.0762148	0.774853	AT5G45910.1	GDSL-like Lipase/Acylhydrolase superfamily protein
13388340	0.578142	1.49292	5.47911	1.82911	0.0909528	0.71882	-4.57552	AT1G76970.1	Target of Myb protein 1
13458222	0.578105	1.49289	1.40343	0.998079	0.336879	0.87471	-5.59638	AT3G50250.1	---
13393067	0.577604	1.49237	5.15365	1.46549	0.167104	0.784562	-5.07467	AT2G15042.1	Leucine-rich repeat (LRR) family protein
13418989	0.577425	1.49218	1.56614	2.80823	0.0150775	0.453868	-2.98996	AT2G39435.2	Phosphatidylinositol N-acetyglucosaminlytransferase subunit P-related
13510219	0.577174	1.49192	4.08556	2.9264	0.0120454	0.43272	-2.78603	AT5G43920.1	transducin family protein / WD-40 repeat family protein
13484649	0.577075	1.49182	2.10815	2.21012	0.0461017	0.608652	-3.9895	AT4G14650.1	---
13516161	0.576909	1.49165	2.25005	3.09265	0.00877679	0.403464	-2.49742	AT5G57320.1	villin, putative
13462903	0.576802	1.49154	5.53451	2.88442	0.0130465	0.439608	-2.85863	AT3G61650.1	gamma-tubulin
13502287	0.576597	1.49133	2.94409	1.54706	0.146398	0.761998	-4.96888	AT5G16530.1	Auxin efflux carrier family protein
13527668	0.576354	1.49108	2.65325	1.84098	0.089097	0.714943	-4.55811	AT5G18010.1	SAUR-like auxin-responsive protein family
13452680	0.576107	1.49082	5.20957	2.55244	0.0244393	0.525429	-3.42571	AT3G22740.1	homocysteine S-methyltransferase 3
13430331	0.575954	1.49066	2.68863	2.1883	0.0479738	0.613988	-4.02442	AT3G18950.1	Transducin/WD40 repeat-like superfamily protein
13461289	0.575451	1.49014	2.45963	1.7704	0.100644	0.728501	-4.66064	AT3G57590.1	F-box and associated interaction domains-containing protein
13397034	0.575331	1.49002	3.45789	2.78704	0.0156959	0.461953	-3.02639	AT2G25530.1	AFG1-like ATPase family protein
13356037	0.575274	1.48996	2.0408	3.17604	0.00748743	0.387338	-2.3522	AT1G67105.1	other RNA
13388139	0.574744	1.48941	1.55975	2.384	0.03347	0.576206	-3.70657	AT1G76470.1	NAD(P)-binding Rossmann-fold superfamily protein
13449734	0.574156	1.48881	5.18185	1.08288	0.298993	0.863791	-5.51348	AT3G15354.1	SPA1-related 3
13377092	0.573516	1.48815	3.13058	1.91653	0.078075	0.692679	-4.44595	AT1G48605.1	Flavoprotein
13340699	0.573404	1.48803	2.65844	2.21981	0.0452931	0.604954	-3.97396	AT1G16130.1	wall associated kinase-like 2
13334363	0.573293	1.48792	2.26203	1.27953	0.223591	0.825808	-5.30047	AT1G01520.1	Homeodomain-like superfamily protein
13374980	0.572887	1.4875	5.41202	1.79234	0.0969182	0.724778	-4.62901	AT1G32780.1	GroES-like zinc-binding dehydrogenase family protein
13408885	0.572056	1.48664	4.34007	0.531164	0.604471	0.950045	-5.94368	AT2G14610.1	pathogenesis-related gene 1
13445815	0.571447	1.48601	2.25615	1.81642	0.0929729	0.71882	-4.59405	AT3G06870.1	proline-rich family protein
13525821	0.571417	1.48598	2.00972	1.94253	0.0745787	0.684742	-4.4068	AT5G13890.1	Family of unknown function (DUF716)
13378624	0.571183	1.48574	4.60542	2.48585	0.0276862	0.546931	-3.53744	AT1G52280.1	RAB GTPase homolog G3D
13521262	0.571081	1.48564	1.89535	2.23251	0.0442528	0.602503	-3.95354	AT5G02490.1	Heat shock protein 70 (Hsp 70) family protein
13400339	0.569861	1.48438	3.65001	4.5851	0.000542572	0.12419	0.0515101	AT2G33640.1	DHHC-type zinc finger family protein
13369092	0.569829	1.48435	3.20871	3.87077	0.00201117	0.237886	-1.14649	AT1G17270.1	O-fucosyltransferase family protein
13481423	0.569823	1.48434	2.87224	1.43992	0.174083	0.787864	-5.10701	AT4G03440.1	Ankyrin repeat family protein
13400735	0.569821	1.48434	5.55394	2.79458	0.0154732	0.458916	-3.01344	AT2G34660.2	multidrug resistance-associated protein 2
13515855	0.569563	1.48407	6.72342	1.72938	0.107953	0.731947	-4.71915	AT5G56660.1	IAA-leucine resistant (ILR)-like 2
13464686	0.569551	1.48406	3.66255	1.95222	0.0733139	0.680977	-4.39216	AT4G02040.1	---
13487511	0.569288	1.48379	5.09672	1.49601	0.159083	0.776436	-5.03554	AT4G21380.1	receptor kinase 3
13362485	0.569007	1.4835	5.88442	0.646043	0.529753	0.934357	-5.87638	AT1G02820.1	Late embryogenesis abundant 3 (LEA3) family protein
13483936	0.568856	1.48335	4.38321	1.37561	0.192719	0.806643	-5.18657	AT4G13330.1	S-adenosyl-L-methionine-dependent methyltransferases superfamily protein
13535411	0.568595	1.48308	1.63718	3.80403	0.00227894	0.253785	-1.2612	AT5G44495.1	ECA1 gametogenesis related family protein
13354090	0.567825	1.48229	2.11939	1.48862	0.160995	0.777897	-5.04507	AT1G61450.1	---
13335925	0.567643	1.4821	5.51126	2.03245	0.0635652	0.666497	-4.26938	AT1G04810.1	26S proteasome regulatory complex, non-ATPase subcomplex, Rpn2/Psmd1 subunit
13524694	0.567365	1.48181	1.56202	1.48351	0.162329	0.779437	-5.05164	AT5G11080.2	Ubiquitin-like superfamily protein
13372189	0.566877	1.48131	2.07237	2.9765	0.01095	0.430095	-2.69923	AT1G24822.1	---
13372215	0.566877	1.48131	2.07237	2.9765	0.01095	0.430095	-2.69923	AT1G25097.1	---
13421994	0.565647	1.48005	1.81133	1.33932	0.203945	0.816762	-5.23032	AT2G46400.1	WRKY DNA-binding protein 46
13450073	0.565164	1.47956	3.68791	4.47672	0.000659454	0.133307	-0.126132	AT3G16070.1	---
13529908	0.565109	1.4795	1.73697	3.06143	0.00931463	0.414042	-2.55173	AT5G23530.1	carboxyesterase 18
13497319	0.564512	1.47889	4.02175	1.49366	0.159688	0.776436	-5.03857	AT5G04200.1	metacaspase 9
13437170	0.564478	1.47885	4.06085	1.65978	0.121435	0.741081	-4.81654	AT3G48790.1	Pyridoxal phosphate (PLP)-dependent transferases superfamily protein
13428641	0.564413	1.47879	2.98298	2.3716	0.0342483	0.581268	-3.727	AT3G15400.1	anther 20
13445238	0.564017	1.47838	3.22729	1.82165	0.0921359	0.71882	-4.58643	AT3G05932.1	---
13469628	0.563501	1.47785	7.78927	4.31381	0.000886532	0.152009	-0.396174	AT4G16660.1	heat shock protein 70 (Hsp 70) family protein
13527544	0.563499	1.47785	3.05862	1.72795	0.108215	0.731947	-4.72117	AT5G17700.1	MATE efflux family protein
13438605	0.563298	1.47764	4.16703	2.46754	0.0286495	0.554064	-3.56801	AT3G52630.1	Nucleic acid-binding, OB-fold-like protein
13482912	0.56326	1.4776	2.01143	3.0619	0.00930632	0.414042	-2.55091	AT4G10630.1	Glutaredoxin family protein
13389622	0.562892	1.47723	5.81537	3.32395	0.00564958	0.353403	-2.09432	AT1G79610.1	Na+/H+ antiporter 6
13371004	0.562653	1.47698	7.9382	2.69094	0.0188278	0.489645	-3.19092	AT1G21770.1	Acyl-CoA N-acyltransferases (NAT) superfamily protein
13513910	0.561378	1.47568	1.19471	3.71008	0.00271901	0.270669	-1.42327	AT5G52260.1	myb domain protein 19
13537096	0.560965	1.47526	3.68707	2.14672	0.0517407	0.62604	-4.09055	AT5G48670.1	AGAMOUS-like 80
13443094	0.560946	1.47524	6.9406	3.47507	0.00423964	0.3232	-1.83102	AT3G01180.1	starch synthase 2
13395693	0.560493	1.47477	2.52027	1.77077	0.10058	0.728501	-4.6601	AT2G21890.1	cinnamyl alcohol dehydrogenase homolog 3
13444756	0.560437	1.47472	3.92045	2.00455	0.0668117	0.677356	-4.31236	AT3G04980.1	DNAJ heat shock N-terminal domain-containing protein
13445044	0.559405	1.47366	3.19483	2.77719	0.0159919	0.46341	-3.04331	AT3G05600.1	alpha/beta-Hydrolases superfamily protein
13411893	0.559166	1.47342	2.70332	2.2985	0.0392023	0.589801	-3.84669	AT2G23118.1	---
13528592	0.558801	1.47304	7.89644	1.39835	0.18595	0.798877	-5.15874	AT5G20270.1	heptahelical transmembrane protein1
13503977	0.558597	1.47284	3.27824	1.43832	0.174528	0.788295	-5.10902	AT5G20400.1	2-oxoglutarate (2OG) and Fe(II)-dependent oxygenase superfamily protein
13507286	0.558298	1.47253	3.76122	3.21062	0.00701007	0.379551	-2.29193	AT5G35450.1	Disease resistance protein (CC-NBS-LRR class) family
13480765	0.558148	1.47238	1.83906	1.91961	0.0776541	0.692679	-4.44134	AT4G01930.1	Cysteine/Histidine-rich C1 domain family protein
13446756	0.558018	1.47225	3.53485	1.5884	0.136769	0.752645	-4.9138	AT3G09160.1	RNA-binding (RRM/RBD/RNP motifs) family protein
13380972	0.557959	1.47218	3.08067	1.19766	0.252924	0.8463	-5.39255	AT1G58725.1	GDSL-like Lipase/Acylhydrolase superfamily protein
13381004	0.557959	1.47218	3.08067	1.19766	0.252924	0.8463	-5.39255	AT1G59406.1	GDSL-like Lipase/Acylhydrolase superfamily protein
13403703	0.55743	1.47164	5.03634	3.89964	0.00190555	0.230878	-1.09699	AT2G41350.1	---
13489308	0.557396	1.47161	2.96277	2.96789	0.011131	0.430095	-2.71416	AT4G25150.1	HAD superfamily, subfamily IIIB acid phosphatase
13493571	0.557325	1.47154	1.95812	2.77563	0.0160392	0.46341	-3.04598	AT4G34740.1	GLN phosphoribosyl pyrophosphate amidotransferase 2
13530071	0.55681	1.47101	7.86362	3.03542	0.00978772	0.418161	-2.59694	AT5G23940.1	HXXXD-type acyl-transferase family protein
13481330	0.55649	1.47069	4.21604	2.42494	0.0310175	0.566744	-3.63885	AT4G03230.1	S-locus lectin protein kinase family protein
13453844	0.555778	1.46996	3.70902	1.74075	0.105881	0.730332	-4.70301	AT3G26220.1	cytochrome P450, family 71, subfamily B, polypeptide 3
13525497	0.554745	1.46891	2.33562	1.99297	0.0682021	0.680123	-4.3301	AT5G13170.1	senescence-associated gene 29
13493976	0.55473	1.46889	7.50148	4.5247	0.000604784	0.126299	-0.0472899	AT4G35800.1	RNA polymerase II large subunit
13541512	0.554625	1.46879	4.8525	2.88329	0.0130745	0.44011	-2.86058	AT5G59840.1	Ras-related small GTP-binding family protein
13368466	0.554572	1.46873	3.80868	0.682394	0.507246	0.92879	-5.85253	AT1G15520.1	pleiotropic drug resistance 12
13508260	0.554342	1.4685	5.6744	1.42453	0.1784	0.791024	-5.12629	AT5G38980.1	---
13484612	0.553893	1.46804	4.8558	1.94239	0.0745975	0.684742	-4.40702	AT4G14480.1	Protein kinase superfamily protein
13474922	0.553163	1.4673	1.57847	2.34539	0.0359518	0.58492	-3.77007	AT4G28800.1	basic helix-loop-helix (bHLH) DNA-binding superfamily protein
13357457	0.55311	1.46725	7.96809	2.58673	0.022915	0.520308	-3.36788	AT1G70580.2	alanine-2-oxoglutarate aminotransferase 2
13463594	0.552008	1.46613	5.50248	2.04735	0.0618931	0.661167	-4.24633	AT3G63210.1	Protein of unknown function (DUF581)
13375015	0.551982	1.4661	6.38328	0.99105	0.340169	0.876961	-5.60299	AT1G32900.1	UDP-Glycosyltransferase superfamily protein
13384197	0.551671	1.46578	5.17769	1.62033	0.129713	0.747482	-4.87063	AT1G67080.1	abscisic acid (aba)-deficient 4
13519939	0.551414	1.46552	5.46403	2.40951	0.0319209	0.571837	-3.66442	AT5G65900.1	DEA(D/H)-box RNA helicase family protein
13520112	0.551115	1.46522	6.1323	3.3058	0.00584814	0.360436	-2.12597	AT5G66240.3	Transducin/WD40 repeat-like superfamily protein
13473942	0.55074	1.46484	2.57057	1.98616	0.069033	0.680123	-4.34051	AT4G26680.1	Tetratricopeptide repeat (TPR)-like superfamily protein
13338137	0.550546	1.46464	3.93018	3.26088	0.00637021	0.367105	-2.2043	AT1G09815.1	polymerase delta 4
13448476	0.550546	1.46464	5.45938	1.75662	0.103048	0.728501	-4.68037	AT3G12610.1	Leucine-rich repeat (LRR) family protein
13446625	0.550155	1.46424	3.60417	2.18135	0.0485852	0.616879	-4.03552	AT3G08870.1	Concanavalin A-like lectin protein kinase family protein
13525092	0.549803	1.46389	8.44031	2.96305	0.011234	0.430151	-2.72255	AT5G12140.1	cystatin-1
13358819	0.549778	1.46386	4.6587	3.15669	0.00776849	0.393407	-2.3859	AT1G73710.1	Pentatricopeptide repeat (PPR) superfamily protein
13364017	0.549532	1.46361	3.81101	2.9929	0.0106134	0.430095	-2.67078	AT1G05950.1	---
13519470	0.549494	1.46357	8.92242	2.40814	0.0320023	0.571961	-3.66669	AT5G64940.1	ABC2 homolog 13
13418301	0.549477	1.46356	5.54657	2.81631	0.0148482	0.451894	-2.97606	AT2G37710.1	receptor lectin kinase
13461318	0.5488	1.46287	3.53127	3.03274	0.00983781	0.418906	-2.60159	AT3G57710.1	Protein kinase superfamily protein
13431065	0.548357	1.46242	3.00669	2.59685	0.0224827	0.516858	-3.35076	AT3G20475.1	MUTS-homologue 5
13402784	0.548293	1.46235	5.03921	3.54619	0.0037051	0.305312	-1.70735	AT2G39500.1	---
13397059	0.548056	1.46211	3.61815	2.19162	0.0476846	0.613326	-4.01912	AT2G25590.1	Plant Tudor-like protein
13492711	0.548047	1.4621	6.76902	1.20592	0.249834	0.84598	-5.38347	AT4G32980.1	homeobox gene 1
13400253	0.547989	1.46205	4.75047	3.2111	0.00700358	0.379551	-2.29108	AT2G33440.1	RNA-binding (RRM/RBD/RNP motifs) family protein
13414984	0.547947	1.462	2.45225	2.5264	0.0256626	0.531082	-3.4695	AT2G30505.1	Late embryogenesis abundant (LEA) hydroxyproline-rich glycoprotein family
13478283	0.547538	1.46159	2.18643	2.35957	0.0350201	0.583989	-3.74678	AT4G36100.1	Sec1/munc18-like (SM) proteins superfamily
13354401	0.547414	1.46146	5.38147	1.21938	0.244862	0.840526	-5.36858	AT1G62560.1	flavin-monooxygenase glucosinolate S-oxygenase 3
13388293	0.547004	1.46105	6.58402	2.85625	0.0137638	0.44483	-2.90725	AT1G76860.1	Small nuclear ribonucleoprotein family protein
13454512	0.546944	1.46099	3.6761	1.90419	0.0797867	0.696149	-4.46444	AT3G27610.1	Nucleotidylyl transferase superfamily protein
13458539	0.546011	1.46004	5.10946	2.39538	0.0327701	0.575256	-3.68779	AT3G51075.1	other RNA
13426377	0.54582	1.45985	4.00005	3.10074	0.00864242	0.403464	-2.48333	AT3G10310.1	P-loop nucleoside triphosphate hydrolases superfamily protein with CH (Calponin Homology) domain
13498385	0.545518	1.45954	5.53262	1.90177	0.0801257	0.69689	-4.46805	AT5G06390.1	FASCICLIN-like arabinogalactan protein 17 precursor
13398742	0.545322	1.45935	2.38072	3.50783	0.00398431	0.314228	-1.77403	AT2G29730.1	UDP-glucosyl transferase 71D1
13347231	0.545106	1.45913	2.96889	2.10089	0.0562133	0.643241	-4.16282	AT1G32870.1	NAC domain protein 13
13428034	0.543541	1.45755	7.04819	3.75625	0.00249285	0.257395	-1.34355	AT3G14270.1	phosphatidylinositol-4-phosphate 5-kinase family protein
13541533	0.543363	1.45737	2.8522	1.75828	0.102756	0.728501	-4.67801	AT5G59900.1	Pentatricopeptide repeat (PPR) superfamily protein
13398553	0.543322	1.45732	5.21069	1.67391	0.118583	0.741081	-4.79696	AT2G29310.1	NAD(P)-binding Rossmann-fold superfamily protein
13438459	0.543231	1.45723	5.31954	4.02646	0.00150477	0.205677	-0.880437	AT3G52210.1	S-adenosyl-L-methionine-dependent methyltransferases superfamily protein
13334264	0.54321	1.45721	4.38952	4.16497	0.00116478	0.175895	-0.645827	AT1G01290.1	cofactor of nitrate reductase and xanthine dehydrogenase 3
13423929	0.543172	1.45717	2.24132	2.54416	0.0248222	0.526241	-3.43966	AT3G03850.1	SAUR-like auxin-responsive protein family
13502745	0.543122	1.45712	7.19481	2.01007	0.0661574	0.674356	-4.30388	AT5G17630.1	Nucleotide/sugar transporter family protein
13391221	0.543014	1.45701	5.2885	4.24844	0.00099915	0.160566	-0.505489	AT2G03530.1	ureide permease 2
13484674	0.542921	1.45692	2.5673	3.39155	0.00496818	0.338329	-1.97649	AT4G14713.1	TIFY domain/Divergent CCT motif family protein
13365920	0.542904	1.4569	5.18227	0.983707	0.34363	0.87737	-5.60986	AT1G09932.1	Phosphoglycerate mutase family protein
13344054	0.542825	1.45682	3.3902	2.63311	0.0209989	0.506766	-3.28933	AT1G24148.1	---
13433982	0.542716	1.45671	3.84453	1.33925	0.203967	0.816762	-5.2304	AT3G27540.1	beta-1,4-N-acetylglucosaminyltransferase family protein
13538226	0.542644	1.45664	3.57324	3.42896	0.0046274	0.326708	-1.91132	AT5G51260.1	HAD superfamily, subfamily IIIB acid phosphatase
13341093	0.542558	1.45655	3.6214	2.14933	0.0514964	0.625178	-4.08642	AT1G16930.1	F-box/RNI-like/FBD-like domains-containing protein
13534248	0.542414	1.45641	1.97973	1.82302	0.0919171	0.71882	-4.58442	AT5G41550.1	Disease resistance protein (TIR-NBS-LRR class) family
13372546	0.542306	1.4563	3.88858	2.44054	0.0301293	0.562844	-3.61296	AT1G26218.1	other RNA
13434017	0.542028	1.45602	2.23284	3.47002	0.00428048	0.3232	-1.83982	AT3G27660.1	oleosin 4
13504977	0.54192	1.45591	4.03588	2.68183	0.0191546	0.493048	-3.20646	AT5G23600.1	RNA 2'-phosphotransferase, Tpt1 / KptA family
13355224	0.541757	1.45574	2.44658	2.68737	0.0189549	0.491905	-3.197	AT1G64690.1	branchless trichome
13532227	0.541268	1.45525	1.39688	1.96377	0.0718301	0.680968	-4.37463	AT5G35405.1	Protein of unknown function (DUF784)
13382140	0.541036	1.45502	2.15348	2.98346	0.0108059	0.430095	-2.68716	AT1G62030.1	Cysteine/Histidine-rich C1 domain family protein
13428820	0.540838	1.45482	4.09637	2.21963	0.045308	0.604954	-3.97425	AT3G15790.1	methyl-CPG-binding domain 11
13371823	0.540668	1.45465	2.90135	1.53817	0.148542	0.765581	-4.98059	AT1G23840.1	---
13354056	0.540556	1.45453	8.13582	1.29221	0.219302	0.824541	-5.28579	AT1G61275.1	U12; snRNA
13497842	0.540523	1.4545	4.46999	1.27448	0.225321	0.826864	-5.30629	AT5G05365.1	Heavy metal transport/detoxification superfamily protein
13392216	0.540507	1.45448	3.48798	1.50881	0.155818	0.773917	-5.01897	AT2G07745.1	pre-tRNA
13533061	0.540291	1.45427	3.62797	1.76758	0.101133	0.728501	-4.66469	AT5G37720.1	ALWAYS EARLY 4
13419705	0.540192	1.45417	6.06777	1.62957	0.127731	0.744784	-4.85803	AT2G41120.1	---
13534802	0.540102	1.45407	2.80085	2.46252	0.0289192	0.55481	-3.57637	AT5G43040.1	Cysteine/Histidine-rich C1 domain family protein
13359327	0.539541	1.45351	2.45895	2.19767	0.0471619	0.612375	-4.00946	AT1G75170.1	Sec14p-like phosphatidylinositol transfer family protein
13427633	0.539433	1.4534	2.4368	2.99169	0.0106378	0.430095	-2.67288	AT3G13430.3	RING/U-box superfamily protein
13481974	0.539374	1.45334	2.81863	2.20338	0.0466727	0.610716	-4.00031	AT4G05475.1	RNI-like superfamily protein
13488826	0.539212	1.45318	4.13671	2.24274	0.0434311	0.600526	-3.93705	AT4G24250.1	Seven transmembrane MLO family protein
13537914	0.539027	1.45299	1.57562	2.88896	0.0129344	0.438384	-2.85078	AT5G50510.1	Molecular chaperone Hsp40/DnaJ family protein
13537964	0.539027	1.45299	1.57562	2.88896	0.0129344	0.438384	-2.85078	AT5G50620.1	Molecular chaperone Hsp40/DnaJ family protein
13477641	0.538957	1.45292	5.66019	1.83287	0.0903614	0.71882	-4.57002	AT4G34650.1	squalene synthase 2
13389864	0.538084	1.45204	2.48295	2.94652	0.0115931	0.430151	-2.7512	AT1G79900.1	Mitochondrial substrate carrier family protein
13492600	0.537904	1.45186	6.91705	2.66614	0.0197306	0.496942	-3.23318	AT4G32840.1	phosphofructokinase 6
13363371	0.537878	1.45184	4.70988	1.03379	0.320518	0.870367	-5.56216	AT1G04820.1	tubulin alpha-4 chain
13409137	0.537853	1.45181	1.9641	2.45226	0.0294781	0.559108	-3.59346	AT2G15930.1	---
13489426	0.537808	1.45177	3.06151	2.53286	0.025354	0.53047	-3.45866	AT4G25434.1	nudix hydrolase homolog 10
13438645	0.537554	1.45151	4.81994	2.02158	0.0648127	0.669713	-4.28616	AT3G52748.1	other RNA
13337142	0.537286	1.45124	3.57357	1.19751	0.252981	0.8463	-5.39272	AT1G07900.1	LOB domain-containing protein 1
13443654	0.536971	1.45092	6.0463	2.08709	0.0576281	0.647461	-4.18442	AT3G02450.1	cell division protein ftsH, putative
13530782	0.536865	1.45082	6.016	1.07041	0.304357	0.864902	-5.52603	AT5G25240.1	---
13344005	0.536769	1.45072	3.09445	3.75622	0.00249299	0.257395	-1.3436	AT1G24030.1	Protein kinase superfamily protein
13433466	0.536303	1.45025	3.0455	1.29758	0.217507	0.824541	-5.27955	AT3G26200.1	cytochrome P450, family 71, subfamily B, polypeptide 22
13509987	0.53615	1.4501	6.43522	3.2207	0.00687675	0.37798	-2.27435	AT5G43330.1	Lactate/malate dehydrogenase family protein
13460991	0.53611	1.45006	1.82792	2.09353	0.0569635	0.646721	-4.17435	AT3G57010.1	Calcium-dependent phosphotriesterase superfamily protein
13378957	0.535416	1.44936	7.46027	2.50245	0.0268397	0.541687	-3.50967	AT1G53230.1	TEOSINTE BRANCHED 1, cycloidea and PCF transcription factor 3
13534972	0.535313	1.44926	4.89003	2.99656	0.0105398	0.430095	-2.66444	AT5G43450.1	2-oxoglutarate (2OG) and Fe(II)-dependent oxygenase superfamily protein
13346649	0.534708	1.44865	4.28298	1.54725	0.146352	0.761998	-4.96862	AT1G31258.1	other RNA
13360281	0.534084	1.44802	2.19598	2.84583	0.014039	0.446736	-2.92522	AT1G77570.1	Winged helix-turn-helix transcription repressor DNA-binding
13519743	0.533921	1.44786	6.74193	1.82845	0.0910568	0.71882	-4.57649	AT5G65480.1	---
13462332	0.533572	1.44751	3.09442	2.2842	0.040248	0.592108	-3.86995	AT3G60050.1	Pentatricopeptide repeat (PPR) superfamily protein
13408312	0.533431	1.44737	4.19764	2.95985	0.0113027	0.430151	-2.7281	AT2G07753.1	pre-tRNA
13392368	0.533431	1.44737	4.19764	2.95985	0.0113027	0.430151	-2.7281	AT2G07761.1	pre-tRNA
13526568	0.533326	1.44726	2.5471	3.08941	0.00883104	0.403464	-2.50305	AT5G15520.1	Ribosomal protein S19e family protein
13490589	0.533214	1.44715	4.05572	2.36415	0.0347245	0.58395	-3.73926	AT4G27830.1	beta glucosidase 10
13341558	0.532913	1.44685	8.74873	3.70454	0.00274751	0.270669	-1.43285	AT1G17840.1	white-brown complex homolog protein 11
13476016	0.532865	1.4468	7.16193	1.558	0.143794	0.760978	-4.95439	AT4G31351.1	---
13438287	0.532722	1.44666	6.2373	1.78118	0.0987976	0.727057	-4.64512	AT3G51970.1	acyl-CoA sterol acyl transferase 1
13451798	0.532322	1.44625	4.59441	2.30354	0.0388395	0.589801	-3.83847	AT3G20490.1	---
13344418	0.532184	1.44612	3.5727	2.70067	0.0184845	0.488612	-3.17431	AT1G25250.1	indeterminate(ID)-domain 16
13352812	0.532171	1.4461	3.18685	1.60973	0.13202	0.749979	-4.88502	AT1G56170.2	nuclear factor Y, subunit C2
13363150	0.531739	1.44567	2.16339	1.62543	0.128616	0.745607	-4.86368	AT1G04310.1	ethylene response sensor 2
13538815	0.531115	1.44505	1.88573	2.89984	0.0126695	0.436045	-2.83198	AT5G52890.1	AT hook motif-containing protein
13355263	0.530824	1.44475	1.94921	3.00855	0.0103018	0.426369	-2.64362	AT1G64820.1	MATE efflux family protein
13512821	0.53017	1.4441	7.76629	3.27157	0.00624179	0.364821	-2.18565	AT5G49810.1	methionine S-methyltransferase
13463695	0.528879	1.44281	5.04541	3.46129	0.00435194	0.3232	-1.85501	AT3G63390.1	---
13446913	0.528486	1.44242	5.67486	1.082	0.29937	0.863791	-5.51437	AT3G09440.1	Heat shock protein 70 (Hsp 70) family protein
13512296	0.528481	1.44241	1.52988	3.66894	0.00293814	0.278449	-1.49443	AT5G48605.1	Putative membrane lipoprotein
13418692	0.528201	1.44213	6.80604	3.10625	0.00855228	0.403464	-2.47375	AT2G38740.1	Haloacid dehalogenase-like hydrolase (HAD) superfamily protein
13469849	0.528196	1.44212	5.78816	2.8488	0.01396	0.446214	-2.9201	AT4G17260.1	Lactate/malate dehydrogenase family protein
13431786	0.527814	1.44174	5.33313	2.79001	0.0156079	0.460421	-3.02129	AT3G22330.1	putative mitochondrial RNA helicase 2
13529209	0.527625	1.44155	6.46043	2.80436	0.0151887	0.454732	-2.99662	AT5G22060.1	DNAJ homologue 2
13416804	0.527383	1.44131	3.72457	2.00776	0.0664296	0.675074	-4.30742	AT2G34530.1	---
13514296	0.527378	1.44131	1.66966	3.99195	0.00160439	0.210704	-0.939206	AT5G53100.1	NAD(P)-binding Rossmann-fold superfamily protein
13414708	0.527094	1.44102	2.69476	1.18657	0.257121	0.848246	-5.40466	AT2G29990.1	alternative NAD(P)H dehydrogenase 2
13458035	0.527063	1.44099	4.57647	3.15283	0.00782586	0.393745	-2.39263	AT3G49900.2	Phototropic-responsive NPH3 family protein
13341443	0.526428	1.44036	5.46473	2.4979	0.0270693	0.543938	-3.51728	AT1G17550.1	homology to ABI2
13484230	0.526047	1.43998	2.66827	1.80908	0.0941596	0.719308	-4.60473	AT4G13918.1	---
13373972	0.526042	1.43997	2.2007	2.657	0.0200736	0.50009	-3.24872	AT1G30060.1	COP1-interacting protein-related
13473838	0.525926	1.43986	3.84766	2.08768	0.0575674	0.647461	-4.18351	AT4G26455.1	WPP domain interacting protein 1
13431526	0.525727	1.43966	4.00632	1.52601	0.151519	0.770312	-4.99655	AT3G21560.1	UDP-Glycosyltransferase superfamily protein
13360328	0.525418	1.43935	5.21429	1.83393	0.0901956	0.718422	-4.56846	AT1G77740.1	phosphatidylinositol-4-phosphate 5-kinase 2
13359175	0.525096	1.43903	3.02264	2.69543	0.0186684	0.489048	-3.18325	AT1G74650.1	myb domain protein 31
13444548	0.525095	1.43903	6.77353	1.67115	0.119135	0.741081	-4.80079	AT3G04480.1	endoribonucleases
13458388	0.524546	1.43848	4.28731	1.34353	0.202616	0.815304	-5.22529	AT3G50685.1	---
13347490	0.524311	1.43825	4.9924	1.86259	0.0858098	0.70813	-4.52629	AT1G33560.1	Disease resistance protein (CC-NBS-LRR class) family
13469174	0.524102	1.43804	3.05999	2.17246	0.0493776	0.620197	-4.04968	AT4G15630.1	Uncharacterised protein family (UPF0497)
13517246	0.524085	1.43802	5.51361	1.09698	0.293014	0.862447	-5.49916	AT5G59920.1	Cysteine/Histidine-rich C1 domain family protein
13464350	0.524076	1.43801	2.71925	1.92254	0.0772541	0.692133	-4.43693	AT4G01335.1	---
13368704	0.523559	1.4375	4.42547	2.64317	0.0206041	0.502772	-3.27223	AT1G16280.1	RNA helicase 36
13515330	0.523517	1.43746	4.71805	2.56055	0.0240702	0.525154	-3.41206	AT5G55260.1	protein phosphatase X 2
13435579	0.522972	1.43691	4.57971	2.40222	0.0323565	0.573598	-3.67648	AT3G44765.1	other RNA
13396550	0.522908	1.43685	4.35189	1.98167	0.0695855	0.680123	-4.34737	AT2G24100.1	---
13345843	0.522886	1.43683	1.98013	2.19884	0.0470613	0.612375	-4.00758	AT1G29490.1	SAUR-like auxin-responsive protein family
13411295	0.522496	1.43644	1.90379	2.80431	0.0151901	0.454732	-2.9967	AT2G21260.1	NAD(P)-linked oxidoreductase superfamily protein
13505475	0.522324	1.43627	5.39074	2.31005	0.0383761	0.589801	-3.82786	AT5G25040.1	Major facilitator superfamily protein
13472990	0.522037	1.43598	4.78406	2.25685	0.0423218	0.600479	-3.91426	AT4G24480.1	Protein kinase superfamily protein
13416440	0.521408	1.43536	4.8878	1.58137	0.138367	0.753021	-4.92324	AT2G33580.1	Protein kinase superfamily protein
13506214	0.521195	1.43514	1.73254	1.60461	0.133146	0.750613	-4.89195	AT5G26900.1	Transducin family protein / WD-40 repeat family protein
13378620	0.520955	1.4349	1.3479	2.4631	0.0288878	0.554758	-3.5754	AT1G52270.1	---
13359666	0.520842	1.43479	4.08904	2.21543	0.0456573	0.605945	-3.981	AT1G76040.2	calcium-dependent protein kinase 29
13392977	0.520678	1.43463	5.72629	1.634	0.12679	0.743495	-4.85197	AT2G14740.1	vaculolar sorting receptor 3
13485028	0.520518	1.43447	2.52927	2.07417	0.0589841	0.652706	-4.20461	AT4G15490.1	UDP-Glycosyltransferase superfamily protein
13386927	0.520514	1.43447	4.88514	1.79705	0.096136	0.722964	-4.6222	AT1G73650.1	Protein of unknown function (DUF1295)
13345090	0.519967	1.43392	6.3778	1.75766	0.102866	0.728501	-4.6789	AT1G27330.1	Ribosome associated membrane protein RAMP4
13500637	0.519403	1.43336	7.16771	1.8319	0.0905125	0.71882	-4.57143	AT5G12110.1	Glutathione S-transferase, C-terminal-like;Translation elongation factor EF1B/ribosomal protein S6
13411519	0.518506	1.43247	5.02409	1.77167	0.100424	0.728501	-4.6588	AT2G21970.1	stress enhanced protein 2
13353090	0.518373	1.43234	3.9588	0.691327	0.501802	0.926424	-5.84648	AT1G57630.1	Toll-Interleukin-Resistance (TIR) domain family protein
13405819	0.518242	1.43221	8.02901	1.94132	0.0747385	0.685057	-4.40863	AT2G46450.1	cyclic nucleotide-gated channel 12
13340598	0.518096	1.43206	4.57183	3.96234	0.00169528	0.219974	-0.989736	AT1G15940.1	Tudor/PWWP/MBT superfamily protein
13502015	0.518031	1.432	6.80522	2.3131	0.0381613	0.589277	-3.82289	AT5G15910.1	NAD(P)-binding Rossmann-fold superfamily protein
13479913	0.517839	1.43181	7.16625	1.67745	0.117877	0.741081	-4.79203	AT4G00165.1	Bifunctional inhibitor/lipid-transfer protein/seed storage 2S albumin superfamily protein
13491950	0.517679	1.43165	2.78025	2.0889	0.0574408	0.647461	-4.1816	AT4G31355.1	---
13461968	0.517249	1.43122	4.79277	2.41308	0.0317098	0.570449	-3.65851	AT3G59320.1	Eukaryotic protein of unknown function (DUF914)
13341196	0.517048	1.43102	3.36756	3.19463	0.00722677	0.380423	-2.31979	AT1G17120.1	cationic amino acid transporter 8
13418543	0.516709	1.43069	5.35711	1.73006	0.107828	0.731947	-4.71819	AT2G38360.1	prenylated RAB acceptor 1.B4
13440704	0.516612	1.43059	4.76499	1.97148	0.0708558	0.680123	-4.36291	AT3G57770.1	Protein kinase superfamily protein
13339550	0.51641	1.43039	2.323	2.75688	0.0166194	0.46729	-3.07815	AT1G13130.1	Cellulase (glycosyl hydrolase family 5) protein
13495935	0.516158	1.43014	1.78609	2.60707	0.0220545	0.515059	-3.33347	AT4G40010.1	SNF1-related protein kinase 2.7
13545649	0.516066	1.43005	3.65224	1.80048	0.0955681	0.722023	-4.61722	AT5G08220.1	---
13450367	0.515827	1.42981	6.1449	1.31996	0.210148	0.821734	-5.2533	AT3G16910.1	acyl-activating enzyme 7
13374339	0.515483	1.42947	3.07486	2.66991	0.0195904	0.494368	-3.22675	AT1G31010.1	organellar single-stranded DNA binding protein 4
13401113	0.515107	1.4291	1.6526	2.11094	0.0552021	0.636125	-4.14702	AT2G35615.1	Eukaryotic aspartyl protease family protein
13336687	0.515077	1.42907	7.1139	2.63301	0.0210029	0.506766	-3.2895	AT1G06650.2	2-oxoglutarate (2OG) and Fe(II)-dependent oxygenase superfamily protein
13467504	0.514756	1.42875	3.42141	1.67132	0.119102	0.741081	-4.80056	AT4G11530.1	cysteine-rich RLK (RECEPTOR-like protein kinase) 34
13382691	0.513871	1.42788	2.61254	2.45472	0.029343	0.559108	-3.58936	AT1G63350.1	Disease resistance protein (CC-NBS-LRR class) family
13402397	0.513768	1.42777	9.93426	2.24977	0.0428749	0.600526	-3.9257	AT2G38540.1	lipid transfer protein 1
13531500	0.513587	1.4276	4.71566	2.39841	0.0325864	0.573856	-3.68279	AT5G27490.1	Integral membrane Yip1 family protein
13471044	0.51323	1.42724	1.80442	1.55336	0.144895	0.760978	-4.96055	AT4G20080.1	Calcium-dependent lipid-binding (CaLB domain) plant phosphoribosyltransferase family protein
13475651	0.51259	1.42661	4.73752	1.69744	0.113967	0.737383	-4.76415	AT4G30760.1	Putative endonuclease or glycosyl hydrolase
13472224	0.512503	1.42652	1.6045	2.84855	0.0139667	0.446214	-2.92053	AT4G22960.1	Protein of unknown function (DUF544)
13500524	0.512227	1.42625	3.2566	2.41483	0.0316063	0.569655	-3.6556	AT5G11780.1	---
13491958	0.512158	1.42618	4.41268	3.25834	0.00640104	0.367269	-2.20872	AT4G31408.1	other RNA
13430874	0.512126	1.42615	3.34908	2.47949	0.028017	0.54877	-3.54806	AT3G20100.1	cytochrome P450, family 705, subfamily A, polypeptide 19
13493743	0.512112	1.42614	3.3215	0.842061	0.41533	0.901141	-5.73368	AT4G35180.1	LYS/HIS transporter 7
13516439	0.511888	1.42592	4.97878	2.99226	0.0106262	0.430095	-2.67188	AT5G58020.1	---
13499016	0.511179	1.42521	3.69602	2.33872	0.036398	0.58492	-3.78101	AT5G07900.1	Mitochondrial transcription termination factor family protein
13466997	0.511173	1.42521	1.80955	2.29998	0.0390955	0.589801	-3.84428	AT4G10160.1	RING/U-box superfamily protein
13460894	0.511066	1.4251	1.61325	1.79802	0.0959749	0.722628	-4.62079	AT3G56770.1	basic helix-loop-helix (bHLH) DNA-binding superfamily protein
13453127	0.510932	1.42497	5.93648	3.0304	0.0098819	0.418906	-2.60567	AT3G24140.1	basic helix-loop-helix (bHLH) DNA-binding superfamily protein
13381439	0.510687	1.42473	3.18992	2.75947	0.0165379	0.465339	-3.0737	AT1G60630.1	Leucine-rich repeat protein kinase family protein
13499993	0.510565	1.42461	1.47572	2.28363	0.0402903	0.592108	-3.87087	AT5G10600.1	cytochrome P450, family 81, subfamily K, polypeptide 2
13381606	0.510459	1.4245	3.32698	2.01815	0.0652105	0.670741	-4.29144	AT1G60890.1	Phosphatidylinositol-4-phosphate 5-kinase family protein
13539720	0.510438	1.42448	5.55677	2.04294	0.0623835	0.662985	-4.25316	AT5G55400.1	Actin binding Calponin homology (CH) domain-containing protein
13350702	0.510308	1.42435	4.6084	2.50776	0.0265745	0.540039	-3.50078	AT1G51270.1	structural molecules;transmembrane receptors;structural molecules
13425446	0.510181	1.42423	4.68874	1.13247	0.278366	0.853475	-5.46244	AT3G07430.1	YGGT family protein
13335294	0.510099	1.42415	3.48887	2.37628	0.0339522	0.579222	-3.71929	AT1G03340.1	---
13382693	0.509673	1.42373	5.94992	1.82115	0.0922146	0.71882	-4.58715	AT1G63360.1	Disease resistance protein (CC-NBS-LRR class) family
13417123	0.509549	1.42361	5.33994	2.57648	0.0233604	0.522699	-3.38518	AT2G35130.1	Tetratricopeptide repeat (TPR)-like superfamily protein
13472499	0.509215	1.42328	2.89266	0.890925	0.389536	0.893603	-5.69286	AT4G23635.1	pre-tRNA
13505748	0.509215	1.42328	2.89266	0.890925	0.389536	0.893603	-5.69286	AT5G25585.1	pre-tRNA
13538694	0.509215	1.42328	2.89266	0.890925	0.389536	0.893603	-5.69286	AT5G52495.1	pre-tRNA
13442740	0.508778	1.42284	5.9906	2.34884	0.0357227	0.584425	-3.76441	AT3G62750.1	beta glucosidase 8
13414857	0.508737	1.4228	3.27303	3.09082	0.00880733	0.403464	-2.5006	AT2G30330.1	GCN5L1 family protein
13381126	0.50868	1.42275	3.3008	1.42842	0.177302	0.789792	-5.12144	AT1G59920.1	MADS-box family protein
13544284	0.508405	1.42248	5.80717	3.03764	0.00974655	0.418041	-2.59309	AT5G66420.1	---
13427689	0.508054	1.42213	3.36689	1.95992	0.0723212	0.680968	-4.38047	AT3G13510.1	Protein of Unknown Function (DUF239)
13456003	0.507925	1.422	2.96361	0.739279	0.473181	0.91565	-5.81278	AT3G44350.1	NAC domain containing protein 61
13456126	0.50719	1.42128	7.96924	1.592	0.135957	0.752645	-4.90896	AT3G44735.1	PHYTOSULFOKINE 3 PRECURSOR
13530750	0.506932	1.42103	4.82687	1.19627	0.253449	0.8463	-5.39408	AT5G25090.1	early nodulin-like protein 13
13345051	0.506792	1.42089	1.49924	1.68248	0.116882	0.74093	-4.78504	AT1G27260.1	Paired amphipathic helix (PAH2) superfamily protein
13441366	0.506745	1.42084	2.74421	2.34877	0.0357277	0.584425	-3.76453	AT3G59520.1	RHOMBOID-like protein 13
13364906	0.506561	1.42066	1.87173	2.9893	0.0106864	0.430095	-2.67703	AT1G07885.1	---
13412311	0.506296	1.4204	9.34688	3.62799	0.0031742	0.287593	-1.56538	AT2G24270.1	aldehyde dehydrogenase 11A3
13408343	0.505987	1.42009	4.87749	2.56731	0.0237667	0.523711	-3.40067	AT2G07706.1	---
13480476	0.505874	1.41998	2.21941	2.98719	0.0107295	0.430095	-2.68069	AT4G01230.1	Reticulon family protein
13380528	0.50559	1.4197	3.81796	1.11368	0.286053	0.855808	-5.482	AT1G57590.1	Pectinacetylesterase family protein
13440492	0.50535	1.41947	6.94537	3.32886	0.00559709	0.35069	-2.08576	AT3G57300.1	INO80 ortholog
13528326	0.505322	1.41944	7.77449	2.84799	0.0139815	0.446214	-2.9215	AT5G19590.1	Protein of unknown function, DUF538
13417323	0.50524	1.41936	3.12985	1.57866	0.138987	0.753987	-4.92686	AT2G35637.1	other RNA
13502867	0.505143	1.41926	3.90166	0.560492	0.584897	0.947303	-5.92768	AT5G18085.1	pre-tRNA
13542361	0.504891	1.41902	2.70348	1.83972	0.0892932	0.715283	-4.55997	AT5G61990.1	Pentatricopeptide repeat (PPR) superfamily protein
13511307	0.504728	1.41886	4.71351	2.2121	0.0459356	0.607748	-3.98633	AT5G46560.1	---
13514358	0.50463	1.41876	3.61294	2.48217	0.027877	0.548234	-3.54358	AT5G53220.1	---
13469992	0.504578	1.41871	7.04982	2.69745	0.0185973	0.489048	-3.17981	AT4G17600.1	Chlorophyll A-B binding family protein
13393081	0.504515	1.41865	3.43605	1.89374	0.0812624	0.697085	-4.48005	AT2G15090.1	3-ketoacyl-CoA synthase 8
13384524	0.50403	1.41817	4.24225	2.27837	0.0406821	0.592108	-3.87942	AT1G67440.1	Minichromosome maintenance (MCM2/3/5) family protein
13516285	0.503814	1.41796	4.37621	3.47098	0.00427269	0.3232	-1.83815	AT5G57700.1	BNR/Asp-box repeat family protein
13407818	0.503491	1.41764	4.9749	2.14327	0.0520654	0.62698	-4.09602	AT2G04630.1	RNA polymerase Rpb6
13399351	0.503305	1.41746	8.08762	1.03107	0.321745	0.870645	-5.5648	AT2G31380.1	salt tolerance homologue
13448347	0.502749	1.41691	4.97301	1.41837	0.180152	0.792769	-5.13396	AT3G12345.1	---
13334797	0.502233	1.4164	7.64698	2.24543	0.0432178	0.600526	-3.93271	AT1G02205.1	Fatty acid hydroxylase superfamily
13499313	0.502002	1.41618	2.79073	2.11153	0.0551439	0.636026	-4.1461	AT5G08510.1	Pentatricopeptide repeat (PPR) superfamily protein
13419731	0.501988	1.41616	2.04691	2.47356	0.0283295	0.551055	-3.55797	AT2G41190.1	Transmembrane amino acid transporter family protein
13466043	0.501709	1.41589	6.04528	1.35786	0.198143	0.811596	-5.20807	AT4G05440.1	temperature sensing protein-related
13475554	0.501296	1.41548	3.46201	1.8035	0.0950722	0.720985	-4.61284	AT4G30400.1	RING/U-box superfamily protein
13545581	0.500567	1.41477	10.1562	3.48097	0.00419245	0.3232	-1.82076	AT3G14210	A semidominant QTL which has an epistatic effect on the Epithiospecifier gene. Represses nitrile formation and favors isothiocyanate production during glucosinolate hydrolysis. The functional allele deters the insect herbivory T. ni.
13399646	0.500284	1.41449	6.84018	2.34236	0.0361536	0.58492	-3.77503	AT2G32160.1	S-adenosyl-L-methionine-dependent methyltransferases superfamily protein
13432876	0.500277	1.41448	1.9389	2.24384	0.0433442	0.600526	-3.93528	AT3G24790.1	Protein kinase superfamily protein
13428124	0.499953	1.41417	3.30692	2.39955	0.0325173	0.573598	-3.6809	AT3G14470.1	NB-ARC domain-containing disease resistance protein
13368342	0.499559	1.41378	6.46154	1.43988	0.174094	0.787864	-5.10706	AT1G15270.1	Translation machinery associated TMA7
13523503	0.4994	1.41363	3.2813	1.40491	0.184034	0.796946	-5.15065	AT5G08305.1	Pentatricopeptide repeat (PPR) superfamily protein
13517189	0.49864	1.41288	7.27423	2.67424	0.0194308	0.494096	-3.21938	AT5G59750.1	DHBP synthase RibB-like alpha/beta domain;GTP cyclohydrolase II
13426735	0.498532	1.41278	8.72126	2.9911	0.0106498	0.430095	-2.6739	AT3G11170.1	fatty acid desaturase 7
13486270	0.498312	1.41256	7.07498	1.68354	0.116673	0.740659	-4.78356	AT4G17840.1	---
13349593	0.498199	1.41245	2.08099	1.91883	0.0777602	0.692679	-4.44251	AT1G48470.1	glutamine synthetase 1;5
13338426	0.498047	1.4123	3.85897	2.85715	0.0137404	0.44483	-2.9057	AT1G10570.1	Cysteine proteinases superfamily protein
13476972	0.49731	1.41158	4.56251	1.89974	0.0804116	0.696938	-4.47109	AT4G33140.1	Haloacid dehalogenase-like hydrolase (HAD) superfamily protein
13386059	0.497229	1.4115	1.80141	1.9651	0.071661	0.680968	-4.37261	AT1G71380.1	cellulase 3
13453663	0.49699	1.41127	4.05144	0.968597	0.350832	0.880713	-5.62386	AT3G25610.1	ATPase E1-E2 type family protein / haloacid dehalogenase-like hydrolase family protein
13542506	0.496852	1.41113	4.99731	0.71428	0.487976	0.919917	-5.83061	AT5G62430.1	cycling DOF factor 1
13402333	0.496087	1.41038	1.74355	2.60345	0.0222053	0.515419	-3.3396	AT2G38390.1	Peroxidase superfamily protein
13433564	0.49567	1.40998	2.72681	1.85175	0.0874446	0.71208	-4.54228	AT3G26600.1	armadillo repeat only 4
13479710	0.495648	1.40995	3.28685	1.01004	0.331334	0.872377	-5.58503	AT4G39830.1	Cupredoxin superfamily protein
13429967	0.495542	1.40985	8.2289	3.21638	0.00693357	0.379274	-2.28189	AT3G18165.1	modifier of snc1,4
13418806	0.495536	1.40984	5.25369	3.69054	0.00282092	0.272222	-1.45705	AT2G39090.1	tetratricopeptide repeat (TPR)-containing protein
13362046	0.495533	1.40984	1.81458	3.23231	0.00672626	0.377129	-2.2541	AT1G01660.1	RING/U-box superfamily protein
13459193	0.495467	1.40978	3.074	0.900953	0.384381	0.893446	-5.68423	AT3G52740.1	---
13395872	0.495427	1.40974	3.21207	1.65051	0.123336	0.741145	-4.82932	AT2G22420.1	Peroxidase superfamily protein
13504166	0.495422	1.40973	2.00912	2.97342	0.0110143	0.430095	-2.70457	AT5G21050.1	---
13500734	0.495091	1.40941	2.05402	3.07331	0.00910614	0.409522	-2.53106	AT5G12380.1	annexin 8
13366670	0.495009	1.40933	2.03264	1.81556	0.0931114	0.71882	-4.5953	AT1G11340.1	S-locus lectin protein kinase family protein
13423420	0.494802	1.40913	3.16863	2.60297	0.0222251	0.515419	-3.3404	AT3G02680.1	nijmegen breakage syndrome 1
13459178	0.494587	1.40892	5.77632	0.963241	0.35341	0.880986	-5.62878	AT3G52720.1	alpha carbonic anhydrase 1
13338269	0.493916	1.40826	4.71058	2.2995	0.0391299	0.589801	-3.84506	AT1G10150.1	Carbohydrate-binding protein
13511251	0.493807	1.40816	2.10502	1.7655	0.101492	0.728501	-4.66766	AT5G46440.1	---
13428049	0.493595	1.40795	4.5699	2.60709	0.0220536	0.515059	-3.33344	AT3G14290.1	20S proteasome alpha subunit E2
13456790	0.493555	1.40791	5.19174	1.9159	0.0781615	0.692989	-4.4469	AT3G46530.1	NB-ARC domain-containing disease resistance protein
13543072	0.493212	1.40757	5.54201	1.31074	0.213155	0.822767	-5.26415	AT5G63790.1	NAC domain containing protein 102
13482274	0.493166	1.40753	3.34171	1.26301	0.229282	0.82996	-5.31943	AT4G08590.1	ORTHRUS-like
13528865	0.492857	1.40723	5.57075	2.6709	0.0195539	0.494096	-3.22507	AT5G20830.1	sucrose synthase 1
13438913	0.492854	1.40723	4.22711	2.68073	0.0191943	0.493048	-3.20833	AT3G53390.1	Transducin/WD40 repeat-like superfamily protein
13430674	0.492444	1.40683	6.65952	3.86879	0.00201862	0.237886	-1.14988	AT3G19760.1	eukaryotic initiation factor 4A-III
13384484	0.492184	1.40657	3.47455	2.77844	0.0159541	0.46341	-3.04117	AT1G67360.1	Rubber elongation factor protein (REF)
13477262	0.492009	1.4064	3.52518	2.8601	0.0136635	0.444252	-2.9006	AT4G34000.1	abscisic acid responsive elements-binding factor 3
13371531	0.491777	1.40618	1.77982	0.934704	0.367374	0.887571	-5.65458	AT1G23205.1	Plant invertase/pectin methylesterase inhibitor superfamily protein
13509313	0.491724	1.40612	6.88095	3.37118	0.0051643	0.340548	-2.01199	AT5G41790.1	COP1-interactive protein 1
13446483	0.491631	1.40603	9.18057	1.8517	0.0874521	0.71208	-4.54235	AT3G08590.1	Phosphoglycerate mutase, 2,3-bisphosphoglycerate-independent
13424025	0.491136	1.40555	1.87516	2.39004	0.0330966	0.575404	-3.6966	AT3G04050.1	Pyruvate kinase family protein
13352293	0.491024	1.40544	2.3758	2.35364	0.0354069	0.583989	-3.75653	AT1G54960.1	NPK1-related protein kinase 2
13366372	0.49074	1.40517	2.5105	2.48511	0.0277244	0.546931	-3.53867	AT1G10800.1	---
13358380	0.490712	1.40514	2.23593	2.17762	0.0489166	0.618225	-4.04147	AT1G72630.1	ELF4-like 2
13492262	0.490711	1.40514	4.27078	2.83571	0.0143113	0.449124	-2.94265	AT4G32070.1	Octicosapeptide/Phox/Bem1p (PB1) domain-containing protein / tetratricopeptide repeat (TPR)-containing protein
13425919	0.490658	1.40509	2.23463	1.7223	0.109261	0.731947	-4.72916	AT3G08970.1	DNAJ heat shock N-terminal domain-containing protein
13455238	0.490625	1.40505	1.93666	1.55809	0.143775	0.760978	-4.95428	AT3G29720.1	HXXXD-type acyl-transferase family protein
13494346	0.490441	1.40487	4.7443	3.08112	0.00897169	0.405681	-2.51748	AT4G36520.1	Chaperone DnaJ-domain superfamily protein
13455917	0.490195	1.40463	7.04685	2.99726	0.0105257	0.430095	-2.66322	AT3G44110.1	DNAJ homologue 3
13337091	0.489962	1.40441	4.55366	1.45253	0.170611	0.787864	-5.09111	AT1G07810.1	ER-type Ca2+-ATPase 1
13400879	0.489795	1.40425	4.98194	1.78758	0.0977168	0.725502	-4.63589	AT2G35020.1	N-acetylglucosamine-1-phosphate uridylyltransferase 2
13471176	0.489687	1.40414	5.56628	2.65335	0.0202123	0.50009	-3.25493	AT4G20340.1	Transcription factor TFIIE, alpha subunit
13338853	0.48967	1.40412	2.51008	1.12257	0.282394	0.853995	-5.47277	AT1G11550.1	pre-tRNA
13350252	0.48967	1.40412	2.51008	1.12257	0.282394	0.853995	-5.47277	AT1G50070.1	pre-tRNA
13350254	0.48967	1.40412	2.51008	1.12257	0.282394	0.853995	-5.47277	AT1G50100.1	pre-tRNA
13438573	0.48967	1.40412	2.51008	1.12257	0.282394	0.853995	-5.47277	AT3G52565.1	pre-tRNA
13522555	0.48967	1.40412	2.51008	1.12257	0.282394	0.853995	-5.47277	AT5G06125.1	pre-tRNA
13511186	0.48967	1.40412	2.51008	1.12257	0.282394	0.853995	-5.47277	AT5G46325.1	pre-tRNA
13376878	0.489604	1.40406	6.20121	2.70418	0.0183621	0.486382	-3.16831	AT1G48240.1	novel plant snare 12
13509866	0.489577	1.40403	1.90493	1.85982	0.0862239	0.70914	-4.53037	AT5G42895.1	ECA1 gametogenesis related family protein
13456185	0.489108	1.40358	5.5302	0.600903	0.558477	0.941719	-5.9043	AT3G44990.1	xyloglucan endo-transglycosylase-related 8
13413801	0.488858	1.40333	4.01047	2.68668	0.0189797	0.491909	-3.19818	AT2G27470.1	nuclear factor Y, subunit B11
13414951	0.488489	1.40297	4.05688	4.00405	0.00156872	0.209207	-0.918594	AT2G30480.1	---
13450223	0.488288	1.40278	4.25291	0.609945	0.552656	0.940501	-5.89886	AT3G16565.2	alanine-tRNA ligases;nucleic acid binding;ligases, forming aminoacyl-tRNA and related compounds;nucleotide binding;ATP binding
13396796	0.488202	1.4027	4.57134	1.94441	0.0743316	0.684299	-4.40396	AT2G24940.1	membrane-associated progesterone binding protein 2
13523114	0.487951	1.40245	6.02795	2.74881	0.0168752	0.468467	-3.09197	AT5G07460.1	peptidemethionine sulfoxide reductase 2
13345312	0.487682	1.40219	6.58327	1.71306	0.110988	0.732572	-4.74219	AT1G27760.1	interferon-related developmental regulator family protein / IFRD protein family
13380988	0.487589	1.4021	3.02896	1.16704	0.264639	0.852204	-5.42576	AT1G59030.1	GDSL-like Lipase/Acylhydrolase superfamily protein
13408383	0.487496	1.40201	9.53718	3.53023	0.0038188	0.305893	-1.73509	AT2G07734.1	Alpha-L RNA-binding motif/Ribosomal protein S4 family protein
13514527	0.487359	1.40188	4.74169	1.17718	0.260716	0.850517	-5.41485	AT5G53486.1	---
13403607	0.486649	1.40119	2.37802	2.04089	0.0626126	0.664523	-4.25633	AT2G41150.1	---
13378060	0.486536	1.40108	3.43115	2.44417	0.0299264	0.560554	-3.60693	AT1G50940.1	electron transfer flavoprotein alpha
13429193	0.4864	1.40094	1.81274	1.60809	0.132381	0.750141	-4.88725	AT3G16555.1	F-box family protein
13397409	0.486229	1.40078	4.67454	1.68199	0.116979	0.740983	-4.78572	AT2G26355.1	other RNA
13503545	0.486018	1.40057	4.74479	3.6392	0.00310772	0.286238	-1.54594	AT5G19480.1	---
13434542	0.486011	1.40057	6.52202	2.36986	0.0343589	0.58186	-3.72986	AT3G29230.1	Tetratricopeptide repeat (TPR)-like superfamily protein
13438140	0.485891	1.40045	2.54653	2.76917	0.0162366	0.46341	-3.05706	AT3G51540.1	---
13389583	0.485701	1.40027	7.34708	1.96697	0.0714236	0.680123	-4.36976	AT1G79550.1	phosphoglycerate kinase
13340027	0.485459	1.40003	5.25002	1.94623	0.0740932	0.683262	-4.40121	AT1G14350.2	Duplicated homeodomain-like superfamily protein
13491124	0.485437	1.40001	2.92775	1.77478	0.0998898	0.728394	-4.65433	AT4G29520.1	---
13358502	0.484765	1.39936	3.82455	1.32114	0.209763	0.821616	-5.25189	AT1G72930.2	toll/interleukin-1 receptor-like
13372577	0.48469	1.39929	3.93545	2.23427	0.0441105	0.601632	-3.9507	AT1G26300.1	BSD domain-containing protein
13481574	0.48459	1.39919	3.31523	0.681473	0.50781	0.92892	-5.85315	AT4G04490.1	cysteine-rich RLK (RECEPTOR-like protein kinase) 36
13384670	0.48452	1.39912	4.12916	1.75044	0.104143	0.729368	-4.68921	AT1G67710.1	response regulator 11
13453091	0.484287	1.39889	3.56619	1.25624	0.231646	0.831957	-5.32714	AT3G24090.1	glutamine-fructose-6-phosphate transaminase (isomerizing)s;sugar binding;transaminases
13514235	0.484287	1.39889	3.46248	2.58541	0.0229717	0.520308	-3.37011	AT5G53020.1	Ribonuclease P protein subunit P38-related
13378021	0.484166	1.39878	1.5675	1.33164	0.206386	0.81939	-5.23946	AT1G50760.1	Aminotransferase-like, plant mobile domain family protein
13437835	0.4839	1.39852	4.36014	3.06917	0.00917822	0.410859	-2.53826	AT3G50880.1	DNA glycosylase superfamily protein
13525589	0.483581	1.39821	7.33591	3.42515	0.00466097	0.32822	-1.91795	AT5G13420.1	Aldolase-type TIM barrel family protein
13340775	0.483259	1.3979	2.84597	1.83191	0.0905118	0.71882	-4.57142	AT1G16310.1	Cation efflux family protein
13480388	0.48292	1.39757	5.64122	0.599728	0.559236	0.941719	-5.905	AT4G01080.1	TRICHOME BIREFRINGENCE-LIKE 26
13464079	0.482614	1.39727	4.13442	1.28641	0.221255	0.824646	-5.29251	AT4G00700.1	C2 calcium/lipid-binding plant phosphoribosyltransferase family protein
13529900	0.482523	1.39718	4.12123	2.46859	0.0285935	0.553561	-3.56626	AT5G23520.1	smr (Small MutS Related) domain-containing protein
13476615	0.482343	1.39701	5.42739	2.49557	0.0271876	0.543938	-3.52119	AT4G32590.1	2Fe-2S ferredoxin-like superfamily protein
13512136	0.482182	1.39685	3.63865	2.69694	0.0186153	0.489048	-3.18068	AT5G48340.2	---
13410063	0.482066	1.39674	1.9787	2.17581	0.0490774	0.618446	-4.04434	AT2G18450.1	succinate dehydrogenase 1-2
13405811	0.481947	1.39663	5.06608	1.72252	0.109219	0.731947	-4.72885	AT2G46440.1	cyclic nucleotide-gated channels
13467648	0.481866	1.39655	1.90293	2.32741	0.0371666	0.585493	-3.79952	AT4G11910.1	---
13489564	0.481841	1.39653	4.61836	1.3045	0.215208	0.824214	-5.27146	AT4G25700.1	beta-hydroxylase 1
13464105	0.481719	1.39641	4.60581	2.0712	0.0592994	0.653228	-4.20924	AT4G00755.2	F-box family protein
13457161	0.481367	1.39607	4.28249	1.78664	0.097875	0.725502	-4.63725	AT3G47600.1	myb domain protein 94
13385742	0.481205	1.39591	1.68371	1.62753	0.128167	0.74509	-4.86082	AT1G70440.1	similar to RCD one 3
13408359	0.480888	1.3956	3.90332	1.52704	0.151266	0.770088	-4.9952	AT2G07714.1	transcription factor-related
13426926	0.480851	1.39557	3.59119	2.4266	0.0309221	0.566744	-3.63611	AT3G11600.1	---
13463169	0.480672	1.39539	5.45993	2.24129	0.0435466	0.600526	-3.93938	AT3G62200.1	Putative endonuclease or glycosyl hydrolase
13494092	0.480659	1.39538	2.70336	2.12782	0.0535432	0.629694	-4.12044	AT4G36030.1	armadillo repeat only 3
13538761	0.480626	1.39535	8.48076	1.35706	0.198393	0.811596	-5.20905	AT5G52780.1	Protein of unknown function (DUF3464)
13453595	0.480602	1.39533	6.20938	2.256	0.0423879	0.600526	-3.91564	AT3G25480.1	Rhodanese/Cell cycle control phosphatase superfamily protein
13483450	0.480239	1.39497	4.70516	1.30846	0.213904	0.823185	-5.26683	AT4G12000.1	SNARE associated Golgi protein family
13373984	0.480212	1.39495	1.78644	2.25314	0.0426109	0.600526	-3.92026	AT1G30080.1	Glycosyl hydrolase superfamily protein
13430883	0.48014	1.39488	4.0556	1.95773	0.0726023	0.680968	-4.3838	AT3G20120.2	cytochrome P450, family 705, subfamily A, polypeptide 21
13536344	0.479865	1.39461	7.81575	1.71251	0.111093	0.732909	-4.74298	AT5G46800.1	Mitochondrial substrate carrier family protein
13488241	0.479821	1.39457	1.65504	2.52384	0.0257862	0.531899	-3.47381	AT4G22940.1	Protein kinase superfamily protein
13496848	0.479625	1.39438	6.21729	1.98263	0.0694671	0.680123	-4.3459	AT5G03160.1	homolog of mamallian P58IPK
13394050	0.479519	1.39428	1.64117	2.19947	0.0470072	0.612375	-4.00657	AT2G18050.1	histone H1-3
13505896	0.479479	1.39424	6.23577	2.65281	0.020233	0.50009	-3.25586	AT5G26240.1	chloride channel D
13344037	0.47944	1.3942	2.53461	2.81885	0.0147767	0.450432	-2.97169	AT1G24095.1	Putative thiol-disulphide oxidoreductase DCC
13339506	0.478962	1.39374	8.19825	1.83362	0.0902438	0.718657	-4.56892	AT1G12990.1	beta-1,4-N-acetylglucosaminyltransferase family protein
13481313	0.478953	1.39373	1.77791	2.43447	0.0304718	0.564409	-3.62303	AT4G03156.1	small GTPase-related
13426182	0.478725	1.39351	7.08199	3.03919	0.00971779	0.417963	-2.59039	AT3G09810.1	isocitrate dehydrogenase VI
13384115	0.478559	1.39335	3.89901	2.051	0.0614891	0.660628	-4.24066	AT1G66920.2	Protein kinase superfamily protein
13510730	0.478288	1.39309	5.85455	2.69237	0.0187767	0.489571	-3.18847	AT5G45060.1	Disease resistance protein (TIR-NBS-LRR class) family
13359758	0.47822	1.39302	5.47945	2.54999	0.0245521	0.525429	-3.42984	AT1G76320.1	FAR1-related sequence 4
13517859	0.47812	1.39293	2.94739	2.32846	0.0370946	0.585493	-3.7978	AT5G61290.1	Flavin-binding monooxygenase family protein
13394463	0.477999	1.39281	1.38657	2.879	0.0131817	0.440513	-2.86799	AT2G19050.1	GDSL-like Lipase/Acylhydrolase superfamily protein
13360411	0.477978	1.39279	3.06777	1.98591	0.0690636	0.680123	-4.34089	AT1G77920.1	bZIP transcription factor family protein
13367293	0.47758	1.39241	3.68198	2.41447	0.0316278	0.569775	-3.65621	AT1G13020.1	eukaryotic initiation factor 4B2
13448228	0.477155	1.392	1.58556	2.72931	0.0175097	0.474269	-3.12536	AT3G12160.1	RAB GTPase homolog A4D
13412273	0.477131	1.39197	6.89038	2.39991	0.0324957	0.573598	-3.68031	AT2G24200.1	Cytosol aminopeptidase family protein
13538580	0.477084	1.39193	3.81964	2.30719	0.0385791	0.589801	-3.83253	AT5G52180.1	---
13536239	0.476701	1.39156	2.15848	2.2882	0.0399524	0.591915	-3.86344	AT5G46370.1	Ca2+ activated outward rectifying K+ channel 2
13385006	0.476662	1.39152	4.19265	2.79101	0.0155782	0.460421	-3.01957	AT1G68710.1	ATPase E1-E2 type family protein / haloacid dehalogenase-like hydrolase family protein
13365439	0.476532	1.3914	2.23711	0.808344	0.433774	0.906383	-5.76064	AT1G09080.1	Heat shock protein 70 (Hsp 70) family protein
13336342	0.476355	1.39122	1.4655	3.50369	0.0040157	0.315409	-1.78123	AT1G05894.1	---
13545647	0.476348	1.39122	2.52881	1.98889	0.0686988	0.680123	-4.33634	AT5G08210.1	MIR834a; miRNA
13516807	0.476334	1.3912	7.01334	2.63309	0.0209995	0.506766	-3.28935	AT5G58710.1	rotamase CYP 7
13410302	0.475998	1.39088	2.04305	2.5754	0.023408	0.522699	-3.38701	AT2G19240.1	Ypt/Rab-GAP domain of gyp1p superfamily protein
13388939	0.475373	1.39028	8.99512	1.92943	0.0763228	0.689399	-4.42657	AT1G78370.1	glutathione S-transferase TAU 20
13334429	0.475313	1.39022	8.42468	3.76763	0.00244008	0.255364	-1.32391	AT1G01630.1	Sec14p-like phosphatidylinositol transfer family protein
13411180	0.475235	1.39014	2.57579	2.16358	0.0501809	0.621501	-4.0638	AT2G20980.1	minichromosome maintenance 10
13508142	0.475109	1.39002	5.99974	2.65341	0.0202101	0.50009	-3.25483	AT5G38630.1	cytochrome B561-1
13341827	0.475095	1.39001	4.96406	4.08882	0.00134058	0.191925	-0.774561	AT1G18600.1	RHOMBOID-like protein 12
13338542	0.474943	1.38986	3.78132	2.16049	0.0504639	0.623623	-4.06872	AT1G10730.1	Clathrin adaptor complexes medium subunit family protein
13519258	0.473995	1.38895	1.80387	1.97787	0.0700574	0.680123	-4.35317	AT5G64480.1	---
13472361	0.473933	1.38889	2.81396	0.789146	0.44451	0.90919	-5.77556	AT4G23310.1	cysteine-rich RLK (RECEPTOR-like protein kinase) 23
13360656	0.473671	1.38864	4.10134	2.03546	0.0632239	0.666018	-4.26473	AT1G78430.1	ROP interactive partner 2
13432844	0.473456	1.38843	4.52783	2.11605	0.054695	0.633928	-4.13898	AT3G24715.1	Protein kinase superfamily protein with octicosapeptide/Phox/Bem1p domain
13467459	0.473375	1.38835	5.0974	2.54377	0.0248402	0.526241	-3.44031	AT4G11440.1	Mitochondrial substrate carrier family protein
13480184	0.473347	1.38833	1.69314	1.32783	0.207607	0.819879	-5.24398	AT4G00651.1	---
13362560	0.473181	1.38817	1.85401	3.5727	0.00352381	0.298214	-1.6613	AT1G02940.1	glutathione S-transferase (class phi) 5
13387799	0.473095	1.38808	6.25293	2.15733	0.0507538	0.624592	-4.07373	AT1G75730.1	---
13460116	0.472942	1.38794	6.60506	1.49488	0.159374	0.776436	-5.037	AT3G54830.1	Transmembrane amino acid transporter family protein
13459214	0.472937	1.38793	3.72306	2.23275	0.0442334	0.602503	-3.95315	AT3G52770.1	protein binding
13412686	0.472923	1.38792	3.64034	2.4372	0.0303173	0.564409	-3.6185	AT2G25220.1	Protein kinase superfamily protein
13357597	0.472546	1.38756	6.25551	2.2046	0.0465689	0.61045	-3.99836	AT1G70790.2	Calcium-dependent lipid-binding (CaLB domain) family protein
13516630	0.472493	1.3875	6.7626	3.46631	0.00431067	0.3232	-1.84627	AT5G58290.1	regulatory particle triple-A ATPase 3
13528079	0.472311	1.38733	1.72074	2.13853	0.052515	0.627726	-4.10352	AT5G18950.1	Tetratricopeptide repeat (TPR)-like superfamily protein
13342913	0.472229	1.38725	5.59297	1.2226	0.243686	0.840254	-5.365	AT1G21250.1	cell wall-associated kinase
13428210	0.472114	1.38714	5.16655	1.71871	0.10993	0.731947	-4.73424	AT3G14650.1	cytochrome P450, family 72, subfamily A, polypeptide 11
13530342	0.472029	1.38706	4.15897	2.76748	0.0162888	0.463765	-3.05996	AT5G24400.1	NagB/RpiA/CoA transferase-like superfamily protein
13539994	0.471845	1.38688	6.25952	3.59637	0.00336957	0.295476	-1.62021	AT5G56280.1	COP9 signalosome subunit 6A
13444087	0.471754	1.38679	1.67909	1.61022	0.131913	0.749705	-4.88436	AT3G03450.1	RGA-like 2
13374212	0.471696	1.38674	9.26993	3.29266	0.00599621	0.361543	-2.14888	AT1G30630.1	Coatomer epsilon subunit
13533195	0.471526	1.38657	3.12107	2.56042	0.0240761	0.525154	-3.41228	AT5G38240.1	Protein kinase family protein
13373592	0.471511	1.38656	4.9777	1.90218	0.0800687	0.69689	-4.46745	AT1G29240.1	Protein of unknown function (DUF688)
13410021	0.471436	1.38649	7.75942	2.36631	0.0345858	0.583899	-3.73571	AT2G18300.3	basic helix-loop-helix (bHLH) DNA-binding superfamily protein
13407163	0.471025	1.38609	1.45676	2.4681	0.0286194	0.55376	-3.56707	AT2G02340.1	phloem protein 2-B8
13404839	0.470627	1.38571	2.52558	1.96277	0.0719577	0.680968	-4.37615	AT2G44310.1	Calcium-binding EF-hand family protein
13450851	0.470527	1.38562	2.83886	2.64334	0.0205978	0.502772	-3.27196	AT3G18420.1	Protein prenylyltransferase superfamily protein
13347142	0.470297	1.38539	3.06227	2.04806	0.061814	0.660956	-4.24522	AT1G32570.2	---
13485133	0.469973	1.38508	2.75184	2.29122	0.039731	0.591468	-3.85853	AT4G15830.1	ARM repeat superfamily protein
13531662	0.469959	1.38507	2.02426	1.33285	0.205999	0.81939	-5.23802	AT5G28030.1	L-cysteine desulfhydrase 1
13429647	0.469743	1.38486	2.64493	1.46814	0.166393	0.784562	-5.07129	AT3G17690.1	cyclic nucleotide gated channel 19
13415176	0.469577	1.3847	5.59708	3.27507	0.0062004	0.36358	-2.17956	AT2G30920.1	coenzyme Q 3
13478216	0.469478	1.38461	7.1168	2.72181	0.0177601	0.477348	-3.13819	AT4G35890.1	winged-helix DNA-binding transcription factor family protein
13342580	0.46928	1.38442	1.6701	1.95046	0.0735418	0.68194	-4.39482	AT1G20350.1	translocase inner membrane subunit 17-1
13385829	0.469029	1.38418	3.10155	2.47343	0.0283361	0.551055	-3.55818	AT1G70750.1	Protein of unknown function, DUF593
13490600	0.469026	1.38418	3.26516	1.55533	0.144425	0.760978	-4.95793	AT4G27840.1	SNARE-like superfamily protein
13431171	0.468899	1.38405	5.18819	1.69358	0.114713	0.737982	-4.76955	AT3G20600.1	Late embryogenesis abundant (LEA) hydroxyproline-rich glycoprotein family
13508382	0.46886	1.38401	4.33174	1.52085	0.152798	0.770911	-5.00329	AT5G39450.1	F-box family protein
13514647	0.468834	1.38399	3.94544	2.08205	0.058154	0.650431	-4.19231	AT5G53760.1	Seven transmembrane MLO family protein
13541678	0.468388	1.38356	4.23059	2.67873	0.019267	0.493707	-3.21174	AT5G60450.1	auxin response factor 4
13511116	0.468283	1.38346	5.6717	2.5249	0.0257348	0.531409	-3.47202	AT5G46070.1	Guanylate-binding family protein
13477942	0.46821	1.38339	4.63726	1.79687	0.0961652	0.722964	-4.62245	AT4G35410.1	Clathrin adaptor complex small chain family protein
13400170	0.468037	1.38323	6.02713	1.96725	0.0713892	0.680123	-4.36934	AT2G33220.1	GRIM-19 protein
13342941	0.468027	1.38322	6.06337	1.52616	0.151483	0.770312	-4.99635	AT1G21370.2	---
13421819	0.467851	1.38305	3.12898	1.61834	0.130143	0.748057	-4.87333	AT2G45930.1	---
13449658	0.467753	1.38295	5.26096	2.33426	0.036699	0.58492	-3.7883	AT3G15120.1	P-loop containing nucleoside triphosphate hydrolases superfamily protein
13501543	0.467659	1.38286	3.56953	1.72168	0.109375	0.731947	-4.73003	AT5G14730.1	---
13339731	0.467638	1.38284	3.29108	1.02254	0.32561	0.87178	-5.57305	AT1G13720.1	pre-tRNA
13359541	0.467638	1.38284	3.29108	1.02254	0.32561	0.87178	-5.57305	AT1G75740.1	pre-tRNA
13517714	0.467638	1.38284	3.29108	1.02254	0.32561	0.87178	-5.57305	AT5G60966.1	pre-tRNA
13451326	0.467628	1.38283	2.00992	1.93909	0.0750337	0.686002	-4.41201	AT3G19500.1	basic helix-loop-helix (bHLH) DNA-binding superfamily protein
13396785	0.467128	1.38235	7.91975	1.97027	0.0710078	0.680123	-4.36475	AT2G24820.1	translocon at the inner envelope membrane of chloroplasts 55-II
13419898	0.467112	1.38234	7.38338	1.73834	0.106318	0.731147	-4.70644	AT2G41630.1	transcription factor IIB
13444070	0.466991	1.38222	2.79703	2.35877	0.0350723	0.583989	-3.74811	AT3G03370.1	---
13452936	0.466908	1.38214	1.43056	1.8857	0.0824146	0.698297	-4.49202	AT3G23680.1	F-box associated ubiquitination effector family protein
13404315	0.46673	1.38197	6.70204	1.37749	0.192152	0.80605	-5.18429	AT2G43018.1	conserved peptide upstream open reading frame 17
13403281	0.466655	1.3819	5.30509	1.90943	0.0790556	0.695299	-4.4566	AT2G40520.2	Nucleotidyltransferase family protein
13466291	0.466636	1.38188	5.53018	1.13091	0.278999	0.853797	-5.46408	AT4G08300.1	nodulin MtN21 /EamA-like transporter family protein
13395663	0.466585	1.38183	1.90694	2.90613	0.0125189	0.434742	-2.8211	AT2G21800.1	essential meiotic endonuclease 1A
13470305	0.466363	1.38162	3.68556	1.90741	0.0793371	0.695747	-4.45963	AT4G18300.1	Trimeric LpxA-like enzyme
13476018	0.466229	1.38149	7.77053	1.59524	0.135231	0.752645	-4.90461	AT4G31354.1	---
13504835	0.465963	1.38124	1.4868	2.63899	0.0207671	0.504751	-3.27933	AT5G23270.1	sugar transporter 11
13375596	0.46595	1.38123	2.37183	1.65618	0.122169	0.741081	-4.8215	AT1G35180.1	TRAM, LAG1 and CLN8 (TLC) lipid-sensing domain containing protein
13381724	0.46579	1.38107	5.32386	2.24466	0.043279	0.600526	-3.93396	AT1G61010.2	cleavage and polyadenylation specificity factor 73-I
13371801	0.465587	1.38088	4.05022	2.40773	0.0320269	0.571978	-3.66737	AT1G23780.1	F-box family protein
13417367	0.465386	1.38069	3.66212	1.08667	0.297376	0.863769	-5.50964	AT2G35742.1	snoRNA
13349017	0.465275	1.38058	9.55386	1.75208	0.103852	0.729253	-4.68687	AT1G45201.1	triacylglycerol lipase-like 1
13350753	0.465262	1.38057	5.50169	2.43163	0.0306339	0.564409	-3.62776	AT1G51360.1	dimeric A/B barrel domainS-protein 1
13508030	0.465217	1.38053	2.93823	1.4787	0.163591	0.782077	-5.0578	AT5G38340.1	Disease resistance protein (TIR-NBS-LRR class) family
13500752	0.465135	1.38045	2.11641	1.31191	0.212772	0.822486	-5.26278	AT5G12450.1	FBD-like domain family protein
13436784	0.465107	1.38042	4.33778	1.90675	0.0794292	0.695747	-4.46062	AT3G48160.1	DP-E2F-like 1
13457357	0.464989	1.38031	5.47137	1.74412	0.105274	0.730332	-4.69821	AT3G48090.1	alpha/beta-Hydrolases superfamily protein
13454428	0.464827	1.38015	5.31019	2.39612	0.0327248	0.575256	-3.68656	AT3G27460.1	SGF29 tudor-like domain
13485418	0.464781	1.38011	9.28474	2.23799	0.0438112	0.600677	-3.94471	AT4G16370.1	oligopeptide transporter
13347701	0.464608	1.37994	3.165	1.02269	0.325541	0.87178	-5.5729	AT1G34180.1	NAC domain containing protein 16
13444441	0.464604	1.37994	1.5239	2.04588	0.0620562	0.661336	-4.24861	AT3G04230.1	Ribosomal protein S5 domain 2-like superfamily protein
13464707	0.464274	1.37962	2.07508	1.17543	0.261388	0.850517	-5.41673	AT4G02055.1	pre-tRNA
13457482	0.464238	1.37959	2.03673	1.97743	0.0701118	0.680123	-4.35384	AT3G48450.1	RPM1-interacting protein 4 (RIN4) family protein
13453721	0.464141	1.3795	5.70338	2.25595	0.0423917	0.600526	-3.91572	AT3G25800.1	protein phosphatase 2A subunit A2
13431561	0.464087	1.37944	3.05802	1.0012	0.335424	0.874331	-5.59342	AT3G21760.1	UDP-Glycosyltransferase superfamily protein
13345373	0.463972	1.37933	9.23018	1.35771	0.19819	0.811596	-5.20825	AT1G27950.1	glycosylphosphatidylinositol-anchored lipid protein transfer 1
13382889	0.463822	1.37919	4.90175	2.32474	0.0373503	0.58577	-3.80389	AT1G63810.1	---
13526087	0.463734	1.37911	1.83193	1.49558	0.159194	0.776436	-5.0361	AT5G14470.1	GHMP kinase family protein
13438905	0.463718	1.37909	4.0335	2.18435	0.0483204	0.615553	-4.03073	AT3G53342.1	---
13452228	0.4637	1.37907	3.86996	1.93684	0.075332	0.687259	-4.4154	AT3G21400.1	---
13486206	0.463539	1.37892	6.48004	2.11363	0.0549346	0.634947	-4.14279	AT4G17695.1	Homeodomain-like superfamily protein
13392209	0.4632	1.3786	4.44564	1.8606	0.086108	0.708934	-4.52923	AT2G07749.1	Mitovirus RNA-dependent RNA polymerase
13378084	0.463198	1.37859	1.84839	2.21708	0.0455197	0.605562	-3.97835	AT1G51080.1	---
13520391	0.463184	1.37858	3.19548	2.85374	0.0138297	0.445797	-2.91158	AT5G66950.1	Pyridoxal phosphate (PLP)-dependent transferases superfamily protein
13544117	0.463095	1.3785	3.5808	1.49838	0.158473	0.776436	-5.03247	AT5G66080.1	Protein phosphatase 2C family protein
13467790	0.462652	1.37807	1.41296	2.47445	0.0282822	0.551055	-3.55648	AT4G12440.1	adenine phosphoribosyl transferase 4
13391171	0.462303	1.37774	4.10276	2.55723	0.0242209	0.525429	-3.41766	AT2G03480.2	QUASIMODO2 LIKE 2
13522207	0.462167	1.37761	5.34378	2.1157	0.05473	0.634108	-4.13954	AT5G05110.1	Cystatin/monellin family protein
13349133	0.462162	1.3776	2.21595	3.53671	0.00377224	0.305312	-1.72383	AT1G47271.1	Cystathionine beta-synthase (CBS) family protein
13353136	0.462071	1.37752	6.57326	3.45779	0.00438091	0.323359	-1.8611	AT1G57770.1	FAD/NAD(P)-binding oxidoreductase family protein
13489903	0.461967	1.37742	2.58155	2.25452	0.0425031	0.600526	-3.91803	AT4G26488.1	other RNA
13428988	0.461875	1.37733	5.61631	0.909527	0.38001	0.891408	-5.67679	AT3G16175.1	Thioesterase superfamily protein
13458947	0.461845	1.3773	8.23568	3.12422	0.00826429	0.402464	-2.44246	AT3G52090.1	DNA-directed RNA polymerase, RBP11-like
13368314	0.46173	1.37719	1.85053	1.92693	0.0766594	0.689399	-4.43033	AT1G15210.1	pleiotropic drug resistance 7
13456813	0.461551	1.37702	5.55612	2.28051	0.0405219	0.592108	-3.87594	AT3G46616.1	---
13413007	0.46152	1.37699	5.34137	2.06373	0.0601009	0.656903	-4.22088	AT2G25880.1	ataurora2
13494488	0.461382	1.37686	2.12684	2.55175	0.024471	0.525429	-3.42687	AT4G36770.1	UDP-Glycosyltransferase superfamily protein
13490118	0.461175	1.37666	5.83362	3.09655	0.00871185	0.403464	-2.49064	AT4G26940.1	Galactosyltransferase family protein
13402904	0.461105	1.3766	8.96172	2.26277	0.041865	0.597308	-3.9047	AT2G39780.1	ribonuclease 2
13485528	0.461026	1.37652	4.41432	0.781957	0.448574	0.911753	-5.78106	AT4G16563.1	Eukaryotic aspartyl protease family protein
13385020	0.460989	1.37649	2.90234	2.1477	0.0516493	0.62559	-4.08901	AT1G68730.1	Zim17-type zinc finger protein
13347525	0.460591	1.37611	1.41683	1.45637	0.169566	0.786979	-5.08625	AT1G33730.1	cytochrome P450, family 76, subfamily C, polypeptide 5
13448576	0.460376	1.3759	7.31423	2.12359	0.0539542	0.630361	-4.1271	AT3G12800.1	short-chain dehydrogenase-reductase B
13346071	0.460343	1.37587	7.12063	1.73563	0.10681	0.731861	-4.71029	AT1G29990.1	prefoldin 6
13495478	0.460315	1.37584	5.24689	1.65228	0.122971	0.741081	-4.82688	AT4G38840.1	SAUR-like auxin-responsive protein family
13435507	0.46002	1.37556	2.37759	1.26618	0.228182	0.829057	-5.31581	AT3G44630.2	Disease resistance protein (TIR-NBS-LRR class) family
13337980	0.45997	1.37551	1.63766	1.82067	0.0922912	0.71882	-4.58784	AT1G09480.1	NAD(P)-binding Rossmann-fold superfamily protein
13392304	0.459925	1.37547	6.31115	2.03254	0.0635552	0.666497	-4.26924	AT2G07713.1	---
13390611	0.459834	1.37538	4.24661	2.03374	0.0634197	0.666497	-4.2674	AT2G01860.1	Tetratricopeptide repeat (TPR)-like superfamily protein
13507864	0.459404	1.37497	1.65952	1.42881	0.177191	0.789792	-5.12094	AT5G37820.1	NOD26-like intrinsic protein 4;2
13359089	0.459396	1.37497	4.29801	1.35568	0.198821	0.811895	-5.21071	AT1G74300.1	alpha/beta-Hydrolases superfamily protein
13371197	0.459342	1.37491	1.70138	1.9232	0.0771643	0.691651	-4.43594	AT1G22260.1	Myosin heavy chain-related protein
13355001	0.459284	1.37486	1.58684	2.8508	0.0139072	0.446214	-2.91666	AT1G64255.1	MuDR family transposase
13419643	0.459144	1.37473	3.0111	2.04932	0.0616752	0.660628	-4.24328	AT2G40925.1	F-box and associated interaction domains-containing protein
13469896	0.459086	1.37467	6.6882	2.53711	0.0251528	0.528584	-3.45152	AT4G17370.1	Oxidoreductase family protein
13449069	0.458899	1.37449	2.60573	2.26912	0.041379	0.593846	-3.8944	AT3G13682.1	LSD1-like2
13503789	0.45878	1.37438	5.07674	1.89459	0.081142	0.696938	-4.47879	AT5G19990.1	regulatory particle triple-A ATPase 6A
13469721	0.45869	1.37429	3.72901	1.78536	0.098091	0.72579	-4.6391	AT4G16840.1	---
13380146	0.458626	1.37423	2.41225	1.05559	0.310825	0.865836	-5.54078	AT1G55980.1	FAD/NAD(P)-binding oxidoreductase family protein
13542416	0.458608	1.37422	5.25166	0.944861	0.36236	0.885723	-5.64547	AT5G62130.2	Per1-like family protein
13523604	0.458567	1.37418	4.42854	1.98907	0.0686775	0.680123	-4.33607	AT5G08550.1	GC-rich sequence DNA-binding factor-like protein
13337032	0.457764	1.37341	1.94653	1.71985	0.109717	0.731947	-4.73263	AT1G07660.1	Histone superfamily protein
13493821	0.457706	1.37336	8.13887	1.98967	0.0686042	0.680123	-4.33515	AT4G35360.1	Uncharacterised conserved protein (UCP030210)
13538696	0.45769	1.37334	7.64549	1.70401	0.112705	0.735832	-4.75492	AT5G52540.1	Protein of unknown function (DUF819)
13505572	0.457596	1.37325	4.10454	1.21823	0.245284	0.841373	-5.36986	AT5G25250.1	SPFH/Band 7/PHB domain-containing membrane-associated protein family
13530918	0.457567	1.37322	8.71136	2.20235	0.046761	0.610994	-4.00197	AT5G25610.1	BURP domain-containing protein
13343898	0.457539	1.3732	4.59238	3.46336	0.00433485	0.3232	-1.8514	AT1G23730.1	beta carbonic anhydrase 3
13516840	0.457283	1.37295	1.5408	1.67602	0.118163	0.741081	-4.79404	AT5G58820.1	Subtilisin-like serine endopeptidase family protein
13411524	0.456904	1.37259	2.34713	1.22073	0.244367	0.840254	-5.36708	AT2G21980.1	---
13539773	0.456782	1.37248	4.07876	1.95751	0.0726305	0.680968	-4.38413	AT5G55520.1	---
13453827	0.45674	1.37244	2.27208	1.28623	0.221317	0.824652	-5.29273	AT3G26170.1	cytochrome P450, family 71, subfamily B, polypeptide 19
13489690	0.456735	1.37243	2.32606	3.24168	0.00660738	0.374767	-2.23777	AT4G26020.1	---
13510632	0.456611	1.37231	3.36905	1.98682	0.0689527	0.680123	-4.33951	AT5G44780.1	---
13439399	0.456474	1.37218	2.60074	2.0541	0.0611484	0.660628	-4.23585	AT3G54625.1	other RNA
13357605	0.455826	1.37157	2.69226	2.43898	0.030217	0.563665	-3.61554	AT1G70800.1	Calcium-dependent lipid-binding (CaLB domain) family protein
13393487	0.455543	1.3713	1.37519	2.1865	0.0481319	0.614986	-4.0273	AT2G16930.1	Ribosomal protein L27 family protein
13446720	0.455373	1.37114	6.04448	2.82832	0.0145135	0.449168	-2.95538	AT3G09100.2	mRNA capping enzyme family protein
13357852	0.455305	1.37107	2.00965	2.04308	0.0623685	0.662985	-4.25295	AT1G71400.1	receptor like protein 12
13431557	0.455118	1.3709	3.98789	1.20158	0.251455	0.8463	-5.38825	AT3G21750.1	UDP-glucosyl transferase 71B1
13466115	0.45509	1.37087	2.31062	1.73114	0.10763	0.731947	-4.71665	AT4G06490.1	Protein of unknown function (DUF3287)
13385560	0.455087	1.37087	5.39764	2.27017	0.0412998	0.593431	-3.89271	AT1G69960.1	serine/threonine protein phosphatase 2A
13456039	0.454826	1.37062	4.79691	0.833579	0.419921	0.903183	-5.74055	AT3G44450.1	---
13391544	0.454691	1.37049	5.33661	2.06778	0.0596655	0.654379	-4.21458	AT2G04350.1	AMP-dependent synthetase and ligase family protein
13355935	0.454614	1.37042	1.90512	2.52726	0.0256211	0.531043	-3.46805	AT1G66795.1	MIR157B; miRNA
13492556	0.45452	1.37033	4.29832	3.09409	0.00875275	0.403464	-2.49492	AT4G32670.1	RING/FYVE/PHD zinc finger superfamily protein
13354510	0.454479	1.37029	2.64638	1.85666	0.0867006	0.711082	-4.53504	AT1G62900.1	S-adenosyl-L-methionine-dependent methyltransferases superfamily protein
13390157	0.454456	1.37027	1.57599	2.50826	0.0265495	0.540039	-3.49993	AT1G80590.1	WRKY DNA-binding protein 66
13413905	0.45435	1.37017	1.36717	2.06305	0.0601743	0.65733	-4.22194	AT2G27700.1	eukaryotic translation initiation factor 2 family protein / eIF-2 family protein
13349692	0.453843	1.36968	4.85721	2.01066	0.0660875	0.674356	-4.30297	AT1G48635.1	peroxin 3
13465772	0.453744	1.36959	2.93018	1.19231	0.254943	0.8463	-5.39841	AT4G04830.2	methionine sulfoxide reductase B5
13369090	0.453703	1.36955	3.19435	1.28681	0.221121	0.824541	-5.29205	AT1G17250.1	receptor like protein 3
13496995	0.45325	1.36912	6.50569	2.70102	0.0184724	0.488612	-3.17372	AT5G03455.1	Rhodanese/Cell cycle control phosphatase superfamily protein
13351581	0.453191	1.36907	1.47562	3.70844	0.00272741	0.270669	-1.4261	AT1G53270.1	ABC-2 type transporter family protein
13490336	0.452959	1.36884	3.19721	2.43244	0.0305875	0.564409	-3.62641	AT4G27370.1	P-loop containing nucleoside triphosphate hydrolases superfamily protein
13396840	0.452926	1.36881	3.24234	2.78198	0.0158473	0.46341	-3.03508	AT2G25010.1	Aminotransferase-like, plant mobile domain family protein
13443500	0.452924	1.36881	7.20694	1.45929	0.168775	0.786232	-5.08255	AT3G02020.1	aspartate kinase 3
13484431	0.452906	1.36879	5.89471	1.90293	0.0799635	0.696742	-4.46633	AT4G14240.1	CBS domain-containing protein with a domain of unknown function (DUF21)
13342777	0.452604	1.36851	4.621	2.63364	0.0209777	0.506766	-3.28842	AT1G20920.2	P-loop containing nucleoside triphosphate hydrolases superfamily protein
13373267	0.452581	1.36849	3.90779	2.1662	0.0499424	0.620838	-4.05963	AT1G28310.2	Dof-type zinc finger DNA-binding family protein
13436250	0.452512	1.36842	1.75649	2.12286	0.0540254	0.630361	-4.12825	AT3G46850.1	Subtilase family protein
13437659	0.452418	1.36833	2.11038	1.56533	0.142073	0.759618	-4.94466	AT3G50280.1	HXXXD-type acyl-transferase family protein
13426663	0.452326	1.36824	1.6381	2.15822	0.0506724	0.624019	-4.07232	AT3G10950.1	Zinc-binding ribosomal protein family protein
13345835	0.452236	1.36816	3.53639	1.65915	0.121563	0.741081	-4.81741	AT1G29465.1	---
13404711	0.452085	1.36802	3.90593	2.62218	0.0214359	0.510421	-3.30787	AT2G44065.1	Ribosomal protein L2 family
13351471	0.451848	1.36779	1.83888	1.49463	0.159439	0.776436	-5.03732	AT1G53080.1	Legume lectin family protein
13349676	0.451836	1.36778	7.73368	2.15707	0.0507779	0.624689	-4.07414	AT1G48598.1	conserved peptide upstream open reading frame 31
13405660	0.451543	1.3675	4.40164	1.40819	0.183082	0.795994	-5.1466	AT2G46170.1	Reticulon family protein
13421057	0.451514	1.36747	10.893	3.57349	0.00351856	0.298214	-1.65993	AT2G43970.1	RNA-binding protein
13525006	0.451488	1.36745	4.36937	2.16955	0.0496393	0.620734	-4.05431	AT5G11910.1	alpha/beta-Hydrolases superfamily protein
13503125	0.451463	1.36743	3.75152	1.83968	0.0892986	0.715283	-4.56002	AT5G18770.1	F-box/FBD-like domains containing protein
13516938	0.451401	1.36737	3.62393	2.12035	0.054272	0.632043	-4.13222	AT5G59180.1	DNA-directed RNA polymerase II
13525719	0.451233	1.36721	4.38686	2.16292	0.0502416	0.621521	-4.06486	AT5G13680.1	IKI3 family protein
13449057	0.451202	1.36718	3.91232	1.27695	0.224475	0.826625	-5.30345	AT3G13672.1	TRAF-like superfamily protein
13530175	0.451037	1.36702	8.48455	0.758495	0.462	0.914582	-5.7987	AT5G24150.1	FAD/NAD(P)-binding oxidoreductase family protein
13499642	0.450834	1.36683	7.03309	1.6186	0.130086	0.747937	-4.87298	AT5G09590.1	mitochondrial HSO70 2
13510120	0.45078	1.36678	3.73572	0.957495	0.356191	0.882666	-5.63403	AT5G43630.1	zinc knuckle (CCHC-type) family protein
13383168	0.450758	1.36676	6.61326	2.59679	0.0224852	0.516858	-3.35086	AT1G64670.1	alpha/beta-Hydrolases superfamily protein
13466992	0.450673	1.36668	2.78932	1.19493	0.253951	0.8463	-5.39554	AT4G10150.1	RING/U-box superfamily protein
13454630	0.450605	1.36661	2.78392	1.33247	0.206122	0.81939	-5.23847	AT3G27900.1	Protein of unknown function (DUF1184)
13365497	0.450459	1.36648	1.99673	1.29225	0.219291	0.824541	-5.28575	AT1G09157.1	Protein of unknown function (DUF679)
13388944	0.45021	1.36624	5.38649	2.40161	0.0323928	0.573598	-3.67748	AT1G78380.1	glutathione S-transferase TAU 19
13542256	0.450117	1.36615	2.18709	1.67021	0.119325	0.741081	-4.8021	AT5G61730.1	ABC2 homolog 11
13371436	0.449919	1.36596	4.20495	2.18503	0.0482606	0.615553	-4.02965	AT1G22960.1	Pentatricopeptide repeat (PPR) superfamily protein
13408291	0.449896	1.36594	5.46131	1.68986	0.115436	0.740266	-4.77474	AT2G07776.2	---
13424241	0.449813	1.36586	4.30407	1.89005	0.0817887	0.697684	-4.48554	AT3G04700.1	Protein of unknown function (DUF1685)
13518030	0.449766	1.36582	3.40813	1.70533	0.112453	0.735832	-4.75307	AT5G61740.1	ABC2 homolog 14
13362683	0.449709	1.36576	5.22917	2.28475	0.0402073	0.592108	-3.86905	AT1G03140.1	splicing factor Prp18 family protein
13387000	0.449688	1.36574	6.58501	0.706854	0.492424	0.921939	-5.8358	AT1G73805.1	Calmodulin binding protein-like
13347632	0.449459	1.36553	5.50962	1.80357	0.0950594	0.720985	-4.61273	AT1G34020.1	Nucleotide-sugar transporter family protein
13376559	0.449415	1.36549	3.64133	1.63214	0.127185	0.743495	-4.85453	AT1G47200.1	WPP domain protein 2
13409735	0.44917	1.36525	4.23761	2.13541	0.052812	0.627726	-4.10844	AT2G17640.1	Trimeric LpxA-like enzymes superfamily protein
13425193	0.449042	1.36513	3.73269	2.21094	0.0460331	0.608619	-3.9882	AT3G06740.1	GATA transcription factor 15
13409869	0.449035	1.36513	7.67703	3.09774	0.00869211	0.403464	-2.48857	AT2G17930.1	Phosphatidylinositol 3- and 4-kinase family protein with FAT domain
13344097	0.448926	1.36502	5.16811	1.04198	0.316853	0.867344	-5.55417	AT1G24280.1	glucose-6-phosphate dehydrogenase 3
13403788	0.448909	1.36501	4.78902	2.36405	0.0347308	0.58395	-3.73942	AT2G41460.1	apurinic endonuclease-redox protein
13355199	0.448777	1.36488	5.36468	2.14869	0.0515563	0.625212	-4.08744	AT1G64628.1	conserved peptide upstream open reading frame 57
13335972	0.448652	1.36476	5.95845	2.41416	0.0316458	0.569832	-3.65672	AT1G04970.1	lipid-binding serum glycoprotein family protein
13349877	0.448434	1.36456	1.82314	1.51147	0.155146	0.773917	-5.01551	AT1G49220.1	RING/U-box superfamily protein
13470053	0.448182	1.36432	1.72894	2.83566	0.0143129	0.449124	-2.94275	AT4G17690.1	Peroxidase superfamily protein
13407746	0.448168	1.36431	8.95139	3.94556	0.00174909	0.223379	-1.0184	AT2G04360.1	---
13368503	0.448149	1.36429	1.8776	1.61085	0.131774	0.749512	-4.8835	AT1G15700.1	ATPase, F1 complex, gamma subunit protein
13534304	0.448138	1.36428	2.5401	1.81483	0.0932295	0.71882	-4.59637	AT5G41675.1	pre-tRNA
13512348	0.448135	1.36428	3.3499	1.39465	0.187039	0.799457	-5.1633	AT5G48775.1	other RNA
13359247	0.448093	1.36424	4.61582	3.16465	0.00765163	0.391063	-2.37204	AT1G74810.1	HCO3- transporter family
13498611	0.447799	1.36396	4.54771	2.41781	0.031432	0.568824	-3.65068	AT5G07130.1	laccase 13
13449923	0.447669	1.36384	5.09474	2.41691	0.0314844	0.56906	-3.65216	AT3G15810.1	Protein of unknown function (DUF567)
13363672	0.447645	1.36381	5.57661	1.82165	0.0921346	0.71882	-4.58641	AT1G05230.1	homeodomain GLABROUS 2
13445437	0.447556	1.36373	6.12077	3.02885	0.00991115	0.418906	-2.60837	AT3G06290.1	SAC3/GANP/Nin1/mts3/eIF-3 p25 family
13444258	0.447407	1.36359	6.15608	1.03556	0.319725	0.869881	-5.56044	AT3G03770.1	Leucine-rich repeat protein kinase family protein
13417394	0.447402	1.36358	3.32313	1.32955	0.207056	0.8197	-5.24194	AT2G35859.1	---
13375059	0.447402	1.36358	2.62067	1.73119	0.10762	0.731947	-4.71658	AT1G33030.1	O-methyltransferase family protein
13373561	0.447266	1.36345	4.89378	1.57133	0.140678	0.75699	-4.93666	AT1G29170.3	SCAR family protein
13454438	0.446998	1.3632	1.60765	2.6801	0.0192172	0.493048	-3.2094	AT3G27473.1	Cysteine/Histidine-rich C1 domain family protein
13453014	0.446584	1.36281	4.06272	1.80646	0.0945877	0.720316	-4.60855	AT3G23910.1	---
13426478	0.446515	1.36274	4.4518	1.94243	0.0745929	0.684742	-4.40697	AT3G10450.1	serine carboxypeptidase-like 7
13513706	0.445842	1.36211	2.06251	2.21672	0.0455496	0.605562	-3.97892	AT5G51680.1	hydroxyproline-rich glycoprotein family protein
13453977	0.445761	1.36203	5.95646	2.13222	0.0531189	0.628514	-4.1135	AT3G26560.1	ATP-dependent RNA helicase, putative
13540799	0.44572	1.36199	1.53391	3.03836	0.00973317	0.418041	-2.59184	AT5G58080.1	response regulator 18
13386963	0.4457	1.36197	4.6446	2.71335	0.0180467	0.482687	-3.15266	AT1G73680.1	alpha dioxygenase
13488422	0.445444	1.36173	3.91028	0.835143	0.419071	0.903007	-5.73929	AT4G23230.1	cysteine-rich RLK (RECEPTOR-like protein kinase) 15
13364669	0.445207	1.36151	4.20365	1.34314	0.202737	0.81549	-5.22575	AT1G07440.2	NAD(P)-binding Rossmann-fold superfamily protein
13374519	0.445106	1.36141	6.93268	1.68467	0.116452	0.740659	-4.78199	AT1G31500.1	DNAse I-like superfamily protein
13374544	0.444746	1.36107	5.96986	1.58148	0.138342	0.753021	-4.92309	AT1G31540.2	Disease resistance protein (TIR-NBS-LRR class) family
13366988	0.444695	1.36103	4.58912	1.83308	0.0903282	0.71882	-4.56971	AT1G12280.1	LRR and NB-ARC domains-containing disease resistance protein
13523895	0.444633	1.36097	4.23005	2.1586	0.0506376	0.624019	-4.07172	AT5G09620.1	Octicosapeptide/Phox/Bem1p family protein
13374626	0.444622	1.36096	4.82097	2.37815	0.0338348	0.579179	-3.71621	AT1G31770.1	ATP-binding cassette 14
13379877	0.444547	1.36089	4.85545	1.77558	0.0997522	0.728381	-4.65318	AT1G55535.1	---
13533772	0.444496	1.36084	2.17345	1.66174	0.121035	0.741081	-4.81382	AT5G40210.1	nodulin MtN21 /EamA-like transporter family protein
13540038	0.444278	1.36063	4.8451	2.9161	0.0122838	0.43272	-2.80386	AT5G56380.1	F-box/RNI-like/FBD-like domains-containing protein
13482856	0.443736	1.36012	1.82391	1.29069	0.219813	0.824541	-5.28755	AT4G10540.1	Subtilase family protein
13521663	0.443449	1.35985	6.48805	1.05418	0.311445	0.865836	-5.54217	AT5G03760.1	Nucleotide-diphospho-sugar transferases superfamily protein
13408881	0.443349	1.35976	1.95903	2.05849	0.060669	0.660342	-4.22903	AT2G14580.1	basic pathogenesis-related protein 1
13496518	0.443266	1.35968	7.69134	1.64321	0.124854	0.741731	-4.83936	AT5G02280.1	SNARE-like superfamily protein
13416907	0.443249	1.35966	5.50072	2.10324	0.0559753	0.641765	-4.15913	AT2G34710.1	Homeobox-leucine zipper family protein / lipid-binding START domain-containing protein
13533166	0.443034	1.35946	1.7156	1.37939	0.191581	0.805324	-5.18198	AT5G38100.1	S-adenosyl-L-methionine-dependent methyltransferases superfamily protein
13490985	0.442846	1.35928	5.3574	1.64372	0.124747	0.741731	-4.83866	AT4G29080.1	phytochrome-associated protein 2
13544505	0.442834	1.35927	3.26436	1.14215	0.274468	0.852582	-5.45226	AT5G66910.1	Disease resistance protein (CC-NBS-LRR class) family
13495474	0.442817	1.35926	2.57178	1.67855	0.11766	0.741081	-4.79052	AT4G38820.1	---
13483837	0.442381	1.35885	5.11875	3.21049	0.00701169	0.379551	-2.29214	AT4G13150.1	---
13439640	0.442252	1.35872	1.5051	1.99362	0.0681241	0.680123	-4.32911	AT3G55210.1	NAC domain containing protein 63
13422339	0.442182	1.35866	5.25451	0.808819	0.43351	0.906275	-5.76027	AT2G47130.1	NAD(P)-binding Rossmann-fold superfamily protein
13530116	0.441808	1.35831	2.10974	1.26826	0.22746	0.828569	-5.31342	AT5G24050.1	Domain of unknown function (DUF313)
13491183	0.441804	1.3583	2.09775	2.17122	0.0494895	0.620734	-4.05166	AT4G29710.1	Alkaline-phosphatase-like family protein
13422504	0.441738	1.35824	8.86089	2.82185	0.0146929	0.449304	-2.96653	AT2G47710.1	Adenine nucleotide alpha hydrolases-like superfamily protein
13418872	0.441609	1.35812	3.62278	1.81355	0.093435	0.71882	-4.59822	AT2G39220.1	PATATIN-like protein 6
13398486	0.440988	1.35753	3.82884	1.59045	0.136307	0.752645	-4.91105	AT2G29070.1	Ubiquitin fusion degradation UFD1 family protein
13464381	0.440984	1.35753	3.2823	2.76865	0.0162529	0.46341	-3.05797	AT4G01430.1	nodulin MtN21 /EamA-like transporter family protein
13540646	0.440952	1.3575	1.53621	2.56272	0.0239722	0.524629	-3.40839	AT5G57730.1	---
13531672	0.440945	1.35749	2.6727	2.50235	0.0268449	0.541687	-3.50984	AT5G28040.1	DNA-binding storekeeper protein-related transcriptional regulator
13522946	0.440861	1.35741	2.48876	1.42793	0.17744	0.789792	-5.12205	AT5G07000.1	sulfotransferase 2B
13347559	0.440746	1.35731	2.43208	1.37463	0.193016	0.806643	-5.18777	AT1G33800.1	Protein of unknown function (DUF579)
13469440	0.440642	1.35721	4.73507	0.804053	0.436159	0.906814	-5.76401	AT4G16140.1	proline-rich family protein
13404112	0.440585	1.35715	1.84987	2.24894	0.0429409	0.600526	-3.92705	AT2G42510.1	---
13466555	0.440514	1.35709	6.14446	0.794248	0.44164	0.908709	-5.77163	AT4G09020.1	isoamylase 3
13530747	0.440487	1.35706	4.50716	2.45685	0.0292271	0.55793	-3.58583	AT5G25070.1	---
13453928	0.440487	1.35706	2.98412	2.3154	0.0379997	0.588198	-3.81914	AT3G26480.1	Transducin family protein / WD-40 repeat family protein
13482184	0.440239	1.35683	4.40559	2.12696	0.0536268	0.630274	-4.1218	AT4G08230.1	glycine-rich protein
13337757	0.4402	1.35679	5.58879	1.81005	0.0940028	0.719072	-4.60332	AT1G08960.1	cation exchanger 11
13350227	0.440086	1.35669	3.04342	1.71686	0.110275	0.731947	-4.73684	AT1G49990.1	F-box family protein
13510863	0.439949	1.35656	3.46379	1.45432	0.170124	0.787134	-5.08885	AT5G45380.1	solute:sodium symporters;urea transmembrane transporters
13455269	0.439809	1.35642	2.18455	1.65548	0.122314	0.741081	-4.82247	AT3G30200.1	Plant transposase (Ptta/En/Spm family)
13426114	0.439712	1.35633	5.3964	0.578123	0.57329	0.944593	-5.91767	AT3G09600.1	Homeodomain-like superfamily protein
13470587	0.439687	1.35631	5.35056	1.58637	0.137229	0.752645	-4.91653	AT4G18910.1	NOD26-like intrinsic protein 1;2
13371819	0.439583	1.35621	2.05597	1.90492	0.0796838	0.696149	-4.46334	AT1G23830.1	---
13464566	0.439533	1.35617	2.17009	2.39889	0.0325569	0.573598	-3.68198	AT4G01840.1	Ca2+ activated outward rectifying K+ channel 5
13390175	0.439396	1.35604	4.10441	1.96676	0.0714506	0.680123	-4.37008	AT1G80630.1	RNI-like superfamily protein
13355246	0.439151	1.35581	3.29487	1.70879	0.111796	0.733866	-4.74821	AT1G64770.3	NDH-dependent cyclic electron flow 1
13337226	0.439052	1.35571	7.18022	3.12115	0.00831281	0.402464	-2.44781	AT1G08110.2	lactoylglutathione lyase family protein / glyoxalase I family protein
13401597	0.438992	1.35566	3.33939	1.33969	0.203827	0.816762	-5.22987	AT2G36570.1	Leucine-rich repeat protein kinase family protein
13379025	0.438925	1.35559	3.171	1.02569	0.324179	0.87178	-5.57001	AT1G53340.1	Cysteine/Histidine-rich C1 domain family protein
13355270	0.438668	1.35535	3.42756	1.96678	0.0714487	0.680123	-4.37006	AT1G64840.1	Protein of unknown function (DUF295)
13388358	0.438513	1.35521	3.65518	2.94377	0.011654	0.430151	-2.75597	AT1G77020.1	DNAJ heat shock N-terminal domain-containing protein
13374802	0.438413	1.35511	7.14969	1.50705	0.156262	0.773917	-5.02125	AT1G32210.1	Defender against death (DAD family) protein
13540849	0.438363	1.35507	7.08515	1.35899	0.197797	0.810777	-5.20672	AT5G58260.1	oxidoreductases, acting on NADH or NADPH, quinone or similar compound as acceptor
13477839	0.438338	1.35504	1.96061	1.8505	0.0876357	0.71208	-4.54412	AT4G35190.1	Putative lysine decarboxylase family protein
13456292	0.438231	1.35494	6.46524	3.30254	0.0058845	0.360436	-2.13165	AT3G45240.1	geminivirus rep interacting kinase 1
13366207	0.438109	1.35483	3.3547	2.40166	0.0323899	0.573598	-3.6774	AT1G10540.1	nucleobase-ascorbate transporter 8
13430856	0.438072	1.35479	3.95251	1.88509	0.0825017	0.698847	-4.49292	AT3G20080.3	cytochrome P450, family 705, subfamily A, polypeptide 15
13364679	0.437972	1.3547	3.51385	1.22563	0.242581	0.840254	-5.36162	AT1G07450.1	NAD(P)-binding Rossmann-fold superfamily protein
13396034	0.437858	1.35459	2.92872	2.42607	0.0309521	0.566744	-3.63697	AT2G22730.1	Major facilitator superfamily protein
13439224	0.437778	1.35452	1.35905	3.19221	0.0072602	0.380423	-2.32401	AT3G54160.1	RNI-like superfamily protein
13480021	0.437711	1.35445	6.37605	2.3202	0.0376644	0.586148	-3.8113	AT4G00400.1	glycerol-3-phosphate acyltransferase 8
13357481	0.437681	1.35443	7.0605	1.69463	0.11451	0.737982	-4.76808	AT1G70610.1	transporter associated with antigen processing protein 1
13490291	0.437625	1.35437	4.172	1.9801	0.0697801	0.680123	-4.34977	AT4G27270.1	Quinone reductase family protein
13383786	0.4376	1.35435	7.57822	3.02058	0.0100685	0.421294	-2.62273	AT1G65980.1	thioredoxin-dependent peroxidase 1
13521274	0.437557	1.35431	2.50346	1.98546	0.0691193	0.680123	-4.34159	AT5G02502.1	Oligosaccaryltransferase
13420398	0.436971	1.35376	7.05198	2.54716	0.024683	0.52553	-3.43461	AT2G42490.1	Copper amine oxidase family protein
13352904	0.436931	1.35372	5.27708	0.726875	0.480487	0.917243	-5.8217	AT1G56430.1	nicotianamine synthase 4
13507417	0.436813	1.35361	1.57336	1.52277	0.152322	0.770577	-5.00079	AT5G35926.1	Protein with RNI-like/FBD-like domains
13406729	0.43666	1.35347	3.71663	1.50091	0.157827	0.776049	-5.02921	AT2G01275.1	RING/FYVE/PHD zinc finger superfamily protein
13365725	0.436537	1.35335	3.52879	1.88131	0.0830495	0.69964	-4.49854	AT1G09630.1	RAB GTPase 11C
13340684	0.436326	1.35315	3.18497	1.06466	0.306855	0.865498	-5.53177	AT1G16090.1	wall associated kinase-like 7
13377429	0.436267	1.3531	3.50804	1.35387	0.199381	0.812289	-5.21288	AT1G49490.1	Leucine-rich repeat (LRR) family protein
13425909	0.43617	1.35301	5.05443	1.70867	0.111819	0.733894	-4.74838	AT3G08950.1	electron transport SCO1/SenC family protein
13517163	0.436153	1.35299	4.68939	1.25769	0.231137	0.831957	-5.32549	AT5G59690.1	Histone superfamily protein
13418046	0.436136	1.35298	3.94177	1.55578	0.144321	0.760978	-4.95735	AT2G37200.1	Uncharacterised protein family (UPF0497)
13402064	0.43588	1.35274	3.87258	1.54926	0.14587	0.761529	-4.96596	AT2G37760.1	NAD(P)-linked oxidoreductase superfamily protein
13518993	0.435821	1.35268	4.18081	2.10248	0.0560516	0.642061	-4.16031	AT5G63930.1	Leucine-rich repeat protein kinase family protein
13347736	0.435787	1.35265	3.23968	1.63464	0.126656	0.743495	-4.85111	AT1G34245.1	Putative membrane lipoprotein
13534445	0.435685	1.35255	3.87425	1.95346	0.0731529	0.680968	-4.39027	AT5G42092.1	---
13469888	0.435532	1.35241	2.07156	1.73887	0.106222	0.731147	-4.70568	AT4G17350.1	Plant protein of unknown function (DUF828) with plant pleckstrin homology-like region
13453135	0.435452	1.35233	4.83679	3.05703	0.00939306	0.415154	-2.55938	AT3G24150.1	---
13441189	0.435324	1.35221	3.0254	2.10004	0.0562993	0.643241	-4.16415	AT3G59150.1	F-box/RNI-like superfamily protein
13410991	0.435302	1.35219	1.7783	3.11211	0.00845721	0.403008	-2.46354	AT2G20620.1	Protein of unknown function (DUF626)
13417224	0.435254	1.35215	6.61744	1.92776	0.0765471	0.689399	-4.42908	AT2G35450.1	catalytics;hydrolases
13434470	0.435218	1.35212	1.91426	1.91425	0.0783885	0.693318	-4.44937	AT3G28925.1	---
13412987	0.435215	1.35211	4.62835	1.74393	0.105308	0.730332	-4.69848	AT2G25850.4	poly(A) polymerase 2
13533918	0.435199	1.3521	4.17957	2.22293	0.0450356	0.604377	-3.96895	AT5G40580.1	20S proteasome beta subunit PBB2
13421335	0.435154	1.35206	2.51309	2.33555	0.0366113	0.58492	-3.78619	AT2G44745.1	WRKY family transcription factor
13376257	0.435068	1.35197	4.30108	0.595794	0.561781	0.94189	-5.90734	AT1G44130.1	Eukaryotic aspartyl protease family protein
13351748	0.435018	1.35193	2.44122	1.59836	0.134533	0.751579	-4.9004	AT1G53600.1	Tetratricopeptide repeat (TPR)-like superfamily protein
13362729	0.434726	1.35165	7.18526	2.41167	0.0317931	0.571145	-3.66085	AT1G03400.1	2-oxoglutarate (2OG) and Fe(II)-dependent oxygenase superfamily protein
13429241	0.434718	1.35165	3.26827	1.31991	0.210163	0.821734	-5.25335	AT3G16720.1	TOXICOS EN LEVADURA 2
13424486	0.434476	1.35142	3.96656	1.6959	0.114263	0.737863	-4.76629	AT3G05190.1	D-aminoacid aminotransferase-like PLP-dependent enzymes superfamily protein
13456065	0.434357	1.35131	1.6482	2.33125	0.0369037	0.58492	-3.79323	AT3G44580.1	---
13534772	0.434285	1.35124	6.79041	2.48399	0.0277825	0.54766	-3.54054	AT5G42990.1	ubiquitin-conjugating enzyme 18
13409755	0.434257	1.35121	5.99458	1.60407	0.133267	0.750626	-4.89269	AT2G17700.1	ACT-like protein tyrosine kinase family protein
13463990	0.433847	1.35083	6.4511	2.44715	0.0297604	0.560037	-3.60196	AT4G00490.1	beta-amylase 2
13511824	0.433637	1.35063	3.95463	2.26255	0.0418816	0.597322	-3.90505	AT5G47720.2	Thiolase family protein
13541358	0.433297	1.35032	3.78768	2.4724	0.0283906	0.551277	-3.55989	AT5G59410.1	Rab5-interacting family protein
13380460	0.433268	1.35029	7.91007	1.16811	0.264226	0.851565	-5.42462	AT1G56580.1	Protein of unknown function, DUF538
13500503	0.433259	1.35028	5.61391	2.60363	0.0221978	0.515419	-3.3393	AT5G11730.1	Core-2/I-branching beta-1,6-N-acetylglucosaminyltransferase family protein
13526095	0.433186	1.35021	1.49207	2.46496	0.0287879	0.554391	-3.57231	AT5G14490.1	NAC domain containing protein 85
13403252	0.433047	1.35008	6.79072	1.3513	0.200181	0.81311	-5.21597	AT2G40460.1	Major facilitator superfamily protein
13352488	0.432497	1.34957	5.64332	2.39324	0.0329003	0.575404	-3.69131	AT1G55320.1	acyl-activating enzyme 18
13528562	0.432249	1.34934	4.88066	2.22651	0.0447409	0.603651	-3.96318	AT5G20165.1	---
13414978	0.432202	1.34929	3.23885	1.67907	0.117557	0.741081	-4.78979	AT2G30500.1	Kinase interacting (KIP1-like) family protein
13384490	0.432179	1.34927	2.08454	2.2786	0.0406647	0.592108	-3.87904	AT1G67370.1	DNA-binding HORMA family protein
13431329	0.431732	1.34885	4.50823	2.80164	0.0152675	0.455886	-3.00131	AT3G21060.1	Transducin/WD40 repeat-like superfamily protein
13382415	0.431377	1.34852	8.21399	1.4908	0.16043	0.777039	-5.04226	AT1G62750.1	Translation elongation factor EFG/EF2 protein
13393180	0.431308	1.34846	1.65289	1.9489	0.0737452	0.682179	-4.39718	AT2G15480.1	UDP-glucosyl transferase 73B5
13443678	0.431253	1.3484	4.88927	1.90465	0.0797218	0.696149	-4.46375	AT3G02520.1	general regulatory factor 7
13366843	0.431128	1.34829	2.2981	1.8242	0.0917289	0.71882	-4.58269	AT1G11900.1	Tetratricopeptide repeat (TPR)-like superfamily protein
13484515	0.4311	1.34826	2.89275	1.10383	0.290144	0.859162	-5.49215	AT4G14342.1	Splicing factor 3B subunit 5/RDS3 complex subunit 10
13398382	0.430862	1.34804	3.07094	1.76912	0.100865	0.728501	-4.66247	AT2G28770.1	pre-tRNA
13468464	0.430862	1.34804	3.07094	1.76912	0.100865	0.728501	-4.66247	AT4G14345.1	pre-tRNA
13347501	0.430573	1.34777	7.87072	1.07539	0.302206	0.864494	-5.52103	AT1G33600.1	Leucine-rich repeat (LRR) family protein
13399706	0.43047	1.34767	4.40463	2.5829	0.0230806	0.520308	-3.37435	AT2G32250.1	FAR1-related sequence 2
13429716	0.430412	1.34762	5.18062	0.788754	0.444731	0.90919	-5.77586	AT3G17790.1	purple acid phosphatase 17
13392290	0.430261	1.34748	4.36519	1.26298	0.229293	0.82996	-5.31946	AT2G07705.1	---
13458175	0.429631	1.34689	1.72463	2.96513	0.0111896	0.430151	-2.71894	AT3G50200.1	Plant protein of unknown function (DUF247)
13447036	0.429464	1.34673	4.21772	2.3924	0.0329522	0.575404	-3.69271	AT3G09760.1	RING/U-box superfamily protein
13477081	0.429343	1.34662	6.43095	1.35254	0.199796	0.812289	-5.21448	AT4G33540.1	metallo-beta-lactamase family protein
13405532	0.429319	1.3466	2.49737	2.17249	0.0493744	0.620197	-4.04963	AT2G45870.1	Bestrophin-like protein
13397006	0.429296	1.34658	3.26423	2.05734	0.0607938	0.660342	-4.23081	AT2G25470.1	receptor like protein 21
13364938	0.429295	1.34658	2.8264	1.71002	0.111564	0.733647	-4.74648	AT1G08000.1	GATA transcription factor 10
13518201	0.429252	1.34654	1.58402	2.39537	0.0327705	0.575256	-3.6878	AT5G62060.1	F-box and associated interaction domains-containing protein
13488413	0.429132	1.34642	6.85779	0.558699	0.586084	0.947617	-5.92868	AT4G23220.1	cysteine-rich RLK (RECEPTOR-like protein kinase) 14
13436225	0.428725	1.34604	1.70044	1.5742	0.140013	0.756256	-4.93283	AT3G46770.1	AP2/B3-like transcriptional factor family protein
13453900	0.428411	1.34575	3.31823	1.93443	0.0756524	0.687979	-4.41903	AT3G26350.1	---
13425799	0.428405	1.34574	2.6032	1.8635	0.0856727	0.70813	-4.52494	AT3G08660.1	Phototropic-responsive NPH3 family protein
13350549	0.428397	1.34574	8.76212	2.25216	0.042688	0.600526	-3.92185	AT1G50900.1	Ankyrin repeat family protein
13379403	0.428221	1.34557	5.51585	2.39072	0.0330549	0.575404	-3.69548	AT1G54220.2	Dihydrolipoamide acetyltransferase, long form protein
13375332	0.428215	1.34557	4.20985	1.33404	0.205621	0.818804	-5.23661	AT1G33970.1	P-loop containing nucleoside triphosphate hydrolases superfamily protein
13491083	0.428022	1.34539	3.64389	1.89148	0.0815842	0.697105	-4.48341	AT4G29420.1	F-box/RNI-like superfamily protein
13493899	0.427907	1.34528	2.33866	1.25796	0.231045	0.831957	-5.32519	AT4G35640.1	serine acetyltransferase 3;2
13379826	0.427729	1.34511	1.62962	1.91279	0.0785911	0.693595	-4.45157	AT1G55390.1	Cysteine/Histidine-rich C1 domain family protein
13482741	0.42767	1.34506	1.47303	2.14315	0.0520774	0.62698	-4.09622	AT4G10265.1	Wound-responsive family protein
13537422	0.42751	1.34491	4.17295	1.3055	0.214878	0.824214	-5.27029	AT5G49500.1	Signal recognition particle, SRP54 subunit protein
13364944	0.427343	1.34475	5.27871	1.41331	0.181603	0.794594	-5.14025	AT1G08010.1	GATA transcription factor 11
13541070	0.427021	1.34445	4.18718	1.19512	0.253882	0.8463	-5.39534	AT5G58760.1	damaged DNA binding 2
13497140	0.42689	1.34433	7.01631	2.03255	0.0635543	0.666497	-4.26923	AT5G03740.1	histone deacetylase 2C
13475674	0.426676	1.34413	6.48857	2.47961	0.0280109	0.54877	-3.54786	AT4G30810.1	serine carboxypeptidase-like 29
13473847	0.426675	1.34413	2.15145	2.5556	0.0242947	0.525429	-3.42039	AT4G26470.1	Calcium-binding EF-hand family protein
13420869	0.426262	1.34375	4.28513	0.591157	0.564789	0.942404	-5.91008	AT2G43570.1	chitinase, putative
13385308	0.426143	1.34364	5.34565	1.92293	0.0772015	0.691823	-4.43635	AT1G69310.1	WRKY DNA-binding protein 57
13534812	0.426035	1.34354	3.9517	1.13077	0.279054	0.853797	-5.46422	AT5G43070.1	WPP domain protein 1
13517425	0.426032	1.34353	8.21397	2.77275	0.0161271	0.46341	-3.05093	AT5G60360.1	aleurain-like protease
13422947	0.426029	1.34353	4.21622	1.82775	0.0911671	0.71882	-4.57751	AT3G01660.1	S-adenosyl-L-methionine-dependent methyltransferases superfamily protein
13493144	0.425983	1.34349	6.17794	1.4416	0.173617	0.787864	-5.1049	AT4G33700.1	CBS domain-containing protein with a domain of unknown function (DUF21)
13524411	0.425666	1.34319	6.51597	3.48246	0.00418064	0.3232	-1.81817	AT5G10490.1	MSCS-like 2
13358573	0.425645	1.34317	4.05491	1.76144	0.102202	0.728501	-4.67349	AT1G73080.1	PEP1 receptor 1
13521364	0.425617	1.34315	3.67503	2.0579	0.0607331	0.660342	-4.22995	AT5G02890.1	HXXXD-type acyl-transferase family protein
13401827	0.42543	1.34297	7.51055	1.10347	0.290293	0.859162	-5.49251	AT2G37110.1	PLAC8 family protein
13498867	0.425381	1.34293	2.58782	2.95767	0.0113495	0.430151	-2.73187	AT5G07640.1	RING/U-box superfamily protein
13435227	0.425292	1.34284	4.92153	1.6687	0.119626	0.741081	-4.80418	AT3G43800.1	glutathione S-transferase tau 27
13459897	0.425258	1.34281	8.97276	3.02053	0.0100695	0.421294	-2.62282	AT3G54400.1	Eukaryotic aspartyl protease family protein
13434329	0.425194	1.34275	2.83555	1.91639	0.0780948	0.692679	-4.44617	AT3G28590.1	---
13443014	0.425181	1.34274	7.32337	1.74841	0.104506	0.729499	-4.69211	AT3G01060.1	---
13532524	0.42514	1.3427	8.16373	2.49525	0.027204	0.543938	-3.52173	AT5G36160.1	Tyrosine transaminase family protein
13535219	0.42489	1.34247	2.99723	2.57773	0.0233057	0.522549	-3.38308	AT5G44080.1	Basic-leucine zipper (bZIP) transcription factor family protein
13520236	0.42489	1.34247	4.18388	0.664827	0.518052	0.932682	-5.86421	AT5G66640.2	DA1-related protein 3
13468355	0.424655	1.34225	2.473	2.54028	0.0250037	0.527762	-3.44619	AT4G14096.1	F-box/RNI-like superfamily protein
13401284	0.424633	1.34223	6.4298	0.987238	0.341962	0.877212	-5.60657	AT2G35830.1	---
13402521	0.424621	1.34222	3.97891	2.03235	0.063577	0.666497	-4.26954	AT2G38800.1	Plant calmodulin-binding protein-related
13487521	0.424492	1.3421	2.04779	1.23735	0.238347	0.837369	-5.3485	AT4G21390.1	S-locus lectin protein kinase family protein
13470135	0.424093	1.34173	5.06368	2.59382	0.0226111	0.516869	-3.35589	AT4G17895.1	ubiquitin-specific protease 20
13357140	0.423682	1.34135	2.73976	1.85279	0.0872865	0.71208	-4.54074	AT1G69720.1	heme oxygenase 3
13378097	0.423657	1.34132	5.88746	1.15673	0.26868	0.852582	-5.4368	AT1G51140.1	basic helix-loop-helix (bHLH) DNA-binding superfamily protein
13351473	0.423601	1.34127	3.78001	1.13473	0.277452	0.852777	-5.46007	AT1G53090.2	SPA1-related 4
13537101	0.423577	1.34125	5.41429	3.40817	0.00481371	0.333727	-1.94752	AT5G48680.1	Sterile alpha motif (SAM) domain-containing protein
13540101	0.423485	1.34116	4.39161	1.66992	0.119381	0.741081	-4.8025	AT5G56600.1	profilin 3
13376472	0.42347	1.34115	3.36937	2.25391	0.042551	0.600526	-3.91902	AT1G45229.1	---
13415322	0.423469	1.34115	1.94743	1.4879	0.161182	0.778032	-5.04599	AT2G31230.1	ethylene-responsive element binding factor 15
13405896	0.423427	1.34111	2.09156	2.91989	0.0121956	0.43272	-2.79731	AT2G46640.3	---
13334405	0.423356	1.34104	3.15626	2.21466	0.0457213	0.606495	-3.98223	AT1G01580.1	ferric reduction oxidase 2
13450754	0.42326	1.34095	4.77126	1.04625	0.314953	0.866899	-5.54999	AT3G18110.1	Pentatricopeptide repeat (PPR) superfamily protein
13414718	0.423087	1.34079	3.49227	1.70716	0.112105	0.734768	-4.7505	AT2G29995.1	---
13423768	0.423083	1.34079	2.75297	1.9591	0.0724272	0.680968	-4.38173	AT3G03440.1	ARM repeat superfamily protein
13354273	0.423069	1.34078	2.89246	1.90553	0.0795997	0.696149	-4.46244	AT1G61980.1	Mitochondrial transcription termination factor family protein
13520251	0.42305	1.34076	2.80367	1.22677	0.242169	0.840119	-5.36036	AT5G66658.1	---
13406863	0.423047	1.34076	3.84874	1.14409	0.273691	0.852582	-5.45021	AT2G01505.1	CLAVATA3/ESR-RELATED 16
13358866	0.422905	1.34062	2.28281	1.98527	0.0691418	0.680123	-4.34187	AT1G73780.1	Bifunctional inhibitor/lipid-transfer protein/seed storage 2S albumin superfamily protein
13534112	0.422853	1.34058	5.35201	2.23995	0.0436542	0.600526	-3.94156	AT5G41150.1	Restriction endonuclease, type II-like superfamily protein
13500477	0.42284	1.34056	3.73372	2.04681	0.0619523	0.661167	-4.24716	AT5G11690.1	translocase inner membrane subunit 17-3
13412729	0.42279	1.34052	1.84536	2.68933	0.0188849	0.49042	-3.19366	AT2G25290.1	Octicosapeptide/Phox/Bem1p (PB1) domain-containing protein / tetratricopeptide repeat (TPR)-containing protein
13458869	0.422368	1.34012	7.30599	1.58253	0.138103	0.752773	-4.92169	AT3G51895.1	sulfate transporter 3;1
13510922	0.422337	1.3401	6.07383	1.7745	0.0999378	0.728394	-4.65474	AT5G45550.1	Mob1/phocein family protein
13389565	0.42222	1.33999	7.64346	1.87364	0.0841706	0.702586	-4.50993	AT1G79530.1	glyceraldehyde-3-phosphate dehydrogenase of plastid 1
13439846	0.42202	1.3398	2.97724	1.56128	0.143022	0.760978	-4.95004	AT3G55605.1	Mitochondrial glycoprotein family protein
13460174	0.421976	1.33976	5.81813	1.18842	0.256416	0.847071	-5.40264	AT3G54900.1	CAX interacting protein 1
13423942	0.42189	1.33968	2.84289	2.23169	0.0443192	0.602717	-3.95486	AT3G03870.1	---
13396960	0.421852	1.33965	1.2889	3.00282	0.0104148	0.429452	-2.65356	AT2G25360.1	RING/U-box superfamily protein
13520769	0.421674	1.33948	1.41388	2.54042	0.0249971	0.527762	-3.44595	AT5G01300.1	PEBP (phosphatidylethanolamine-binding protein) family protein
13356210	0.421636	1.33945	3.2405	2.86469	0.013545	0.443422	-2.89269	AT1G67570.1	Protein of unknown function (DUF3537)
13527333	0.421546	1.33936	3.31574	1.33135	0.20648	0.81939	-5.23981	AT5G17260.1	NAC domain containing protein 86
13352807	0.42132	1.33915	1.40322	2.64112	0.0206842	0.503128	-3.27573	AT1G56160.1	myb domain protein 72
13493537	0.42121	1.33905	4.38969	1.86995	0.0847148	0.704693	-4.5154	AT4G34660.1	SH3 domain-containing protein
13376864	0.421152	1.339	1.51699	1.67641	0.118084	0.741081	-4.79348	AT1G48180.1	---
13467928	0.421124	1.33897	7.21557	1.69614	0.114217	0.737863	-4.76596	AT4G12830.1	alpha/beta-Hydrolases superfamily protein
13512246	0.421023	1.33888	1.69857	3.10895	0.00850827	0.403464	-2.46904	AT5G48550.1	F-box associated ubiquitination effector family protein
13336567	0.420963	1.33882	3.64244	1.69447	0.114539	0.737982	-4.76829	AT1G06450.1	Polynucleotidyl transferase, ribonuclease H-like superfamily protein
13359563	0.420951	1.33881	4.31214	1.81593	0.0930519	0.71882	-4.59476	AT1G75840.1	RAC-like GTP binding protein 5
13505936	0.42085	1.33872	1.61755	2.43105	0.0306668	0.564409	-3.62872	AT5G26270.2	---
13390493	0.42076	1.33863	1.79568	2.69926	0.0185338	0.489048	-3.17672	AT2G01520.1	MLP-like protein 328
13376947	0.420716	1.33859	5.41171	1.89465	0.0811324	0.696938	-4.47868	AT1G48380.1	root hair initiation protein root hairless 1 (RHL1)
13478300	0.420605	1.33849	4.05867	1.02704	0.323569	0.87178	-5.56871	AT4G36150.1	Disease resistance protein (TIR-NBS-LRR class) family
13467054	0.420546	1.33843	5.78705	1.39429	0.187145	0.799457	-5.16374	AT4G10300.1	RmlC-like cupins superfamily protein
13407734	0.420349	1.33825	5.00312	2.55539	0.0243044	0.525429	-3.42075	AT2G04280.1	---
13484878	0.420306	1.33821	4.39717	1.40964	0.182662	0.795341	-5.1448	AT4G15070.1	Cysteine/Histidine-rich C1 domain family protein
13508296	0.420267	1.33817	4.35487	1.70019	0.113436	0.736454	-4.76028	AT5G39050.1	HXXXD-type acyl-transferase family protein
13483488	0.420229	1.33814	4.95171	1.04232	0.3167	0.867209	-5.55384	AT4G12120.1	Sec1/munc18-like (SM) proteins superfamily
13402701	0.420223	1.33813	5.86836	1.81688	0.0928992	0.71882	-4.59338	AT2G39270.1	P-loop containing nucleoside triphosphate hydrolases superfamily protein
13394210	0.420153	1.33807	1.49571	2.67136	0.019537	0.494096	-3.22429	AT2G18500.1	ovate family protein 7
13429756	0.419987	1.33792	5.49006	1.93488	0.0755926	0.687979	-4.41835	AT3G17840.1	receptor-like kinase 902
13388351	0.419881	1.33782	1.96073	1.89741	0.0807416	0.696938	-4.47458	AT1G76980.2	---
13513716	0.41963	1.33758	5.53212	2.02918	0.0639384	0.666959	-4.27444	AT5G51730.1	RNA-binding (RRM/RBD/RNP motifs) family protein
13449755	0.419497	1.33746	4.34125	2.36683	0.0345525	0.583899	-3.73485	AT3G15390.2	silencing defective 5
13423668	0.419299	1.33728	1.81324	1.56986	0.141019	0.757831	-4.93863	AT3G03190.1	glutathione S-transferase F11
13389328	0.41923	1.33721	4.98168	2.42667	0.030918	0.566744	-3.63599	AT1G79050.1	recA DNA recombination family protein
13363230	0.418676	1.3367	5.52493	1.25061	0.233629	0.833877	-5.33354	AT1G04530.1	Tetratricopeptide repeat (TPR)-like superfamily protein
13444774	0.418602	1.33663	6.53575	1.37841	0.191877	0.805598	-5.18318	AT3G05030.1	sodium hydrogen exchanger 2
13445840	0.418528	1.33656	3.05818	2.55922	0.0241304	0.525429	-3.4143	AT3G06910.1	UB-like protease 1A
13435206	0.41845	1.33649	3.75416	1.06692	0.305873	0.865498	-5.52952	AT3G43790.1	zinc induced facilitator-like 2
13396280	0.418393	1.33644	1.5623	1.96136	0.0721374	0.680968	-4.37829	AT2G23220.1	cytochrome P450, family 81, subfamily D, polypeptide 6
13346361	0.418309	1.33636	1.5204	2.21974	0.045299	0.604954	-3.97408	AT1G30530.1	UDP-glucosyl transferase 78D1
13425402	0.417995	1.33607	1.27217	2.56765	0.0237514	0.523677	-3.40009	AT3G07260.1	SMAD/FHA domain-containing protein
13448452	0.417715	1.33581	6.14989	2.09297	0.0570219	0.646889	-4.17523	AT3G12587.1	Oligosaccaryltransferase
13439123	0.417681	1.33578	6.32672	2.58324	0.0230657	0.520308	-3.37378	AT3G53970.1	proteasome inhibitor-related
13455281	0.417659	1.33576	2.74205	1.84564	0.0883787	0.71447	-4.55127	AT3G30220.1	---
13512299	0.417538	1.33565	5.33513	2.56037	0.0240782	0.525154	-3.41236	AT5G48610.1	---
13474765	0.417516	1.33563	3.78354	1.89706	0.0807911	0.696938	-4.4751	AT4G28600.1	no pollen germination related 2
13381037	0.417413	1.33553	2.96644	1.97611	0.0702762	0.680123	-4.35585	AT1G59600.1	ZCW7
13466597	0.41735	1.33547	1.52336	1.78229	0.098609	0.727018	-4.64352	AT4G09110.1	RING/U-box superfamily protein
13465573	0.417339	1.33546	6.44924	2.41516	0.0315869	0.569572	-3.65506	AT4G04320.1	malonyl-CoA decarboxylase family protein
13431214	0.417325	1.33545	7.19634	3.22542	0.00681512	0.37798	-2.26611	AT3G20790.1	NAD(P)-binding Rossmann-fold superfamily protein
13454637	0.417251	1.33538	3.30637	1.86365	0.0856515	0.70813	-4.52473	AT3G27920.1	myb domain protein 0
13336059	0.417086	1.33523	5.36949	2.15819	0.0506748	0.624019	-4.07236	AT1G05360.1	---
13384112	0.417039	1.33518	6.76877	2.03652	0.0631047	0.665311	-4.2631	AT1G66910.1	Protein kinase superfamily protein
13339117	0.41693	1.33508	2.7753	1.5994	0.134302	0.751221	-4.89899	AT1G12100.1	Bifunctional inhibitor/lipid-transfer protein/seed storage 2S albumin superfamily protein
13366286	0.416208	1.33442	1.91684	2.48916	0.0275152	0.545589	-3.5319	AT1G10680.1	P-glycoprotein 10
13364059	0.416154	1.33437	4.70541	0.695226	0.499437	0.925767	-5.84382	AT1G06000.1	UDP-Glycosyltransferase superfamily protein
13382067	0.416089	1.33431	2.45565	2.42558	0.0309805	0.566744	-3.63779	AT1G61710.1	Cysteine/Histidine-rich C1 domain family protein
13359047	0.415832	1.33407	6.72704	2.13685	0.0526751	0.627726	-4.10618	AT1G74210.1	PLC-like phosphodiesterases superfamily protein
13460542	0.415187	1.33347	1.31077	2.3519	0.035521	0.584279	-3.75938	AT3G55930.1	Pre-mRNA-splicing factor 3
13523888	0.415099	1.33339	1.80469	2.01045	0.0661119	0.674356	-4.30329	AT5G09530.1	hydroxyproline-rich glycoprotein family protein
13415956	0.415077	1.33337	1.7454	1.51937	0.153167	0.771187	-5.00522	AT2G32645.1	Domain of unknown function (DUF313)
13358686	0.414938	1.33324	5.15373	1.66578	0.120217	0.741081	-4.80824	AT1G73450.1	Protein kinase superfamily protein
13442021	0.414912	1.33322	1.11717	1.91944	0.0776772	0.692679	-4.44159	AT3G61030.1	Calcium-dependent lipid-binding (CaLB domain) family protein
13369699	0.414878	1.33319	6.03507	1.8821	0.0829348	0.69964	-4.49737	AT1G18360.1	alpha/beta-Hydrolases superfamily protein
13389978	0.414834	1.33315	6.91507	1.64248	0.125006	0.741731	-4.84036	AT1G80230.1	Rubredoxin-like superfamily protein
13528482	0.414776	1.33309	4.39373	2.16858	0.0497275	0.620734	-4.05586	AT5G19930.1	Protein of unknown function DUF92, transmembrane
13515378	0.414741	1.33306	4.90109	2.16432	0.0501135	0.621184	-4.06263	AT5G55500.1	beta-1,2-xylosyltransferase
13469540	0.414624	1.33295	1.37277	1.98104	0.0696633	0.680123	-4.34833	AT4G16447.1	---
13470048	0.414442	1.33278	2.06808	0.948288	0.360679	0.884665	-5.64238	AT4G17660.1	Protein kinase superfamily protein
13520744	0.414434	1.33278	4.74366	1.71427	0.110762	0.732572	-4.7405	AT5G01270.2	carboxyl-terminal domain (ctd) phosphatase-like 2
13399058	0.414291	1.33264	3.25346	2.2789	0.0406418	0.592108	-3.87854	AT2G30780.1	Tetratricopeptide repeat (TPR)-like superfamily protein
13380699	0.414251	1.33261	1.81773	1.5873	0.137018	0.752645	-4.91528	AT1G58037.1	Cysteine/Histidine-rich C1 domain family protein
13529136	0.414062	1.33243	3.9319	1.48663	0.161513	0.778806	-5.04762	AT5G21950.1	alpha/beta-Hydrolases superfamily protein
13503510	0.413878	1.33226	6.76814	2.74621	0.0169585	0.469097	-3.09643	AT5G19440.1	NAD(P)-binding Rossmann-fold superfamily protein
13528459	0.41384	1.33223	4.15981	1.50643	0.156421	0.773917	-5.02206	AT5G19900.1	PRLI-interacting factor, putative
13530401	0.413481	1.3319	1.68869	3.03139	0.00986329	0.418906	-2.60395	AT5G24510.1	60S acidic ribosomal protein family
13488760	0.413394	1.33182	4.92748	1.08412	0.298465	0.863791	-5.51223	AT4G24015.1	RING/U-box superfamily protein
13357628	0.413321	1.33175	4.1009	1.38667	0.189403	0.802314	-5.17308	AT1G70895.1	CLAVATA3/ESR-RELATED 17
13373559	0.413274	1.3317	3.09504	1.81774	0.0927607	0.71882	-4.59212	AT1G29160.1	Dof-type zinc finger DNA-binding family protein
13372873	0.413221	1.33166	7.8261	1.58773	0.136921	0.752645	-4.9147	AT1G27350.1	Ribosome associated membrane protein RAMP4
13496642	0.413207	1.33164	5.57898	2.88985	0.0129125	0.438384	-2.84924	AT5G02620.1	ankyrin-like1
13384976	0.413124	1.33157	4.52964	1.55926	0.143497	0.760978	-4.95272	AT1G68568.1	other RNA
13503120	0.413114	1.33156	3.41511	2.5805	0.0231846	0.52105	-3.3784	AT5G18750.1	DNAJ heat shock N-terminal domain-containing protein
13335471	0.412845	1.33131	2.96915	1.53874	0.148405	0.765581	-4.97985	AT1G03905.1	P-loop containing nucleoside triphosphate hydrolases superfamily protein
13339000	0.412839	1.3313	9.59684	2.36093	0.0349321	0.583989	-3.74455	AT1G11840.2	glyoxalase I homolog
13357684	0.41279	1.33126	5.92189	2.44792	0.0297177	0.559783	-3.60068	AT1G71010.1	FORMS APLOID AND BINUCLEATE CELLS 1C
13393304	0.412718	1.33119	2.06013	0.850774	0.410649	0.897943	-5.72655	AT2G16019.1	---
13415110	0.412668	1.33115	0.980719	2.63022	0.0211134	0.507779	-3.29423	AT2G30750.1	cytochrome P450, family 71, subfamily A, polypeptide 12
13449322	0.412569	1.33105	5.72901	1.65224	0.12298	0.741081	-4.82694	AT3G14172.1	---
13509327	0.412367	1.33087	4.29336	1.9603	0.0722735	0.680968	-4.37991	AT5G41810.1	---
13479283	0.412342	1.33084	4.00622	1.30505	0.215028	0.824214	-5.27082	AT4G38650.1	Glycosyl hydrolase family 10 protein
13346641	0.412313	1.33082	5.19433	1.79685	0.096168	0.722964	-4.62248	AT1G31220.1	Formyl transferase
13457267	0.412258	1.33077	6.58541	2.38006	0.0337155	0.57895	-3.71307	AT3G47910.1	Ubiquitin carboxyl-terminal hydrolase-related protein
13414387	0.412211	1.33072	3.66612	1.94949	0.0736674	0.682116	-4.39628	AT2G28940.1	Protein kinase superfamily protein
13360044	0.412069	1.33059	3.58917	2.3664	0.0345798	0.583899	-3.73555	AT1G77000.2	RNI-like superfamily protein
13363048	0.411846	1.33039	6.35955	1.76445	0.101675	0.728501	-4.66916	AT1G04120.1	multidrug resistance-associated protein 5
13384193	0.411771	1.33032	4.81442	1.7357	0.106797	0.731861	-4.71018	AT1G67050.1	---
13368698	0.411451	1.33002	6.15613	1.8689	0.0848705	0.705411	-4.51696	AT1G16260.1	Wall-associated kinase family protein
13340182	0.411428	1.33	1.57798	2.07422	0.0589787	0.652706	-4.20454	AT1G14800.1	Nucleic acid-binding, OB-fold-like protein
13340507	0.411362	1.32994	2.69396	1.8408	0.0891259	0.714943	-4.55839	AT1G15720.1	TRF-like 5
13544204	0.41117	1.32976	4.64135	0.80258	0.43698	0.906814	-5.76516	AT5G66270.1	Zinc finger C-x8-C-x5-C-x3-H type family protein
13492794	0.411121	1.32972	1.33994	2.19748	0.0471781	0.612375	-4.00976	AT4G33120.1	S-adenosyl-L-methionine-dependent methyltransferases superfamily protein
13379999	0.411072	1.32967	3.66848	2.40737	0.0320479	0.571978	-3.66796	AT1G55730.1	cation exchanger 5
13423378	0.410998	1.32961	1.61999	2.231	0.0443755	0.602717	-3.95597	AT3G02590.1	Fatty acid hydroxylase superfamily protein
13494632	0.410921	1.32953	5.04382	2.85934	0.0136833	0.444252	-2.90192	AT4G37100.1	Pyridoxal phosphate (PLP)-dependent transferases superfamily protein
13385752	0.410897	1.32951	9.18792	3.12537	0.00824621	0.402464	-2.44045	AT1G70490.1	Ras-related small GTP-binding family protein
13423827	0.410516	1.32916	2.09277	1.09481	0.293929	0.862848	-5.50137	AT3G03700.1	Plasma-membrane choline transporter family protein
13381189	0.410459	1.32911	1.45273	2.41547	0.0315691	0.56952	-3.65456	AT1G60040.1	AGAMOUS-like 49
13375606	0.410287	1.32895	1.27909	1.71742	0.11017	0.731947	-4.73605	AT1G35240.1	auxin response factor 20
13434220	0.410155	1.32883	3.01537	1.68435	0.116514	0.740659	-4.78243	AT3G28170.1	---
13370850	0.410072	1.32875	7.81829	2.92426	0.0120945	0.43272	-2.78974	AT1G21440.1	Phosphoenolpyruvate carboxylase family protein
13519410	0.410071	1.32875	1.76143	1.43731	0.174808	0.78834	-5.11029	AT5G64810.1	WRKY DNA-binding protein 51
13410473	0.409876	1.32857	3.2547	2.72972	0.0174963	0.474269	-3.12467	AT2G19720.1	ribosomal protein S15A B
13430890	0.409873	1.32857	1.71531	2.54962	0.0245692	0.525429	-3.43047	AT3G20130.1	cytochrome P450, family 705, subfamily A, polypeptide 22
13395678	0.409862	1.32856	1.47629	3.27931	0.00615054	0.363517	-2.17216	AT2G21810.1	Cysteine/Histidine-rich C1 domain family protein
13512477	0.409799	1.3285	4.38116	1.58588	0.13734	0.752645	-4.91719	AT5G49060.1	Heat shock protein DnaJ, N-terminal with domain of unknown function (DUF1977)
13369726	0.409787	1.32849	1.56046	2.76903	0.0162411	0.46341	-3.05731	AT1G18410.1	P-loop containing nucleoside triphosphate hydrolases superfamily protein
13340124	0.409708	1.32842	4.20751	1.84965	0.0877656	0.712114	-4.54538	AT1G14650.1	SWAP (Suppressor-of-White-APricot)/surp domain-containing protein / ubiquitin family protein
13373018	0.409686	1.3284	2.47571	1.74598	0.104939	0.730093	-4.69556	AT1G27720.1	TBP-associated factor 4B
13482109	0.409399	1.32813	1.80655	1.68594	0.116202	0.740659	-4.78022	AT4G07675.1	---
13416771	0.409287	1.32803	6.46569	1.84009	0.0892359	0.715283	-4.55943	AT2G34470.1	urease accessory protein G
13344045	0.409219	1.32797	5.84578	1.22701	0.242079	0.840119	-5.36008	AT1G24145.1	---
13470419	0.409144	1.3279	4.06724	1.19386	0.254356	0.8463	-5.39671	AT4G18501.1	---
13535499	0.409082	1.32784	2.34794	1.43876	0.174405	0.788295	-5.10847	AT5G44730.1	Haloacid dehalogenase-like hydrolase (HAD) superfamily protein
13506524	0.409071	1.32783	5.42991	2.03408	0.0633805	0.666497	-4.26687	AT5G27600.1	long-chain acyl-CoA synthetase 7
13452009	0.408688	1.32748	1.36912	2.39022	0.0330853	0.575404	-3.6963	AT3G20993.1	low-molecular-weight cysteine-rich 56
13476082	0.408653	1.32745	3.9314	1.99643	0.0677841	0.680123	-4.32481	AT4G31440.1	---
13464174	0.408524	1.32733	4.76857	1.32115	0.209762	0.821616	-5.25189	AT4G00930.1	COP1-interacting protein 4.1
13541528	0.408471	1.32728	6.15405	1.62825	0.128014	0.74509	-4.85984	AT5G59870.1	histone H2A 6
13449547	0.408396	1.32721	5.08094	3.01449	0.0101858	0.423394	-2.63329	AT3G14750.1	---
13355596	0.408351	1.32717	4.15921	2.42382	0.031082	0.566744	-3.6407	AT1G65800.1	receptor kinase 2
13345523	0.408253	1.32708	1.94202	1.6999	0.113493	0.736698	-4.7607	AT1G28307.1	---
13459903	0.408173	1.327	3.93922	1.52505	0.151758	0.770577	-4.99781	AT3G54430.1	SHI-related sequence 6
13533859	0.407978	1.32683	4.05166	1.5502	0.145646	0.761187	-4.96472	AT5G40370.1	Glutaredoxin family protein
13478340	0.407939	1.32679	6.5449	2.55522	0.0243121	0.525429	-3.42103	AT4G36210.1	Protein of unknown function (DUF726)
13401244	0.407662	1.32653	4.09412	1.05889	0.309377	0.865836	-5.53751	AT2G35760.1	Uncharacterised protein family (UPF0497)
13495958	0.407277	1.32618	5.96361	1.66637	0.120098	0.741081	-4.80742	AT4G40040.1	Histone superfamily protein
13355005	0.407206	1.32612	1.79383	2.34627	0.0358932	0.58492	-3.76863	AT1G64300.2	Protein kinase family protein
13381161	0.40713	1.32604	6.55117	0.851755	0.410124	0.897621	-5.72574	AT1G60000.1	RNA-binding (RRM/RBD/RNP motifs) family protein
13427750	0.40712	1.32604	2.43856	1.54348	0.147258	0.763122	-4.9736	AT3G13662.1	Disease resistance-responsive (dirigent-like protein) family protein
13410479	0.407076	1.326	6.2361	1.26314	0.229237	0.82996	-5.31928	AT2G19760.1	profilin 1
13360387	0.407034	1.32596	2.28418	2.05155	0.0614291	0.660628	-4.23982	AT1G77885.1	---
13485271	0.407008	1.32593	1.95649	2.37434	0.0340748	0.580118	-3.72249	AT4G16162.2	Leucine-rich repeat (LRR) family protein
13440398	0.406926	1.32586	3.57049	1.18542	0.257557	0.848395	-5.40591	AT3G57062.1	---
13457568	0.406694	1.32564	4.73964	1.40933	0.182753	0.79538	-5.14519	AT3G48800.1	Sterile alpha motif (SAM) domain-containing protein
13365194	0.406663	1.32562	4.0674	1.72629	0.108523	0.731947	-4.72353	AT1G08400.1	RINT-1 / TIP-1 family
13491605	0.406484	1.32545	4.54996	1.35452	0.19918	0.812243	-5.2121	AT4G30520.1	Leucine-rich repeat protein kinase family protein
13420263	0.40632	1.3253	6.38642	3.08447	0.00891457	0.405181	-2.51165	AT2G42230.1	C-CAP/cofactor C-like domain-containing protein
13490807	0.406314	1.3253	3.77439	1.44705	0.172112	0.787864	-5.09803	AT4G28390.1	ADP/ATP carrier 3
13439488	0.40626	1.32525	7.97805	0.890876	0.389562	0.893603	-5.6929	AT3G54810.2	Plant-specific GATA-type zinc finger transcription factor family protein
13358186	0.406119	1.32512	4.21273	1.99674	0.0677463	0.680123	-4.32433	AT1G72120.1	Major facilitator superfamily protein
13516146	0.406036	1.32504	4.97288	2.42225	0.0311731	0.56717	-3.64331	AT5G57280.1	S-adenosyl-L-methionine-dependent methyltransferases superfamily protein
13497015	0.405957	1.32497	2.43332	2.25165	0.0427278	0.600526	-3.92267	AT5G03510.1	C2H2-type zinc finger family protein
13519749	0.405825	1.32485	3.00627	2.697	0.0186134	0.489048	-3.18058	AT5G65495.1	---
13344623	0.405656	1.32469	3.56762	2.00204	0.0671101	0.678485	-4.3162	AT1G26330.1	DNA binding
13363763	0.405598	1.32464	2.51224	2.42023	0.0312908	0.568235	-3.64667	AT1G05370.1	Sec14p-like phosphatidylinositol transfer family protein
13469530	0.405531	1.32458	2.11877	2.24536	0.043223	0.600526	-3.93282	AT4G16400.1	---
13421838	0.40552	1.32457	4.96419	1.68417	0.11655	0.740659	-4.78268	AT2G45970.1	cytochrome P450, family 86, subfamily A, polypeptide 8
13355238	0.405396	1.32445	7.47034	3.0848	0.00890905	0.405181	-2.51108	AT1G64740.1	alpha-1 tubulin
13506949	0.405377	1.32443	4.92329	2.74864	0.0168808	0.468467	-3.09228	AT5G28740.1	Tetratricopeptide repeat (TPR)-like superfamily protein
13542287	0.405216	1.32429	3.96756	1.89818	0.0806318	0.696938	-4.47342	AT5G61810.1	Mitochondrial substrate carrier family protein
13391314	0.405122	1.3242	4.99559	1.24419	0.235905	0.83613	-5.3408	AT2G03710.1	K-box region and MADS-box transcription factor family protein
13447453	0.404965	1.32406	3.8071	2.49218	0.0273605	0.544769	-3.52686	AT3G10630.1	UDP-Glycosyltransferase superfamily protein
13471363	0.404378	1.32352	5.6555	1.62162	0.129436	0.746676	-4.86888	AT4G20840.1	FAD-binding Berberine family protein
13543347	0.404349	1.32349	8.79659	1.40829	0.183053	0.795993	-5.14647	AT5G64350.1	FK506-binding protein 12
13470996	0.404198	1.32335	2.60117	2.35099	0.0355812	0.584425	-3.76089	AT4G19990.2	FAR1-related sequence 1
13496673	0.404123	1.32328	2.48076	1.56978	0.141038	0.757831	-4.93874	AT5G02690.1	---
13337213	0.403949	1.32312	1.56141	2.12876	0.0534525	0.629357	-4.11896	AT1G08005.1	---
13534025	0.403802	1.32299	4.93544	0.967571	0.351324	0.880849	-5.6248	AT5G40830.1	S-adenosyl-L-methionine-dependent methyltransferases superfamily protein
13368725	0.4037	1.3229	3.40641	1.94588	0.0741396	0.683523	-4.40175	AT1G16330.1	cyclin b3;1
13436929	0.403655	1.32286	2.45062	0.999922	0.33602	0.874522	-5.59464	AT3G48320.1	cytochrome P450, family 71, subfamily A, polypeptide 21
13531016	0.403635	1.32284	3.06983	1.40067	0.185269	0.79747	-5.15588	AT5G25820.1	Exostosin family protein
13392233	0.403507	1.32272	6.87541	2.31158	0.0382684	0.589801	-3.82538	AT2G07678.1	---
13408061	0.403453	1.32267	7.61171	1.59298	0.135738	0.752645	-4.90765	AT2G05920.1	Subtilase family protein
13540671	0.403336	1.32256	2.09383	1.41138	0.18216	0.794608	-5.14265	AT5G57780.1	---
13511436	0.403196	1.32243	2.6518	2.75423	0.0167029	0.468467	-3.08269	AT5G46870.1	RNA-binding (RRM/RBD/RNP motifs) family protein
13366707	0.403131	1.32237	3.6304	2.38898	0.0331616	0.575404	-3.69834	AT1G11420.1	DOMAIN OF UNKNOWN FUNCTION 724 2
13373010	0.4031	1.32235	6.03815	0.98293	0.343998	0.87737	-5.61059	AT1G27700.1	Syntaxin/t-SNARE family protein
13485739	0.402983	1.32224	1.84966	2.19172	0.0476763	0.613326	-4.01897	AT4G16940.1	Disease resistance protein (TIR-NBS-LRR class) family
13442597	0.402911	1.32217	4.18491	1.01143	0.330693	0.87215	-5.5837	AT3G62250.1	ubiquitin 5
13341614	0.402805	1.32208	3.59168	2.1852	0.048246	0.615553	-4.02938	AT1G18075.1	MIR159/MIR159B; miRNA
13541895	0.402803	1.32207	5.72437	0.924092	0.372663	0.889107	-5.66401	AT5G60950.1	COBRA-like protein 5 precursor
13518319	0.402693	1.32197	1.26538	1.76626	0.101361	0.728501	-4.66657	AT5G62330.1	---
13484817	0.402577	1.32187	1.4662	2.28658	0.0400722	0.592108	-3.86608	AT4G14960.1	Tubulin/FtsZ family protein
13402961	0.402518	1.32181	1.18479	2.94424	0.0116435	0.430151	-2.75515	AT2G39851.1	Proteinase inhibitor, propeptide
13336779	0.402363	1.32167	6.17758	2.29846	0.039205	0.589801	-3.84675	AT1G06870.1	Peptidase S24/S26A/S26B/S26C family protein
13380962	0.402276	1.32159	4.49757	1.81997	0.0924034	0.71882	-4.58887	AT1G58590.2	other RNA
13341389	0.402185	1.32151	1.89642	2.74545	0.0169831	0.469097	-3.09774	AT1G17455.1	ELF4-like 4
13412483	0.402139	1.32147	2.47836	2.00304	0.0669916	0.678058	-4.31468	AT2G24680.2	transcriptional factor B3 family protein
13386548	0.402138	1.32147	1.37478	2.87791	0.013209	0.440513	-2.86987	AT1G72760.1	Protein kinase superfamily protein
13508995	0.40212	1.32145	5.72993	1.59943	0.134296	0.751221	-4.89896	AT5G41000.1	YELLOW STRIPE like 4
13437673	0.402106	1.32144	3.84013	1.34965	0.200696	0.813304	-5.21795	AT3G50360.1	centrin2
13493477	0.402058	1.32139	7.69342	2.76969	0.0162207	0.46341	-3.05618	AT4G34490.1	cyclase associated protein 1
13413742	0.401783	1.32114	4.98213	1.70649	0.112233	0.735481	-4.75145	AT2G27350.1	OTU-like cysteine protease family protein
13485653	0.401744	1.3211	5.38182	1.8757	0.0838688	0.702078	-4.50688	AT4G16770.1	2-oxoglutarate (2OG) and Fe(II)-dependent oxygenase superfamily protein
13528828	0.401669	1.32104	7.8329	1.20242	0.25114	0.8463	-5.38732	AT5G20700.1	Protein of unknown function (DUF581)
13441640	0.40163	1.321	2.5217	1.73827	0.10633	0.731147	-4.70653	AT3G60200.1	---
13509561	0.401555	1.32093	8.03388	2.63165	0.0210565	0.507045	-3.29179	AT5G42270.1	FtsH extracellular protease family
13515769	0.401515	1.32089	5.6282	2.05419	0.061139	0.660628	-4.23572	AT5G56500.1	TCP-1/cpn60 chaperonin family protein
13366886	0.401488	1.32087	2.44885	1.51807	0.153491	0.771734	-5.00692	AT1G11950.1	Transcription factor jumonji (jmjC) domain-containing protein
13415634	0.401485	1.32087	4.84059	0.93823	0.365628	0.887093	-5.65143	AT2G31865.1	poly(ADP-ribose) glycohydrolase 2
13437091	0.401457	1.32084	2.75414	1.13127	0.278852	0.853797	-5.46369	AT3G48670.1	XH/XS domain-containing protein
13441465	0.401452	1.32084	5.09347	0.989701	0.340802	0.876961	-5.60426	AT3G59700.1	lectin-receptor kinase
13363772	0.401437	1.32082	4.47378	1.39018	0.188358	0.801054	-5.16878	AT1G05385.1	photosystem II 11 kDa protein-related
13500204	0.401334	1.32073	2.73426	2.17716	0.0489571	0.618446	-4.0422	AT5G11160.1	adenine phosphoribosyltransferase 5
13382410	0.401314	1.32071	2.5897	1.50268	0.157373	0.774922	-5.02691	AT1G62730.1	Terpenoid synthases superfamily protein
13515384	0.401159	1.32057	1.70165	2.32949	0.0370239	0.58541	-3.79611	AT5G55508.1	---
13339372	0.401054	1.32047	1.67944	2.89835	0.0127054	0.43677	-2.83455	AT1G12660.1	---
13529743	0.400971	1.3204	8.12562	1.29732	0.217594	0.824541	-5.27985	AT5G23060.1	calcium sensing receptor
13517904	0.40085	1.32029	6.20349	1.13691	0.276571	0.852582	-5.45777	AT5G61530.1	small G protein family protein / RhoGAP family protein
13452727	0.400825	1.32026	3.77257	2.79741	0.0153903	0.457515	-3.00857	AT3G22880.1	DNA repair (Rad51) family protein
13354489	0.400797	1.32024	2.47053	1.55451	0.144621	0.760978	-4.95903	AT1G62840.1	Protein of unknown function (DUF1442)
13398681	0.400732	1.32018	5.33921	1.65193	0.123043	0.741081	-4.82736	AT2G29630.3	thiaminC
13414368	0.400613	1.32007	4.60789	1.77728	0.0994616	0.728381	-4.65074	AT2G28890.1	poltergeist like 4
13459362	0.400595	1.32005	1.82862	1.65118	0.123199	0.741145	-4.8284	AT3G53160.1	UDP-glucosyl transferase 73C7
13403371	0.400573	1.32003	5.35131	0.81672	0.429143	0.905334	-5.75404	AT2G40670.2	response regulator 16
13480754	0.400505	1.31997	1.70258	2.63201	0.0210423	0.507045	-3.29119	AT4G01910.1	Cysteine/Histidine-rich C1 domain family protein
13441706	0.400405	1.31988	2.23529	1.24628	0.235162	0.835677	-5.33844	AT3G60318.1	---
13399154	0.400175	1.31967	7.52167	3.35844	0.00529091	0.344939	-2.0342	AT2G30970.1	aspartate aminotransferase 1
13438696	0.400143	1.31964	3.1061	1.38678	0.189371	0.802267	-5.17295	AT3G52900.1	Family of unknown function (DUF662)
13383680	0.400082	1.31958	1.58048	1.76191	0.10212	0.728501	-4.67281	AT1G65740.1	Protein of unknown function (DUF295)
13477104	0.399784	1.31931	3.29033	1.65863	0.121668	0.741081	-4.81812	AT4G33565.1	RING/U-box superfamily protein
13505707	0.399654	1.31919	6.59177	3.13835	0.0080448	0.397715	-2.41785	AT5G25560.1	CHY-type/CTCHY-type/RING-type Zinc finger protein
13478634	0.399494	1.31905	1.78851	2.03069	0.0637659	0.666497	-4.2721	AT4G37030.1	---
13361812	0.399403	1.31896	6.73841	1.65393	0.122631	0.741081	-4.82461	AT1G01050.1	pyrophosphorylase 1
13476174	0.399265	1.31884	2.19903	1.5246	0.151867	0.770577	-4.99839	AT4G31730.1	glutamine dumper 1
13491046	0.398975	1.31857	1.65679	2.51736	0.0261009	0.535515	-3.48468	AT4G29290.1	low-molecular-weight cysteine-rich 26
13415839	0.398894	1.3185	3.00262	1.59747	0.134733	0.751853	-4.9016	AT2G32380.1	Transmembrane protein 97, predicted
13438484	0.39888	1.31848	6.02193	2.60618	0.0220914	0.515419	-3.33498	AT3G52290.1	IQ-domain 3
13371646	0.398846	1.31845	2.08454	1.94009	0.0749013	0.685771	-4.4105	AT1G23380.1	KNOTTED1-like homeobox gene 6
13514701	0.398846	1.31845	2.78929	1.41008	0.182536	0.79515	-5.14426	AT5G53830.1	VQ motif-containing protein
13476627	0.398812	1.31842	4.63395	1.95738	0.0726476	0.680968	-4.38433	AT4G32620.1	Enhancer of polycomb-like transcription factor protein
13391051	0.398681	1.3183	7.10751	1.885	0.082516	0.698847	-4.49307	AT2G03070.1	mediator subunit 8
13398677	0.398357	1.31801	1.63701	1.95758	0.0726219	0.680968	-4.38403	AT2G29600.1	Galactose oxidase/kelch repeat superfamily protein
13402155	0.39831	1.31796	3.96105	1.00113	0.335459	0.874331	-5.5935	AT2G37970.1	SOUL heme-binding family protein
13437661	0.398244	1.3179	1.36315	1.77541	0.0997814	0.728394	-4.65342	AT3G50290.1	HXXXD-type acyl-transferase family protein
13506823	0.39821	1.31787	1.49853	1.70244	0.113005	0.735832	-4.75712	AT5G28180.1	Galactose oxidase/kelch repeat superfamily protein
13448436	0.398203	1.31786	5.7112	2.16929	0.0496634	0.620734	-4.05473	AT3G12560.1	TRF-like 9
13385568	0.398136	1.3178	2.58214	2.23148	0.0443366	0.602717	-3.9552	AT1G69970.2	CLAVATA3/ESR-RELATED 26
13437887	0.398001	1.31768	7.64126	2.77406	0.016087	0.46341	-3.04868	AT3G51050.1	FG-GAP repeat-containing protein
13413380	0.397927	1.31761	4.92497	2.04468	0.0621894	0.66202	-4.25046	AT2G26770.1	plectin-related
13368991	0.397776	1.31748	4.68778	1.6952	0.114398	0.737863	-4.76727	AT1G16970.1	KU70 homolog
13527198	0.397748	1.31745	4.89734	2.0308	0.063754	0.666497	-4.27194	AT5G16990.1	Zinc-binding dehydrogenase family protein
13423162	0.397727	1.31743	9.43597	2.97167	0.0110511	0.430095	-2.70761	AT3G02090.1	Insulinase (Peptidase family M16) protein
13539187	0.397613	1.31733	1.81294	1.58314	0.137965	0.752773	-4.92087	AT5G53950.1	NAC (No Apical Meristem) domain transcriptional regulator superfamily protein
13541792	0.397446	1.31717	8.08213	1.07034	0.304386	0.864902	-5.52609	AT5G60790.1	ABC transporter family protein
13414343	0.397381	1.31711	2.24618	1.66792	0.119784	0.741081	-4.80527	AT2G28850.1	cytochrome P450, family 710, subfamily A, polypeptide 3
13438193	0.397225	1.31697	7.23401	1.63903	0.12573	0.742471	-4.84509	AT3G51670.1	SEC14 cytosolic factor family protein / phosphoglyceride transfer family protein
13454028	0.397145	1.3169	3.92531	2.27207	0.0411559	0.593139	-3.88963	AT3G26744.1	basic helix-loop-helix (bHLH) DNA-binding superfamily protein
13412564	0.397098	1.31686	6.76622	0.54382	0.595983	0.949125	-5.93687	AT2G24850.1	tyrosine aminotransferase 3
13400119	0.396792	1.31658	3.71301	1.26229	0.229533	0.830192	-5.32025	AT2G32960.1	Phosphotyrosine protein phosphatases superfamily protein
13456361	0.396749	1.31654	2.20512	0.999664	0.33614	0.874529	-5.59488	AT3G45420.1	Concanavalin A-like lectin protein kinase family protein
13348705	0.396594	1.3164	4.08904	1.22657	0.242239	0.840235	-5.36057	AT1G43790.1	tracheary element differentiation-related 6
13471085	0.396564	1.31637	4.74327	1.02146	0.326099	0.87178	-5.57408	AT4G20170.1	Domain of unknown function (DUF23)
13413375	0.396302	1.31613	1.42006	1.4982	0.158521	0.776436	-5.03272	AT2G26750.1	alpha/beta-Hydrolases superfamily protein
13354316	0.396167	1.31601	1.52639	2.97858	0.0109067	0.430095	-2.69562	AT1G62190.1	Kua-ubiquitin conjugating enzyme hybrid localisation domain
13414745	0.396068	1.31592	3.09102	1.60167	0.133798	0.750814	-4.89593	AT2G30120.1	---
13381711	0.396031	1.31588	3.16501	1.57484	0.139866	0.755978	-4.93198	AT1G61000.1	---
13435806	0.395987	1.31584	4.07428	1.50824	0.155962	0.773917	-5.01971	AT3G45620.1	Transducin/WD40 repeat-like superfamily protein
13421228	0.395926	1.31579	4.65118	2.4668	0.0286894	0.554391	-3.56925	AT2G44440.1	Emsy N Terminus (ENT) domain-containing protein
13456113	0.395906	1.31577	2.83711	1.94741	0.0739389	0.683221	-4.39943	AT3G44690.1	---
13495425	0.395796	1.31567	2.18052	1.79559	0.0963779	0.72349	-4.62431	AT4G38780.1	Pre-mRNA-processing-splicing factor
13431971	0.395697	1.31558	6.34952	1.92695	0.0766569	0.689399	-4.4303	AT3G22845.1	emp24/gp25L/p24 family/GOLD family protein
13539365	0.39561	1.3155	7.04793	1.48231	0.162641	0.780523	-5.05317	AT5G54380.1	protein kinase family protein
13340142	0.395608	1.3155	1.53467	1.62094	0.129581	0.747403	-4.8698	AT1G14680.1	---
13474439	0.395502	1.3154	3.41529	1.39119	0.188061	0.800657	-5.16755	AT4G27900.1	CCT motif family protein
13465362	0.395483	1.31538	3.34938	1.00915	0.331742	0.872847	-5.58587	AT4G03500.1	Ankyrin repeat family protein
13388448	0.395292	1.31521	4.28039	1.23188	0.240318	0.838717	-5.35464	AT1G77200.1	Integrase-type DNA-binding superfamily protein
13488192	0.395174	1.3151	2.18637	1.69899	0.113668	0.737084	-4.76197	AT4G22790.1	MATE efflux family protein
13458939	0.395064	1.315	2.54166	2.93722	0.0118	0.430151	-2.76731	AT3G52072.1	other RNA
13375973	0.394863	1.31482	8.68372	2.84397	0.0140886	0.447203	-2.92842	AT1G41830.1	SKU5-similar 6
13400716	0.394731	1.3147	5.92068	2.13629	0.0527283	0.627726	-4.10706	AT2G34630.2	geranyl diphosphate synthase 1
13473116	0.394406	1.3144	3.75542	2.03491	0.0632865	0.66613	-4.26558	AT4G24880.1	---
13390298	0.394352	1.31435	4.66569	1.55651	0.144147	0.760978	-4.95638	AT1G80980.1	---
13522072	0.394319	1.31432	6.58166	1.22968	0.241112	0.83957	-5.3571	AT5G04830.1	Nuclear transport factor 2 (NTF2) family protein
13393980	0.394249	1.31426	5.78674	1.59883	0.13443	0.751407	-4.89977	AT2G17800.1	Arabidopsis RAC-like 1
13407141	0.394215	1.31423	1.64431	1.752	0.103867	0.729253	-4.68698	AT2G02250.1	phloem protein 2-B2
13411423	0.394209	1.31422	4.92274	2.39329	0.0328977	0.575404	-3.69124	AT2G21540.1	SEC14-like 3
13522259	0.394204	1.31422	2.65762	1.3807	0.191187	0.804991	-5.18038	AT5G05250.1	---
13534583	0.394126	1.31415	1.29768	2.20898	0.0461977	0.608652	-3.99133	AT5G42567.1	Protein of unknown function (DUF784)
13337108	0.393913	1.31395	4.83792	2.02007	0.0649873	0.670163	-4.28849	AT1G07840.1	Sas10/Utp3/C1D family
13460497	0.393799	1.31385	1.96316	1.4491	0.171549	0.787864	-5.09544	AT3G55810.1	Pyruvate kinase family protein
13366195	0.393795	1.31384	7.13698	1.2302	0.240924	0.839401	-5.35652	AT1G10500.1	chloroplast-localized ISCA-like protein
13521035	0.393707	1.31376	2.95119	0.683314	0.506684	0.928504	-5.85191	AT5G01790.1	---
13527292	0.393549	1.31362	1.71229	2.1849	0.0482723	0.615553	-4.02986	AT5G17200.1	Pectin lyase-like superfamily protein
13369934	0.393525	1.3136	5.97889	1.57503	0.139822	0.755843	-4.93172	AT1G19140.1	---
13390625	0.39351	1.31359	3.37279	2.24631	0.0431477	0.600526	-3.93128	AT2G01905.1	cyclin J18
13457417	0.393486	1.31356	7.91707	1.7929	0.0968246	0.724731	-4.62819	AT3G48200.1	---
13499903	0.393434	1.31352	1.27159	2.06596	0.0598608	0.655241	-4.21741	AT5G10280.1	myb domain protein 92
13524674	0.393303	1.3134	4.64153	2.77299	0.0161198	0.46341	-3.05052	AT5G11030.1	aberrant lateral root formation 4
13409999	0.393261	1.31336	5.73175	1.33492	0.205341	0.818804	-5.23556	AT2G18230.1	pyrophosphorylase 2
13433550	0.393035	1.31315	8.94801	1.22274	0.243633	0.840254	-5.36484	AT3G26570.1	phosphate transporter 2;1
13462149	0.392982	1.3131	4.86314	1.26553	0.228407	0.829163	-5.31655	AT3G59765.1	other RNA
13501599	0.392934	1.31306	3.03736	2.77592	0.0160303	0.46341	-3.04548	AT5G14890.1	NHL domain-containing protein
13436800	0.392888	1.31302	5.72931	3.02281	0.0100258	0.421294	-2.61886	AT3G48190.1	ataxia-telangiectasia mutated
13463410	0.392796	1.31294	2.43316	1.06064	0.308609	0.865498	-5.53577	AT3G62780.1	Calcium-dependent lipid-binding (CaLB domain) family protein
13530941	0.392685	1.31283	6.48158	2.05676	0.0608572	0.660628	-4.23172	AT5G25752.1	rhomboid-like protein 11
13485425	0.392499	1.31267	8.37135	1.0803	0.300099	0.863791	-5.51609	AT4G16410.1	---
13420581	0.392395	1.31257	8.13316	1.65887	0.12162	0.741081	-4.81779	AT2G42840.1	protodermal factor 1
13471720	0.392333	1.31251	5.18356	1.96688	0.0714354	0.680123	-4.3699	AT4G21580.1	oxidoreductase, zinc-binding dehydrogenase family protein
13421979	0.392268	1.31245	7.6241	1.36977	0.194493	0.80727	-5.19368	AT2G46340.1	SPA (suppressor of phyA-105) protein family
13457676	0.392228	1.31242	5.72416	2.57349	0.0234921	0.522761	-3.39023	AT3G49080.1	Ribosomal protein S5 domain 2-like superfamily protein
13335542	0.39217	1.31237	5.81077	1.13537	0.277195	0.852695	-5.4594	AT1G03970.1	G-box binding factor 4
13449449	0.39199	1.3122	6.63584	1.80045	0.0955729	0.722023	-4.61726	AT3G14400.1	ubiquitin-specific protease 25
13469224	0.391981	1.31219	6.0695	1.93582	0.0754682	0.687355	-4.41695	AT4G15790.1	---
13336309	0.391944	1.31216	1.61797	1.2446	0.235758	0.83613	-5.34033	AT1G05880.1	RING/U-box superfamily protein
13448383	0.391855	1.31208	2.24185	2.61255	0.0218281	0.513871	-3.32419	AT3G12440.1	Polynucleotidyl transferase, ribonuclease H-like superfamily protein
13362778	0.391765	1.312	1.66287	2.02554	0.0643553	0.669128	-4.28005	AT1G03470.1	Kinase interacting (KIP1-like) family protein
13392334	0.391759	1.31199	3.68874	1.26307	0.229262	0.82996	-5.31936	AT2G07827.1	---
13543280	0.391491	1.31175	6.42612	0.812208	0.431634	0.906024	-5.7576	AT5G64170.1	dentin sialophosphoprotein-related
13423520	0.391388	1.31166	4.80824	1.57115	0.140718	0.75699	-4.9369	AT3G02890.1	RING/FYVE/PHD zinc finger superfamily protein
13368298	0.391317	1.31159	5.76258	2.34526	0.03596	0.58492	-3.77027	AT1G15200.1	protein-protein interaction regulator family protein
13509417	0.3913	1.31157	2.45002	2.96643	0.0111619	0.430095	-2.71669	AT5G41980.1	---
13394723	0.391137	1.31143	2.10054	1.97044	0.070986	0.680123	-4.36448	AT2G19690.1	phospholipase A2-beta
13378927	0.391096	1.31139	1.74813	0.932613	0.368412	0.888652	-5.65645	AT1G53100.1	Core-2/I-branching beta-1,6-N-acetylglucosaminyltransferase family protein
13408621	0.391025	1.31132	2.20346	1.47348	0.164973	0.783186	-5.06448	AT2G13126.1	---
13393000	0.390994	1.3113	2.53773	2.07873	0.0585028	0.652242	-4.1975	AT2G14800.1	---
13336822	0.39099	1.31129	5.1481	1.04215	0.316777	0.867209	-5.55401	AT1G07010.2	Calcineurin-like metallo-phosphoesterase superfamily protein
13359751	0.390943	1.31125	5.95444	2.32356	0.0374315	0.586148	-3.80581	AT1G76300.1	snRNP core protein SMD3
13377497	0.390862	1.31118	3.39188	2.24668	0.0431191	0.600526	-3.9307	AT1G49660.1	carboxyesterase 5
13378962	0.390584	1.31092	8.72428	1.32354	0.208987	0.820732	-5.24906	AT1G53240.1	Lactate/malate dehydrogenase family protein
13362217	0.390572	1.31091	4.82846	1.46672	0.166773	0.784562	-5.07309	AT1G02090.1	Proteasome component (PCI) domain protein
13463864	0.390568	1.31091	1.57783	2.75077	0.0168127	0.468467	-3.08862	AT4G00220.1	Lateral organ boundaries (LOB) domain family protein
13418673	0.390272	1.31064	7.57069	2.2286	0.0445701	0.603651	-3.95982	AT2G38710.1	AMMECR1 family
13542744	0.390263	1.31063	1.28156	2.10978	0.0553178	0.637075	-4.14884	AT5G63070.1	Ribosomal protein S19 family protein
13353564	0.390143	1.31052	1.2444	1.81273	0.0935685	0.71882	-4.59943	AT1G59790.1	Cullin family protein
13379069	0.39014	1.31052	3.40838	2.7553	0.016669	0.467998	-3.08085	AT1G53460.1	---
13392009	0.389797	1.31021	1.50573	2.44868	0.0296757	0.559444	-3.59942	AT2G06002.1	other RNA
13363104	0.389694	1.31012	3.98409	1.86551	0.0853735	0.70709	-4.52197	AT1G04260.1	CAMV movement protein interacting protein 7
13382398	0.389578	1.31001	4.79272	1.57013	0.140956	0.757629	-4.93826	AT1G62710.1	beta vacuolar processing enzyme
13366979	0.389461	1.3099	1.4648	2.76096	0.0164915	0.46465	-3.07116	AT1G12211.1	---
13527090	0.389391	1.30984	6.66555	2.58647	0.0229261	0.520308	-3.36832	AT5G16780.1	SART-1 family
13410404	0.389276	1.30974	6.23268	1.4399	0.174089	0.787864	-5.10704	AT2G19560.1	proteasome family protein
13512343	0.389216	1.30968	3.05052	2.1278	0.0535454	0.629694	-4.12047	AT5G48730.1	Pentatricopeptide repeat (PPR) superfamily protein
13411467	0.389117	1.30959	1.53709	2.4366	0.0303513	0.564409	-3.6195	AT2G21820.1	---
13469179	0.388812	1.30931	2.11907	1.84399	0.0886328	0.714943	-4.55369	AT4G15650.1	---
13526529	0.38862	1.30914	7.7817	2.17958	0.0487417	0.617845	-4.03833	AT5G15450.1	casein lytic proteinase B3
13481072	0.388618	1.30914	6.21669	2.02368	0.0645697	0.669545	-4.28292	AT4G02715.1	---
13531436	0.38854	1.30907	7.45006	2.55774	0.0241974	0.525429	-3.41679	AT5G27290.1	---
13398806	0.388485	1.30902	2.83869	1.88084	0.0831178	0.699821	-4.49924	AT2G29940.1	pleiotropic drug resistance 3
13420322	0.388316	1.30886	7.2727	1.42394	0.178569	0.791024	-5.12703	AT2G42380.1	Basic-leucine zipper (bZIP) transcription factor family protein
13493287	0.388272	1.30883	2.88536	1.65384	0.122649	0.741081	-4.82473	AT4G33930.1	Cupredoxin superfamily protein
13493575	0.388192	1.30875	7.22715	1.0493	0.313601	0.866551	-5.54699	AT4G34760.1	SAUR-like auxin-responsive protein family
13501560	0.387942	1.30853	4.53282	0.844704	0.413906	0.900392	-5.73152	AT5G14760.1	L-aspartate oxidase
13465662	0.387794	1.30839	1.37242	2.34495	0.0359807	0.58492	-3.77079	AT4G04480.1	---
13397090	0.387581	1.3082	2.48522	2.40243	0.0323436	0.573598	-3.67613	AT2G25625.1	---
13412584	0.387545	1.30817	4.43545	1.83508	0.0900147	0.717766	-4.56677	AT2G24970.1	---
13464049	0.387475	1.3081	6.80896	3.20427	0.00709534	0.379551	-2.30299	AT4G00660.1	RNAhelicase-like 8
13423063	0.387415	1.30805	2.71205	2.79259	0.0155316	0.459936	-3.01685	AT3G01890.1	SWIB/MDM2 domain superfamily protein
13529232	0.387294	1.30794	3.66666	1.94712	0.0739774	0.683221	-4.39987	AT5G22090.1	Protein of unknown function (DUF3049)
13481358	0.387163	1.30782	3.45648	2.03801	0.0629365	0.665213	-4.26079	AT4G03340.1	Core-2/I-branching beta-1,6-N-acetylglucosaminyltransferase family protein
13398091	0.387097	1.30776	3.52993	2.49019	0.0274626	0.545419	-3.53019	AT2G28160.1	FER-like regulator of iron uptake
13509286	0.386838	1.30752	6.42939	2.45056	0.0295719	0.559444	-3.5963	AT5G41760.1	Nucleotide-sugar transporter family protein
13385581	0.386767	1.30746	2.51048	1.03107	0.321745	0.870645	-5.5648	AT1G70000.2	myb-like transcription factor family protein
13406648	0.386734	1.30743	5.25317	2.73054	0.0174691	0.474269	-3.12326	AT2G01130.1	DEA(D/H)-box RNA helicase family protein
13496154	0.386568	1.30728	2.69827	1.84868	0.0879133	0.712959	-4.5468	AT5G01480.1	Cysteine/Histidine-rich C1 domain family protein
13396685	0.386534	1.30725	1.41762	2.76215	0.0164542	0.464389	-3.06911	AT2G24513.1	---
13387424	0.38639	1.30712	8.26353	1.59461	0.135372	0.752645	-4.90546	AT1G74880.1	NAD(P)H:plastoquinone dehydrogenase complex subunit O
13405925	0.386376	1.30711	1.44688	2.57926	0.023239	0.521662	-3.3805	AT2G46720.1	3-ketoacyl-CoA synthase 13
13384998	0.386221	1.30697	8.01648	1.76958	0.100785	0.728501	-4.66181	AT1G68660.1	Ribosomal protein L12/ ATP-dependent Clp protease adaptor protein ClpS family protein
13393672	0.385937	1.30671	6.14248	0.883714	0.393273	0.893915	-5.69901	AT2G17265.1	homoserine kinase
13537324	0.385904	1.30668	1.32998	2.14626	0.0517843	0.62604	-4.09129	AT5G49200.1	WD-40 repeat family protein / zfwd4 protein (ZFWD4)
13501384	0.385735	1.30653	6.51153	1.29112	0.219669	0.824541	-5.28706	AT5G14250.1	Proteasome component (PCI) domain protein
13379337	0.385708	1.3065	8.50783	2.9045	0.0125578	0.435495	-2.82392	AT1G54080.1	oligouridylate-binding protein 1A
13353781	0.385706	1.3065	5.44495	2.4974	0.0270948	0.543938	-3.51813	AT1G60420.1	DC1 domain-containing protein
13383311	0.38563	1.30643	4.03237	2.73018	0.0174811	0.474269	-3.12388	AT1G65020.1	---
13374863	0.38555	1.30636	4.30006	1.08304	0.298923	0.863791	-5.51332	AT1G32450.1	nitrate transporter 1.5
13438078	0.385496	1.30631	3.91772	1.42842	0.177302	0.789792	-5.12144	AT3G51440.1	Calcium-dependent phosphotriesterase superfamily protein
13505582	0.385488	1.3063	6.68506	1.69498	0.11444	0.737863	-4.76758	AT5G25280.1	serine-rich protein-related
13405324	0.385459	1.30628	5.85535	1.64343	0.124806	0.741731	-4.83905	AT2G45290.1	Transketolase
13542012	0.385397	1.30622	7.59335	0.902888	0.383391	0.892967	-5.68256	AT5G61130.1	plasmodesmata callose-binding protein 1
13442756	0.385366	1.30619	6.3504	2.14203	0.0521829	0.627726	-4.09799	AT3G62820.1	Plant invertase/pectin methylesterase inhibitor superfamily protein
13381114	0.385349	1.30618	3.35918	0.662849	0.519277	0.932682	-5.8655	AT1G59865.1	---
13477107	0.385266	1.3061	7.02781	1.70802	0.111941	0.734194	-4.74929	AT4G33580.1	beta carbonic anhydrase 5
13357038	0.385249	1.30609	5.85415	1.33106	0.206572	0.81939	-5.24015	AT1G69523.1	S-adenosyl-L-methionine-dependent methyltransferases superfamily protein
13436267	0.385217	1.30606	5.13759	0.871876	0.399459	0.895646	-5.70901	AT3G46880.1	---
13345095	0.385113	1.30596	5.17548	2.09142	0.0571805	0.646889	-4.17765	AT1G27340.1	Galactose oxidase/kelch repeat superfamily protein
13455423	0.385047	1.3059	1.21033	2.88117	0.0131273	0.440513	-2.86424	AT3G32040.1	Terpenoid synthases superfamily protein
13419067	0.384992	1.30585	1.51011	3.34967	0.00537989	0.347863	-2.04949	AT2G39590.1	Ribosomal protein S8 family protein
13360476	0.384954	1.30582	4.8869	0.942794	0.363377	0.886019	-5.64733	AT1G78020.1	Protein of unknown function (DUF581)
13368950	0.384953	1.30582	5.41916	2.61423	0.021759	0.513186	-3.32134	AT1G16890.3	ubiquitin-conjugating enzyme 36
13374505	0.384685	1.30557	1.88674	1.72655	0.108475	0.731947	-4.72316	AT1G31450.1	Eukaryotic aspartyl protease family protein
13426729	0.384527	1.30543	3.39286	1.23526	0.239099	0.837568	-5.35085	AT3G11110.1	RING/U-box superfamily protein
13347035	0.384415	1.30533	1.22153	2.48313	0.0278274	0.547889	-3.54199	AT1G32280.1	Bifunctional inhibitor/lipid-transfer protein/seed storage 2S albumin superfamily protein
13406959	0.38439	1.30531	6.70853	1.63772	0.126006	0.743312	-4.84689	AT2G01755.1	---
13511006	0.384342	1.30526	2.6698	1.60496	0.133069	0.750613	-4.89148	AT5G45730.1	Cysteine/Histidine-rich C1 domain family protein
13465997	0.384282	1.30521	1.20595	3.10957	0.00849826	0.403464	-2.46796	AT4G05340.1	P-loop containing nucleoside triphosphate hydrolases superfamily protein
13468200	0.384199	1.30513	3.61003	1.40508	0.183984	0.796941	-5.15044	AT4G13580.1	Disease resistance-responsive (dirigent-like protein) family protein
13505447	0.384191	1.30513	1.29554	2.54996	0.0245536	0.525429	-3.4299	AT5G24860.1	flowering promoting factor 1
13337815	0.384114	1.30506	2.33839	1.55186	0.14525	0.760978	-4.96253	AT1G09050.1	---
13354963	0.384111	1.30506	2.58648	2.22563	0.0448132	0.603651	-3.9646	AT1G64100.1	pentatricopeptide (PPR) repeat-containing protein
13457896	0.384082	1.30503	5.06897	2.34154	0.0362086	0.58492	-3.77638	AT3G49600.1	ubiquitin-specific protease 26
13401108	0.384056	1.30501	4.70258	1.51856	0.153368	0.771414	-5.00628	AT2G35605.1	SWIB/MDM2 domain superfamily protein
13529752	0.384009	1.30496	1.6396	1.63035	0.127566	0.744159	-4.85697	AT5G23065.1	MIR162B; miRNA
13513764	0.383529	1.30453	3.94473	1.54168	0.147692	0.764188	-4.97597	AT5G51830.1	pfkB-like carbohydrate kinase family protein
13399415	0.383504	1.30451	7.38311	2.33955	0.0363422	0.58492	-3.77965	AT2G31610.1	Ribosomal protein S3 family protein
13342896	0.383446	1.30445	1.49356	2.20582	0.0464654	0.609717	-3.9964	AT1G21210.1	wall associated kinase 4
13335526	0.383332	1.30435	5.35259	1.34838	0.201093	0.813719	-5.21947	AT1G03960.1	Calcium-binding EF hand family protein
13417574	0.383049	1.30409	1.67119	2.33837	0.0364211	0.58492	-3.78157	AT2G36307.1	ZPR4 (LITTLE ZIPPER 4); other RNA
13533552	0.383038	1.30409	1.33091	1.28425	0.221988	0.824918	-5.29502	AT5G39480.1	F-box family protein
13537665	0.382865	1.30393	5.40071	1.69912	0.113642	0.737042	-4.76178	AT5G49950.1	alpha/beta-Hydrolases superfamily protein
13542236	0.382771	1.30384	6.72101	1.66556	0.12026	0.741081	-4.80853	AT5G61660.1	glycine-rich protein
13472076	0.382737	1.30381	2.0409	0.998223	0.336812	0.87471	-5.59624	AT4G22513.1	Bifunctional inhibitor/lipid-transfer protein/seed storage 2S albumin superfamily protein
13415394	0.382558	1.30365	7.83107	1.10937	0.287835	0.857523	-5.48645	AT2G31360.1	16:0delta9 desaturase 2
13503687	0.382475	1.30358	5.98451	0.896197	0.38682	0.893603	-5.68833	AT5G19730.1	Pectin lyase-like superfamily protein
13461124	0.382399	1.30351	8.06094	2.04355	0.0623156	0.662985	-4.25221	AT3G57330.1	autoinhibited Ca2+-ATPase 11
13370798	0.382296	1.30341	1.90604	1.84878	0.0878975	0.712959	-4.54665	AT1G21280.1	---
13509310	0.382213	1.30334	1.48454	2.92158	0.0121564	0.43272	-2.79437	AT5G41780.1	myosin heavy chain-related
13434268	0.382178	1.30331	4.60067	0.33711	0.74154	0.969776	-6.02857	AT3G28270.1	Protein of unknown function (DUF677)
13436119	0.382155	1.30329	3.23054	1.17368	0.262066	0.850517	-5.41862	AT3G46430.1	---
13379596	0.38207	1.30321	1.92056	2.91474	0.0123157	0.43272	-2.80622	AT1G54590.1	---
13349237	0.382	1.30315	5.65516	1.10481	0.289733	0.85911	-5.49114	AT1G47550.2	exocyst complex component sec3A
13441733	0.381996	1.30314	6.99734	2.13883	0.0524861	0.627726	-4.10304	AT3G60340.1	alpha/beta-Hydrolases superfamily protein
13479278	0.381959	1.30311	2.47413	1.41714	0.180504	0.792983	-5.13549	AT4G38620.1	myb domain protein 4
13464511	0.381857	1.30302	4.23074	1.88984	0.0818191	0.697684	-4.48586	AT4G01710.1	ARP2/3 complex 16 kDa subunit (p16-Arc)
13399074	0.381703	1.30288	8.85036	2.24972	0.0428796	0.600526	-3.92579	AT2G30860.1	glutathione S-transferase PHI 9
13514130	0.381614	1.3028	1.9684	0.710306	0.490353	0.921245	-5.83339	AT5G52760.1	Copper transport protein family
13378498	0.3816	1.30279	2.50404	0.877434	0.396547	0.895081	-5.70433	AT1G52040.1	myrosinase-binding protein 1
13386019	0.38156	1.30275	1.66351	1.49954	0.158177	0.776436	-5.03098	AT1G71330.1	non-intrinsic ABC protein 5
13378833	0.381241	1.30246	4.92287	1.54086	0.147891	0.764287	-4.97705	AT1G52827.1	cadmium tolerance 1
13465762	0.381103	1.30234	5.38756	2.12423	0.0538926	0.630274	-4.12611	AT4G04800.1	methionine sulfoxide reductase B3
13532897	0.380998	1.30224	8.22006	2.76206	0.0164569	0.464389	-3.06926	AT5G37360.1	---
13526725	0.380883	1.30214	4.37126	1.86255	0.0858145	0.70813	-4.52634	AT5G15860.1	prenylcysteine methylesterase
13516158	0.380862	1.30212	1.68585	1.71853	0.109962	0.731947	-4.73448	AT5G57310.1	---
13363290	0.380861	1.30212	5.19968	1.60976	0.132013	0.749979	-4.88498	AT1G04630.1	GRIM-19 protein
13513584	0.380759	1.30203	2.23451	1.28389	0.22211	0.825022	-5.29544	AT5G51480.1	SKU5 similar 2
13359991	0.380624	1.30191	2.06661	2.02535	0.0643776	0.669179	-4.28035	AT1G76870.1	---
13421100	0.38061	1.30189	1.49584	1.30995	0.213412	0.822767	-5.26507	AT2G44070.1	NagB/RpiA/CoA transferase-like superfamily protein
13429145	0.380519	1.30181	1.71166	2.36264	0.0348215	0.583989	-3.74174	AT3G16430.1	jacalin-related lectin 31
13461476	0.380322	1.30163	1.64309	1.91668	0.0780544	0.692679	-4.44573	AT3G58200.1	TRAF-like family protein
13420535	0.380201	1.30152	6.85519	0.669728	0.515024	0.932013	-5.86098	AT2G42790.1	citrate synthase 3
[truncated: 26,205 more rows]
