# Supplementary material for: Functional metabolomics as a tool to analyze Mediator function and structure in plants
Source: PLoS One. 2017 Jun 22;12(6):e0179640. doi: 10.1371/journal.pone.0179640 (PMC5480960; doi:10.1371/journal.pone.0179640)
Supplement: S8 Table — (XLSX) [file pone.0179640.s011.xlsx]

## Sheet: Sheet1
Supplementary Table S8. Affymetrix microarray analysis of med25. Genes that show significant changes (log2 fold change>|0.5|; p-value ≤0.05) in expression levels between wild type and med18 are highlighted in red (up-regulated) and blue (down-regulated).
ID	logFC	FC	AveExpr	t	P.Value	adj.P.Val	B	AGI	tr.desc
13455227	1.94537	3.85137	3.66728	5.86093	6.13507e-05	0.124019	0.872938	AT3G29644.1	other RNA
13453503	1.65211	3.14293	3.37322	2.41337	0.0316927	0.998584	-3.40958	AT3G24900.1	receptor like protein 39
13488066	1.32627	2.50754	5.46307	4.0324	0.00148829	0.560412	-1.19462	AT4G22485.1	Bifunctional inhibitor/lipid-transfer protein/seed storage 2S albumin superfamily protein
13366547	1.24613	2.37205	4.39029	3.88566	0.00195598	0.600633	-1.38594	AT1G11070.1	---
13453509	1.19368	2.28735	5.66683	1.49243	0.160006	0.998584	-4.57086	AT3G25010.1	receptor like protein 41
13451228	1.169	2.24856	4.12623	4.59665	0.000531452	0.390825	-0.491681	AT3G19230.1	Leucine-rich repeat (LRR) family protein
13419041	1.14114	2.20555	2.69313	4.10862	0.0012924	0.54339	-1.09656	AT2G39510.1	nodulin MtN21 /EamA-like transporter family protein
13470476	1.1278	2.18526	4.82571	4.40764	0.000747332	0.41005	-0.721043	AT4G18640.1	Leucine-rich repeat protein kinase family protein
13429716	1.1256	2.18193	5.18062	2.06273	0.0602087	0.998584	-3.87926	AT3G17790.1	purple acid phosphatase 17
13468965	1.08925	2.12763	2.14659	1.15567	0.269096	0.998584	-4.91176	AT4G15248.1	B-box type zinc finger family protein
13381404	1.06385	2.09051	5.50256	1.24363	0.236105	0.998584	-4.8288	AT1G60590.1	Pectin lyase-like superfamily protein
13505323	1.0465	2.06551	3.77713	2.94258	0.0116804	0.92277	-2.67457	AT5G24380.1	YELLOW STRIPE like 2
13496837	1.04005	2.05629	2.13174	3.05792	0.00937717	0.911532	-2.51353	AT5G03130.1	---
13392784	1.03648	2.05122	4.87926	1.3159	0.211468	0.998584	-4.75728	AT2G13810.1	AGD2-like defense response protein 1
13449508	1.00537	2.00746	2.86809	3.87202	0.00200648	0.600633	-1.40388	AT3G14540.1	Terpenoid cyclases/Protein prenyltransferases superfamily protein
13380231	0.998077	1.99734	4.40375	2.22886	0.0445493	0.998584	-3.65957	AT1G56120.1	Leucine-rich repeat transmembrane protein kinase
13522131	0.99214	1.98913	5.6547	1.16085	0.267057	0.998584	-4.90699	AT5G04950.1	nicotianamine synthase 1
13435857	0.990372	1.9867	3.50995	3.90706	0.00187933	0.600633	-1.35784	AT3G45710.1	Major facilitator superfamily protein
13351714	0.984412	1.97851	5.13385	2.0862	0.0577205	0.998584	-3.84859	AT1G53543.1	---
13389555	0.978937	1.97101	5.64083	1.98756	0.0688615	0.998584	-3.97653	AT1G79520.1	Cation efflux family protein
13428713	0.968535	1.95685	5.88985	0.974631	0.347943	0.998584	-5.06726	AT3G15536.1	---
13500226	0.939238	1.91752	2.92998	3.21754	0.00691826	0.854394	-2.29147	AT5G11190.1	Integrase-type DNA-binding superfamily protein
13391597	0.923713	1.89699	5.04297	1.22339	0.243397	0.998584	-4.84829	AT2G04450.1	nudix hydrolase homolog 6
13523350	0.91531	1.88597	4.60546	3.45701	0.0043874	0.774366	-1.96149	AT5G08030.1	PLC-like phosphodiesterases superfamily protein
13434307	0.913919	1.88416	1.96666	1.84974	0.0877517	0.998584	-4.15075	AT3G28510.1	P-loop containing nucleoside triphosphate hydrolases superfamily protein
13378179	0.91297	1.88292	4.10954	3.68299	0.00286136	0.686908	-1.65522	AT1G51460.1	ABC-2 type transporter family protein
13451404	0.909158	1.87795	5.59484	5.22631	0.000176447	0.233689	0.225149	AT3G19620.1	Glycosyl hydrolase family protein
13537205	0.898355	1.86394	3.7159	1.39037	0.188303	0.998584	-4.68058	AT5G48850.1	Tetratricopeptide repeat (TPR)-like superfamily protein
13500970	0.894736	1.85927	4.39246	1.94541	0.0742011	0.998584	-4.03041	AT5G13320.1	Auxin-responsive GH3 family protein
13452792	0.894083	1.85843	6.82627	1.77908	0.0991551	0.998584	-4.23772	AT3G23120.1	receptor like protein 38
13462131	0.882158	1.84313	2.69887	2.78524	0.0157495	0.951268	-2.89438	AT3G59750.1	Concanavalin A-like lectin protein kinase family protein
13347085	0.87358	1.8322	1.7728	2.59362	0.0226197	0.998584	-3.16114	AT1G32385.1	snoRNA
13472084	0.872881	1.83132	5.38572	2.75636	0.0166356	0.960013	-2.93469	AT4G22520.1	Bifunctional inhibitor/lipid-transfer protein/seed storage 2S albumin superfamily protein
13522334	0.871448	1.8295	2.00292	2.23786	0.0438211	0.998584	-3.6475	AT5G05590.2	phosphoribosylanthranilate isomerase 2
13521435	0.868818	1.82617	3.17905	2.39481	0.032805	0.998584	-3.43496	AT5G03170.1	FASCICLIN-like arabinogalactan-protein 11
13534812	0.868342	1.82556	3.9517	2.30473	0.0387545	0.998584	-3.55742	AT5G43070.1	WPP domain protein 1
13533783	0.867237	1.82417	2.10781	4.68784	0.000451567	0.343001	-0.383326	AT5G40230.1	nodulin MtN21 /EamA-like transporter family protein
13539409	0.863847	1.81988	5.74946	1.63888	0.125761	0.998584	-4.4049	AT5G54610.1	ankyrin
13517149	0.862308	1.81794	3.50654	1.37797	0.192008	0.998584	-4.69356	AT5G59680.1	Leucine-rich repeat protein kinase family protein
13355589	0.861384	1.81678	4.00652	1.24462	0.23575	0.998584	-4.82783	AT1G65790.1	receptor kinase 1
13371618	0.861339	1.81672	3.95604	2.52919	0.0255288	0.998584	-3.25031	AT1G23340.1	Protein of Unknown Function (DUF239)
13421221	0.854155	1.8077	2.28637	2.04463	0.0621948	0.998584	-3.90281	AT2G44380.1	Cysteine/Histidine-rich C1 domain family protein
13477597	0.850763	1.80345	3.04542	1.13218	0.278484	0.998584	-4.93312	AT4G34550.1	---
13521497	0.848155	1.8002	5.76789	2.29559	0.0394125	0.998584	-3.56977	AT5G03350.1	Legume lectin family protein
13538042	0.845721	1.79716	3.15806	2.35713	0.035179	0.998584	-3.48633	AT5G50800.1	Nodulin MtN3 family protein
13361957	0.844213	1.79529	4.87466	3.63675	0.00312215	0.718057	-1.71742	AT1G01390.1	UDP-Glycosyltransferase superfamily protein
13417278	0.843466	1.79436	3.69749	2.56767	0.0237507	0.998584	-3.1971	AT2G35600.1	BREVIS RADIX-like 1
13398553	0.841306	1.79167	5.21069	2.59196	0.0226904	0.998584	-3.16344	AT2G29310.1	NAD(P)-binding Rossmann-fold superfamily protein
13357318	0.840976	1.79126	4.27491	2.03815	0.0629207	0.998584	-3.91123	AT1G70185.1	other RNA
13405973	0.828265	1.77555	7.17665	1.8278	0.0911584	0.998584	-4.17793	AT2G46830.1	circadian clock associated 1
13399052	0.826039	1.77281	4.83659	1.19735	0.253043	0.998584	-4.87302	AT2G30766.2	---
13502841	0.823584	1.7698	6.42581	1.88312	0.0827877	0.998584	-4.10909	AT5G18030.1	SAUR-like auxin-responsive protein family
13413778	0.816938	1.76166	3.06461	0.783953	0.447443	0.998584	-5.20674	AT2G27420.1	Cysteine proteinases superfamily protein
13435149	0.806696	1.7492	3.20685	2.53555	0.0252264	0.998584	-3.24153	AT3G43580.1	Beta-galactosidase related protein
13484185	0.806585	1.74907	4.12609	1.41529	0.181035	0.998584	-4.65427	AT4G13800.1	Protein of unknown function (DUF803)
13383905	0.804189	1.74616	1.89293	2.22217	0.0450974	0.998584	-3.66852	AT1G66270.1	Glycosyl hydrolase superfamily protein
13473509	0.804103	1.74606	2.94151	2.31553	0.0379908	0.998584	-3.54281	AT4G25780.1	CAP (Cysteine-rich secretory proteins, Antigen 5, and Pathogenesis-related 1 protein) superfamily protein
13344097	0.802283	1.74386	5.16811	1.86213	0.085878	0.998584	-4.13532	AT1G24280.1	glucose-6-phosphate dehydrogenase 3
13508953	0.801221	1.74257	3.99901	3.34536	0.00542418	0.813797	-2.11476	AT5G40880.1	WD-40 repeat family protein / zfwd3 protein (ZFWD3)
13408967	0.796831	1.73728	3.26068	0.648921	0.527951	0.998584	-5.28913	AT2G15020.1	---
13512653	0.79464	1.73464	4.85766	1.50366	0.157124	0.998584	-4.55848	AT5G49480.1	Ca2+-binding protein 1
13459560	0.792984	1.73265	5.64439	2.64048	0.0207091	0.996981	-3.09609	AT3G53680.1	Acyl-CoA N-acyltransferase with RING/FYVE/PHD-type zinc finger domain
13346237	0.790673	1.72988	4.74475	3.42147	0.00469361	0.774366	-2.01015	AT1G30410.1	multidrug resistance-associated protein 13
13403201	0.789907	1.72896	3.35888	3.6315	0.00315323	0.720889	-1.72449	AT2G40320.1	TRICHOME BIREFRINGENCE-LIKE 33
13474801	0.788503	1.72728	4.99937	2.25827	0.0422119	0.998584	-3.62009	AT4G28680.3	L-tyrosine decarboxylase
13488068	0.786265	1.7246	6.17159	3.00136	0.0104438	0.92277	-2.59246	AT4G22490.1	Bifunctional inhibitor/lipid-transfer protein/seed storage 2S albumin superfamily protein
13361905	0.782651	1.72029	3.47151	2.58932	0.0228034	0.998584	-3.1671	AT1G01190.1	cytochrome P450, family 78, subfamily A, polypeptide 8
13337142	0.781366	1.71876	3.57357	1.74152	0.105742	0.998584	-4.28324	AT1G07900.1	LOB domain-containing protein 1
13339232	0.77997	1.7171	2.36447	2.21846	0.0454045	0.998584	-3.67348	AT1G12340.1	Cornichon family protein
13383205	0.773077	1.70891	4.65047	0.944039	0.362764	0.998584	-5.09138	AT1G64780.1	ammonium transporter 1;2
13517871	0.771403	1.70693	4.57078	1.2553	0.231978	0.998584	-4.81745	AT5G61350.1	Protein kinase superfamily protein
13338573	0.771003	1.70646	5.33835	2.60094	0.0223101	0.998584	-3.15098	AT1G10850.1	Leucine-rich repeat protein kinase family protein
13352904	0.765806	1.70032	5.27708	1.27399	0.225489	0.998584	-4.79911	AT1G56430.1	nicotianamine synthase 4
13339941	0.758903	1.6922	4.69389	2.76805	0.0162712	0.958348	-2.91838	AT1G14190.1	Glucose-methanol-choline (GMC) oxidoreductase family protein
13368864	0.756549	1.68944	5.69261	1.44474	0.172748	0.998584	-4.62277	AT1G16730.1	unknown protein 6
13419531	0.753702	1.68611	4.77996	1.9446	0.074307	0.998584	-4.03144	AT2G40750.1	WRKY DNA-binding protein 54
13433180	0.752491	1.6847	4.76872	2.83034	0.014458	0.92277	-2.8314	AT3G25680.1	---
13386511	0.746748	1.67801	4.02209	4.35235	0.000826365	0.423187	-0.789332	AT1G72670.1	IQ-domain 8
13432043	0.746367	1.67756	4.41474	1.13398	0.277754	0.998584	-4.93149	AT3G23010.1	receptor like protein 36
13530185	0.744882	1.67584	4.77954	0.725301	0.481419	0.998584	-5.24426	AT5G24155.1	FAD/NAD(P)-binding oxidoreductase family protein
13448262	0.741412	1.67181	4.29412	1.48911	0.160866	0.998584	-4.57451	AT3G12220.1	serine carboxypeptidase-like 16
13426086	0.741036	1.67138	2.89304	0.780522	0.449388	0.998584	-5.20901	AT3G09450.1	---
13485653	0.737721	1.66754	5.38182	3.44433	0.00449428	0.774366	-1.97884	AT4G16770.1	2-oxoglutarate (2OG) and Fe(II)-dependent oxygenase superfamily protein
13421199	0.737404	1.66717	4.19317	1.71199	0.111191	0.998584	-4.31867	AT2G44290.1	Bifunctional inhibitor/lipid-transfer protein/seed storage 2S albumin superfamily protein
13422513	0.731331	1.66017	5.75687	3.06141	0.00931502	0.911532	-2.50866	AT2G47750.1	putative indole-3-acetic acid-amido synthetase GH3.9
13358809	0.727899	1.65622	3.37049	2.45616	0.0292648	0.998584	-3.35091	AT1G73690.1	cyclin-dependent kinase D1;1
13490082	0.727172	1.65539	8.71599	1.42934	0.17704	0.998584	-4.63929	AT4G26850.1	mannose-1-phosphate guanylyltransferase (GDP)s;GDP-galactose:mannose-1-phosphate guanylyltransferases;GDP-galactose:glucose-1-phosphate guanylyltransferases;GDP-galactose:myoinositol-1-phosphate guanylyltransferases;glucose-1-phosphate guanylyltransferase
13364017	0.726257	1.65434	3.81101	3.95539	0.00171736	0.588932	-1.29462	AT1G05950.1	---
13446913	0.72522	1.65315	5.67486	1.48478	0.161995	0.998584	-4.57926	AT3G09440.1	Heat shock protein 70 (Hsp 70) family protein
13428384	0.723824	1.65155	4.70314	3.16908	0.00758732	0.889595	-2.35875	AT3G14940.1	phosphoenolpyruvate carboxylase 3
13414343	0.723255	1.6509	2.24618	3.03571	0.00978241	0.92277	-2.54452	AT2G28850.1	cytochrome P450, family 710, subfamily A, polypeptide 3
13447686	0.722556	1.6501	4.93714	1.54328	0.147306	0.998584	-4.51432	AT3G11010.1	receptor like protein 34
13340775	0.72024	1.64746	2.84597	2.73024	0.017479	0.961724	-2.97112	AT1G16310.1	Cation efflux family protein
13446550	0.719008	1.64605	2.63417	2.94443	0.0116393	0.92277	-2.67198	AT3G08770.1	lipid transfer protein 6
13452790	0.710017	1.63582	7.49613	2.77627	0.0160196	0.958348	-2.9069	AT3G23110.1	receptor like protein 37
13397841	0.709165	1.63486	6.9697	3.96392	0.00169029	0.588932	-1.2835	AT2G27402.1	---
13541084	0.709067	1.63475	1.28554	2.69752	0.018595	0.970078	-3.01672	AT5G58780.1	Undecaprenyl pyrophosphate synthetase family protein
13429440	0.709046	1.63472	5.3129	1.37356	0.193339	0.998584	-4.69815	AT3G17185.1	TAS3/TASIR-ARF (TRANS-ACTING SIRNA3); other RNA
13477903	0.708832	1.63448	3.84127	2.87491	0.0132844	0.92277	-2.76913	AT4G35350.1	xylem cysteine peptidase 1
13538358	0.70527	1.63045	6.33516	2.53638	0.0251868	0.998584	-3.24037	AT5G51600.1	Microtubule associated protein (MAP65/ASE1) family protein
13543235	0.705083	1.63024	7.00305	3.55611	0.00363618	0.771099	-1.82647	AT5G64080.1	Bifunctional inhibitor/lipid-transfer protein/seed storage 2S albumin superfamily protein
13512622	0.703283	1.62821	6.28897	5.36094	0.000140361	0.21564	0.368811	AT5G49460.1	ATP citrate lyase subunit B 2
13459193	0.70253	1.62736	3.074	1.27747	0.224295	0.998584	-4.79567	AT3G52740.1	---
13361823	0.700942	1.62557	4.35229	1.13318	0.27808	0.998584	-4.93222	AT1G01060.3	Homeodomain-like superfamily protein
13427689	0.695554	1.61951	3.36689	2.68324	0.0191034	0.979603	-3.0366	AT3G13510.1	Protein of Unknown Function (DUF239)
13499997	0.694087	1.61786	4.58116	2.95625	0.0113803	0.92277	-2.65546	AT5G10610.1	cytochrome P450, family 81, subfamily K, polypeptide 1
13452560	0.692281	1.61584	5.98128	1.5958	0.135107	0.998584	-4.4547	AT3G22235.1	---
13488391	0.692121	1.61566	4.20961	1.39137	0.188007	0.998584	-4.67954	AT4G23200.1	cysteine-rich RLK (RECEPTOR-like protein kinase) 12
13416907	0.692104	1.61564	5.50072	3.28407	0.00609503	0.842294	-2.19934	AT2G34710.1	Homeobox-leucine zipper family protein / lipid-binding START domain-containing protein
13532781	0.690601	1.61396	6.38945	1.78016	0.0989713	0.998584	-4.23641	AT5G36910.1	thionin 2.2
13461944	0.690221	1.61353	3.27871	3.08359	0.0089295	0.908133	-2.47774	AT3G59270.1	FBD-like domain family protein
13385568	0.687873	1.61091	2.58214	3.8554	0.00206987	0.600633	-1.42579	AT1G69970.2	CLAVATA3/ESR-RELATED 26
13353090	0.687657	1.61067	3.9588	0.917092	0.376182	0.998584	-5.11209	AT1G57630.1	Toll-Interleukin-Resistance (TIR) domain family protein
13541268	0.687242	1.6102	5.32515	2.05779	0.0607452	0.998584	-3.8857	AT5G59130.2	Subtilase family protein
13484393	0.686252	1.6091	4.18693	2.65363	0.0202019	0.994106	-3.07781	AT4G14200.1	Pentatricopeptide repeat (PPR) superfamily protein
13432310	0.685476	1.60823	2.71069	1.63275	0.127054	0.998584	-4.41203	AT3G23510.1	Cyclopropane-fatty-acyl-phospholipid synthase
13443477	0.684661	1.60732	2.41386	4.46663	0.000671591	0.390825	-0.648775	AT3G01960.1	---
13438257	0.683938	1.60652	7.32603	1.45468	0.170024	0.998584	-4.61204	AT3G51860.1	cation exchanger 3
13338314	0.681415	1.60371	2.43143	3.49712	0.00406602	0.774366	-1.90672	AT1G10330.1	Tetratricopeptide repeat (TPR)-like superfamily protein
13469040	0.680982	1.60323	5.05182	1.64302	0.124893	0.998584	-4.40008	AT4G15430.1	ERD (early-responsive to dehydration stress) family protein
13398212	0.677616	1.59949	5.88382	3.42446	0.00466706	0.774366	-2.00605	AT2G28315.1	Nucleotide/sugar transporter family protein
13366207	0.677549	1.59942	3.3547	3.71424	0.00269782	0.681697	-1.61335	AT1G10540.1	nucleobase-ascorbate transporter 8
13362263	0.673714	1.59517	2.9493	0.930113	0.369656	0.998584	-5.10214	AT1G02230.1	NAC domain containing protein 4
13519067	0.673414	1.59484	3.66589	0.901586	0.384057	0.998584	-5.12377	AT5G64000.1	Inositol monophosphatase family protein
13457103	0.672557	1.5939	3.68036	1.07785	0.301148	0.998584	-4.9812	AT3G47420.1	phosphate starvation-induced gene 3
13486157	0.670611	1.59175	4.41965	3.28481	0.00608647	0.842294	-2.19832	AT4G17610.1	tRNA/rRNA methyltransferase (SpoU) family protein
13452555	0.669997	1.59107	9.12791	1.89682	0.080825	0.998584	-4.09188	AT3G22231.1	pathogen and circadian controlled 1
13485133	0.669768	1.59082	2.75184	3.26527	0.00631713	0.847016	-2.22534	AT4G15830.1	ARM repeat superfamily protein
13502865	0.668811	1.58976	6.22677	1.73465	0.106988	0.998584	-4.29152	AT5G18080.1	SAUR-like auxin-responsive protein family
13539685	0.668356	1.58926	2.47081	2.49785	0.0270717	0.998584	-3.29354	AT5G55340.1	MBOAT (membrane bound O-acyl transferase) family protein
13377832	0.667584	1.58841	4.44794	2.59653	0.0224961	0.998584	-3.1571	AT1G50280.1	Phototropic-responsive NPH3 family protein
13352731	0.667516	1.58834	5.66983	1.40241	0.184761	0.998584	-4.66791	AT1G55910.1	zinc transporter 11 precursor
13423445	0.667035	1.58781	4.95543	2.01311	0.0657999	0.998584	-3.94364	AT3G02710.1	ARM repeat superfamily protein
13368368	0.663855	1.58431	3.83266	2.77651	0.0160124	0.958348	-2.90657	AT1G15310.1	signal recognition particle 54 kDa subunit
13437183	0.661682	1.58193	2.50657	2.14344	0.0520497	0.998584	-3.77327	AT3G48830.1	polynucleotide adenylyltransferase family protein / RNA recognition motif (RRM)-containing protein
13544204	0.660512	1.58064	4.64135	1.28928	0.220288	0.998584	-4.78396	AT5G66270.1	Zinc finger C-x8-C-x5-C-x3-H type family protein
13334797	0.659798	1.57986	7.64698	2.94989	0.011519	0.92277	-2.66436	AT1G02205.1	Fatty acid hydroxylase superfamily
13427643	0.658654	1.57861	4.05905	1.16769	0.264389	0.998584	-4.9007	AT3G13433.1	---
13486459	0.657741	1.57761	6.67157	2.40654	0.0320977	0.998584	-3.41892	AT4G18270.1	translocase 11
13502621	0.654867	1.57447	3.17934	2.78884	0.0156426	0.950198	-2.88936	AT5G17330.1	glutamate decarboxylase
13406379	0.654672	1.57426	5.53148	3.05325	0.00946091	0.913002	-2.52004	AT2G47630.1	alpha/beta-Hydrolases superfamily protein
13467112	0.653024	1.57246	3.06597	0.811989	0.431755	0.998584	-5.18789	AT4G10500.1	2-oxoglutarate (2OG) and Fe(II)-dependent oxygenase superfamily protein
13479913	0.649743	1.56889	7.16625	2.10474	0.0558243	0.998584	-3.82429	AT4G00165.1	Bifunctional inhibitor/lipid-transfer protein/seed storage 2S albumin superfamily protein
13454776	0.649116	1.56821	1.88807	3.95854	0.0017073	0.588932	-1.29051	AT3G28420.1	Putative membrane lipoprotein
13533727	0.648616	1.56766	2.08234	1.403	0.184589	0.998584	-4.66729	AT5G40010.1	AAA-ATPase 1
13451782	0.648343	1.56737	3.8256	2.74575	0.0169733	0.960013	-2.94949	AT3G20470.1	glycine-rich protein 5
13389642	0.644707	1.56342	5.17518	4.45143	0.000690323	0.394696	-0.667348	AT1G79620.1	Leucine-rich repeat protein kinase family protein
13439070	0.642344	1.56086	4.20768	1.60599	0.132842	0.998584	-4.44299	AT3G53830.1	Regulator of chromosome condensation (RCC1) family protein
13352473	0.637817	1.55597	7.37786	2.41453	0.0316244	0.998584	-3.40799	AT1G55265.1	Protein of unknown function, DUF538
13500580	0.636834	1.55491	3.71392	1.16014	0.267339	0.998584	-4.90766	AT5G11920.1	6-&1-fructan exohydrolase
13495851	0.636633	1.5547	6.79719	2.1256	0.053759	0.998584	-3.79683	AT4G39800.1	myo-inositol-1-phosphate synthase 1
13509770	0.636563	1.55462	2.62538	3.18435	0.00736974	0.875414	-2.33753	AT5G42710.1	---
13411938	0.635699	1.55369	3.91828	3.13477	0.00809984	0.8914	-2.40646	AT2G23347.1	MIR844a; miRNA
13431526	0.635321	1.55328	4.00632	1.84412	0.0886125	0.998584	-4.15772	AT3G21560.1	UDP-Glycosyltransferase superfamily protein
13418564	0.634722	1.55264	3.85637	1.11509	0.285467	0.998584	-4.94844	AT2G38430.1	---
13500229	0.632292	1.55003	5.14726	2.10172	0.0561286	0.998584	-3.82824	AT5G11200.2	DEAD/DEAH box RNA helicase family protein
13523516	0.632032	1.54975	5.42309	2.88884	0.0129374	0.92277	-2.74967	AT5G08370.1	alpha-galactosidase 2
13465664	0.631994	1.54971	2.99556	0.842775	0.414945	0.998584	-5.16652	AT4G04500.1	cysteine-rich RLK (RECEPTOR-like protein kinase) 37
13450509	0.630595	1.5482	7.37787	1.82453	0.0916769	0.998584	-4.18197	AT3G17330.1	evolutionarily conserved C-terminal region 6
13374392	0.630389	1.54798	7.70058	1.70698	0.112139	0.998584	-4.32464	AT1G31180.1	isopropylmalate dehydrogenase 3
13381606	0.630023	1.54759	3.32698	2.49086	0.027428	0.998584	-3.30317	AT1G60890.1	Phosphatidylinositol-4-phosphate 5-kinase family protein
13404901	0.629473	1.547	3.19115	1.46993	0.165915	0.998584	-4.59549	AT2G44460.1	beta glucosidase 28
13496567	0.627435	1.54482	4.35806	1.91812	0.0778577	0.998584	-4.06503	AT5G02430.1	Transducin/WD40 repeat-like superfamily protein
13470649	0.626956	1.5443	5.16272	3.26532	0.00631656	0.847016	-2.22528	AT4G19020.1	chromomethylase 2
13518337	0.626723	1.54405	5.04082	5.2431	0.000171458	0.233689	0.243255	AT5G62410.1	structural maintenance of chromosomes 2
13478163	0.626717	1.54405	3.13172	1.86422	0.0855659	0.998584	-4.13272	AT4G35810.1	2-oxoglutarate (2OG) and Fe(II)-dependent oxygenase superfamily protein
13366267	0.626487	1.5438	4.89104	1.25169	0.233247	0.998584	-4.82096	AT1G10640.1	Pectin lyase-like superfamily protein
13453663	0.624887	1.54209	4.05144	1.21786	0.245421	0.998584	-4.85358	AT3G25610.1	ATPase E1-E2 type family protein / haloacid dehalogenase-like hydrolase family protein
13479362	0.624848	1.54205	5.72398	0.787846	0.445243	0.998584	-5.20416	AT4G39030.1	MATE efflux family protein
13370534	0.624517	1.54169	5.43371	1.80749	0.0944186	0.998584	-4.20296	AT1G20610.1	Cyclin B2;3
13384128	0.623697	1.54082	2.55931	1.02747	0.32337	0.998584	-5.02409	AT1G66960.1	Terpenoid cyclases family protein
13520173	0.621206	1.53816	5.45543	3.78061	0.00238133	0.635153	-1.52482	AT5G66560.1	Phototropic-responsive NPH3 family protein
13426114	0.619465	1.53631	5.3964	0.814458	0.430391	0.998584	-5.18621	AT3G09600.1	Homeodomain-like superfamily protein
13402373	0.618419	1.53519	3.92904	1.66291	0.120797	0.998584	-4.3768	AT2G38460.1	iron regulated 1
13369699	0.617981	1.53473	6.03507	2.80348	0.0152141	0.934947	-2.86891	AT1G18360.1	alpha/beta-Hydrolases superfamily protein
13358536	0.617667	1.53439	7.81208	2.94291	0.0116728	0.92277	-2.6741	AT1G72970.1	Glucose-methanol-choline (GMC) oxidoreductase family protein
13510981	0.616254	1.53289	8.27819	3.9665	0.00168219	0.588932	-1.28014	AT5G45670.1	GDSL-like Lipase/Acylhydrolase superfamily protein
13338316	0.616146	1.53277	3.3225	1.64622	0.124226	0.998584	-4.39634	AT1G10380.1	Putative membrane lipoprotein
13346530	0.615022	1.53158	4.66896	1.17521	0.261475	0.998584	-4.89373	AT1G30900.1	VACUOLAR SORTING RECEPTOR 6
13371823	0.61423	1.53074	2.90135	1.74745	0.104677	0.998584	-4.27609	AT1G23840.1	---
13450373	0.613827	1.53031	6.90516	3.64556	0.00307066	0.714953	-1.70555	AT3G16920.1	chitinase-like protein 2
13378097	0.61333	1.52979	5.88746	1.6746	0.118446	0.998584	-4.36304	AT1G51140.1	basic helix-loop-helix (bHLH) DNA-binding superfamily protein
13532859	0.613327	1.52978	2.95369	1.86091	0.0860615	0.998584	-4.13685	AT5G37260.1	Homeodomain-like superfamily protein
13415964	0.613099	1.52954	5.27078	0.924253	0.372583	0.998584	-5.10663	AT2G32680.1	receptor like protein 23
13501560	0.612197	1.52859	4.53282	1.333	0.205953	0.998584	-4.73993	AT5G14760.1	L-aspartate oxidase
13375015	0.612084	1.52847	6.38328	1.09896	0.292183	0.998584	-4.96274	AT1G32900.1	UDP-Glycosyltransferase superfamily protein
13480920	0.611372	1.52771	5.34908	1.33086	0.206635	0.998584	-4.7421	AT4G02425.1	---
13351051	0.610908	1.52722	3.15333	1.50059	0.157909	0.998584	-4.56187	AT1G51920.1	---
13423306	0.610635	1.52693	4.42604	1.58226	0.138164	0.998584	-4.47018	AT3G02370.1	---
13408695	0.609789	1.52604	4.41707	1.55076	0.145512	0.998584	-4.5059	AT2G13570.1	nuclear factor Y, subunit B7
13483857	0.607653	1.52378	3.72109	1.73337	0.107222	0.998584	-4.29305	AT4G13180.1	NAD(P)-binding Rossmann-fold superfamily protein
13443621	0.607369	1.52348	3.66644	0.863447	0.403904	0.998584	-5.15178	AT3G02380.1	CONSTANS-like 2
13394712	0.606646	1.52272	4.32836	1.63354	0.126888	0.998584	-4.41112	AT2G19640.1	ASH1-related protein 2
13395385	0.603557	1.51946	5.51639	0.770175	0.455285	0.998584	-5.21579	AT2G21320.1	B-box zinc finger family protein
13457976	0.602997	1.51887	4.39685	1.19128	0.255332	0.998584	-4.87873	AT3G49725.1	GTP-binding protein, HflX
13503687	0.602371	1.51821	5.98451	1.41145	0.182141	0.998584	-4.65835	AT5G19730.1	Pectin lyase-like superfamily protein
13498183	0.601021	1.51679	2.47387	2.02657	0.0642372	0.998584	-3.92623	AT5G06000.1	eukaryotic translation initiation factor 3G2
13335496	0.600997	1.51676	2.68273	2.49917	0.0270053	0.998584	-3.29173	AT1G03920.1	Protein kinase family protein
13403215	0.600944	1.51671	5.61809	1.73718	0.106527	0.998584	-4.28847	AT2G40400.1	Protein of unknown function (DUF399 and DUF3411)
13504183	0.600276	1.51601	4.77665	1.48376	0.162263	0.998584	-4.58038	AT5G21100.1	Plant L-ascorbate oxidase
13517686	0.600222	1.51595	4.67605	1.16891	0.263912	0.998584	-4.89956	AT5G60890.1	myb domain protein 34
13400119	0.60009	1.51581	3.71301	1.90903	0.0791119	0.998584	-4.07651	AT2G32960.1	Phosphotyrosine protein phosphatases superfamily protein
13432217	0.599937	1.51565	4.74915	2.13067	0.0532676	0.998584	-3.79014	AT3G23340.1	casein kinase I-like 10
13484196	0.598801	1.51446	5.47595	1.61626	0.130595	0.998584	-4.43115	AT4G13810.2	receptor like protein 47
13481428	0.598738	1.51439	4.54261	1.2854	0.2216	0.998584	-4.78782	AT4G03445.1	MIR447A; miRNA
13472080	0.597658	1.51326	2.65395	1.98352	0.0693573	0.998584	-3.98172	AT4G22517.1	Bifunctional inhibitor/lipid-transfer protein/seed storage 2S albumin superfamily protein
13493627	0.597459	1.51305	4.40344	2.20523	0.0465155	0.998584	-3.69117	AT4G34900.1	xanthine dehydrogenase 2
13455873	0.597374	1.51296	2.63134	3.16061	0.00771076	0.889595	-2.37053	AT3G43960.1	Cysteine proteinases superfamily protein
13452401	0.595562	1.51106	5.85376	0.98416	0.343416	0.998584	-5.05961	AT3G21670.1	Major facilitator superfamily protein
13453438	0.595094	1.51057	1.66363	1.71482	0.110658	0.998584	-4.31528	AT3G24710.1	---
13407141	0.594224	1.50966	1.64431	2.64089	0.020693	0.996981	-3.09552	AT2G02250.1	phloem protein 2-B2
13366770	0.592501	1.50786	3.90555	1.15428	0.269646	0.998584	-4.91303	AT1G11670.1	MATE efflux family protein
13463157	0.592417	1.50777	3.32746	3.00267	0.0104178	0.92277	-2.59063	AT3G62160.1	HXXXD-type acyl-transferase family protein
13535379	0.591407	1.50672	3.60554	2.28742	0.0400099	0.998584	-3.58081	AT5G44400.1	FAD-binding Berberine family protein
13368725	0.590697	1.50597	3.40641	2.84723	0.0140017	0.92277	-2.8078	AT1G16330.1	cyclin b3;1
13381905	0.586838	1.50195	1.67949	2.36346	0.0347687	0.998584	-3.4777	AT1G61420.1	S-locus lectin protein kinase family protein
13456561	0.58647	1.50157	5.8418	0.873931	0.398381	0.998584	-5.14419	AT3G45860.1	cysteine-rich RLK (RECEPTOR-like protein kinase) 4
13489846	0.585056	1.5001	5.43603	1.16742	0.264493	0.998584	-4.90094	AT4G26365.1	snoRNA
13528330	0.584602	1.49963	4.97578	1.71207	0.111176	0.998584	-4.31857	AT5G19600.1	sulfate transporter 3;5
13391247	0.583245	1.49822	1.88365	2.74022	0.0171519	0.960013	-2.9572	AT2G03590.1	ureide permease 1
13487034	0.583078	1.49804	3.03557	1.46751	0.166562	0.998584	-4.59812	AT4G19820.1	Glycosyl hydrolase family protein with chitinase insertion domain
13427137	0.582878	1.49783	6.58113	0.980061	0.345358	0.998584	-5.06291	AT3G12110.1	actin-11
13484674	0.582566	1.49751	2.5673	3.63921	0.00310768	0.718057	-1.7141	AT4G14713.1	TIFY domain/Divergent CCT motif family protein
13525768	0.582402	1.49734	2.82932	2.43014	0.0307189	0.998584	-3.38661	AT5G13790.1	AGAMOUS-like 15
13369973	0.581155	1.49605	1.92255	0.942956	0.363297	0.998584	-5.09222	AT1G19250.1	flavin-dependent monooxygenase 1
13360656	0.580243	1.4951	4.10134	2.49343	0.0272967	0.998584	-3.29964	AT1G78430.1	ROP interactive partner 2
13426079	0.579736	1.49458	4.05663	2.17709	0.0489631	0.998584	-3.72865	AT3G09430.1	---
13514176	0.579665	1.4945	3.33299	1.25007	0.233818	0.998584	-4.82254	AT5G52830.1	WRKY DNA-binding protein 27
13489806	0.57929	1.49411	1.65855	3.87769	0.00198534	0.600633	-1.39642	AT4G26280.1	P-loop containing nucleoside triphosphate hydrolases superfamily protein
13480773	0.578676	1.49348	5.97959	0.83409	0.419643	0.998584	-5.17262	AT4G01950.1	glycerol-3-phosphate acyltransferase 3
13403593	0.577044	1.49179	5.27765	1.7528	0.103724	0.998584	-4.26963	AT2G41140.1	CDPK-related kinase 1
13514445	0.577022	1.49177	4.07757	2.25154	0.0427362	0.998584	-3.62914	AT5G53430.1	SET domain group 29
13462336	0.576644	1.49138	2.67579	2.57813	0.0232883	0.998584	-3.18261	AT3G60070.1	Major facilitator superfamily protein
13360140	0.576312	1.49103	4.31195	2.43413	0.030491	0.998584	-3.38113	AT1G77310.1	---
13492711	0.576018	1.49073	6.76902	1.26747	0.227734	0.998584	-4.80553	AT4G32980.1	homeobox gene 1
13462576	0.574776	1.48945	4.89602	3.71457	0.00269613	0.681697	-1.6129	AT3G60840.1	microtubule-associated protein 65-4
13452821	0.574746	1.48942	2.73323	2.20985	0.0461243	0.998584	-3.68499	AT3G23210.1	basic helix-loop-helix (bHLH) DNA-binding superfamily protein
13484703	0.574707	1.48938	4.64693	1.60231	0.133656	0.998584	-4.44722	AT4G14740.1	Plant protein of unknown function (DUF828) with plant pleckstrin homology-like region
13429856	0.573604	1.48824	6.53667	2.6275	0.0212218	0.998584	-3.11411	AT3G17998.1	conserved peptide upstream open reading frame 30
13482145	0.573253	1.48787	4.15026	2.98514	0.0107713	0.92277	-2.61511	AT4G08150.1	KNOTTED-like from Arabidopsis thaliana
13516654	0.573203	1.48782	3.26378	1.57901	0.138908	0.998584	-4.47389	AT5G58340.1	myb-like HTH transcriptional regulator family protein
13518196	0.572935	1.48755	3.83306	2.0768	0.0587062	0.998584	-3.8609	AT5G62040.1	PEBP (phosphatidylethanolamine-binding protein) family protein
13441771	0.57253	1.48713	5.72594	2.39414	0.0328454	0.998584	-3.43586	AT3G60440.1	Phosphoglycerate mutase family protein
13464079	0.572428	1.48702	4.13442	1.52582	0.151567	0.998584	-4.53387	AT4G00700.1	C2 calcium/lipid-binding plant phosphoribosyltransferase family protein
13541792	0.572265	1.48686	8.08213	1.54114	0.147823	0.998584	-4.51673	AT5G60790.1	ABC transporter family protein
13441777	0.571934	1.48651	5.05268	1.2538	0.232505	0.998584	-4.81891	AT3G60450.1	Phosphoglycerate mutase family protein
13480382	0.571699	1.48627	2.76181	1.81522	0.0931662	0.998584	-4.19345	AT4G01070.1	UDP-Glycosyltransferase superfamily protein
13478764	0.569944	1.48447	2.47373	2.72811	0.0175496	0.961724	-2.97409	AT4G37400.1	cytochrome P450, family 81, subfamily F, polypeptide 3
13456501	0.569603	1.48412	1.35864	1.72158	0.109395	0.998584	-4.3072	AT3G45800.1	Plant protein 1589 of unknown function
13429903	0.568996	1.48349	2.17043	2.26237	0.0418953	0.998584	-3.61457	AT3G18070.1	beta glucosidase 43
13368145	0.567966	1.48243	6.00319	0.75685	0.46295	0.998584	-5.22441	AT1G14880.1	PLANT CADMIUM RESISTANCE 1
13397539	0.567361	1.48181	1.48262	2.06894	0.0595416	0.998584	-3.87116	AT2G26720.1	Cupredoxin superfamily protein
13362067	0.566526	1.48095	3.92994	0.65741	0.522654	0.998584	-5.28437	AT1G01680.1	plant U-box 54
13491309	0.566482	1.48091	2.86125	1.92406	0.0770482	0.998584	-4.05751	AT4G29920.1	Double Clp-N motif-containing P-loop nucleoside triphosphate hydrolases superfamily protein
13528015	0.566189	1.48061	6.22568	2.37841	0.0338187	0.998584	-3.45734	AT5G18700.1	Protein kinase family protein with ARM repeat domain
13488365	0.565291	1.47969	2.12893	3.38043	0.00507427	0.778209	-2.0665	AT4G23103.1	---
13344694	0.565152	1.47954	7.61547	1.74605	0.104927	0.998584	-4.27778	AT1G26560.1	beta glucosidase 40
13355403	0.564598	1.47898	3.63671	1.20307	0.2509	0.998584	-4.86763	AT1G65250.1	Protein kinase superfamily protein
13483450	0.564027	1.47839	4.70516	1.53675	0.148889	0.998584	-4.52165	AT4G12000.1	SNARE associated Golgi protein family
13483866	0.563824	1.47818	5.06228	1.71737	0.11018	0.998584	-4.31224	AT4G13195.1	CLAVATA3/ESR-RELATED 44
13498931	0.563669	1.47802	2.17781	1.95051	0.073535	0.998584	-4.02392	AT5G07760.1	formin homology 2 domain-containing protein / FH2 domain-containing protein
13431614	0.562767	1.4771	5.88323	1.61577	0.130702	0.998584	-4.43172	AT3G21950.1	S-adenosyl-L-methionine-dependent methyltransferases superfamily protein
13367202	0.561427	1.47573	5.86455	1.70685	0.112164	0.998584	-4.32479	AT1G12820.1	auxin signaling F-box 3
13350204	0.56134	1.47564	5.59255	2.39907	0.0325459	0.998584	-3.42912	AT1G49975.1	---
13515584	0.559102	1.47335	2.81815	2.29654	0.0393436	0.998584	-3.56849	AT5G56030.1	heat shock protein 81-2
13443094	0.558743	1.47299	6.9406	3.46143	0.00435082	0.774366	-1.95545	AT3G01180.1	starch synthase 2
13340057	0.558649	1.47289	2.52408	1.62777	0.128115	0.998584	-4.41782	AT1G14430.1	glyoxal oxidase-related protein
13476755	0.55814	1.47237	4.35942	2.29946	0.0391328	0.998584	-3.56455	AT4G32730.1	Homeodomain-like protein
13484722	0.558106	1.47234	6.02378	2.26887	0.0413982	0.998584	-3.60583	AT4G14770.1	TESMIN/TSO1-like CXC 2
13461289	0.557187	1.4714	2.45963	1.71421	0.110773	0.998584	-4.31601	AT3G57590.1	F-box and associated interaction domains-containing protein
13445326	0.557165	1.47138	5.41178	2.38467	0.0334282	0.998584	-3.4488	AT3G06030.1	NPK1-related protein kinase 3
13441818	0.556601	1.4708	2.06112	2.82643	0.0145657	0.92277	-2.83686	AT3G60580.1	C2H2-like zinc finger protein
13407025	0.556186	1.47038	2.60384	2.41041	0.0318675	0.998584	-3.41363	AT2G01890.1	purple acid phosphatase 8
13450973	0.556034	1.47022	2.14349	1.91381	0.0784491	0.998584	-4.07046	AT3G18670.1	Ankyrin repeat family protein
13335997	0.555753	1.46994	4.35684	2.53923	0.0250529	0.998584	-3.23644	AT1G05090.1	dentin sialophosphoprotein-related
13482727	0.555356	1.46953	3.38895	2.17491	0.0491579	0.998584	-3.73155	AT4G10130.1	DNAJ heat shock N-terminal domain-containing protein
13411954	0.555173	1.46934	8.27919	1.64681	0.124103	0.998584	-4.39565	AT2G23390.1	---
13400494	0.554709	1.46887	5.03969	2.27398	0.0410117	0.998584	-3.59895	AT2G34190.1	Xanthine/uracil permease family protein
13437460	0.554665	1.46883	3.8311	1.56452	0.142263	0.998584	-4.49036	AT3G49550.1	---
13462588	0.552985	1.46712	3.91865	1.19629	0.253441	0.998584	-4.87402	AT3G60890.1	protein binding
13439914	0.552364	1.46649	1.81927	2.80649	0.0151275	0.931869	-2.86471	AT3G55710.1	UDP-Glycosyltransferase superfamily protein
13425422	0.55216	1.46628	7.82788	2.11324	0.0549734	0.998584	-3.8131	AT3G07390.1	auxin-responsive family protein
13420430	0.552039	1.46616	9.58996	2.73581	0.0172957	0.960013	-2.96335	AT2G42540.1	cold-regulated 15a
13404052	0.551343	1.46545	5.58965	1.48783	0.161199	0.998584	-4.57591	AT2G42247.1	other RNA
13391293	0.550942	1.46504	3.83028	2.28567	0.040139	0.998584	-3.58317	AT2G03670.1	cell division cycle 48B
13480560	0.550486	1.46458	2.62475	1.3295	0.207072	0.998584	-4.74349	AT4G01540.1	NAC with transmembrane motif1
13340102	0.549994	1.46408	6.94877	3.34834	0.00539346	0.812959	-2.11065	AT1G14580.1	C2H2-like zinc finger protein
13473925	0.549499	1.46358	4.73061	2.41278	0.031727	0.998584	-3.41037	AT4G26660.1	---
13511094	0.549239	1.46331	2.4808	1.54096	0.147867	0.998584	-4.51693	AT5G45990.1	crooked neck protein, putative / cell cycle protein, putative
13478360	0.548728	1.4628	4.61675	1.48155	0.162841	0.998584	-4.5828	AT4G36230.1	---
13369502	0.548488	1.46255	3.59583	2.88992	0.0129108	0.92277	-2.74815	AT1G18040.1	cyclin-dependent kinase D1;3
13520171	0.547776	1.46183	6.16715	1.84677	0.0882061	0.998584	-4.15444	AT5G66520.1	Tetratricopeptide repeat (TPR)-like superfamily protein
13427005	0.547605	1.46166	3.88143	2.25553	0.0424243	0.998584	-3.62377	AT3G11890.1	Sterile alpha motif (SAM) domain-containing protein
13490760	0.547602	1.46165	5.37071	1.39485	0.186979	0.998584	-4.67588	AT4G28250.1	expansin B3
13414857	0.546838	1.46088	3.27303	3.32231	0.00566728	0.832601	-2.14654	AT2G30330.1	GCN5L1 family protein
13435579	0.546693	1.46073	4.57971	2.51118	0.026405	0.998584	-3.27517	AT3G44765.1	other RNA
13502054	0.546687	1.46073	5.21753	0.890975	0.38951	0.998584	-5.13167	AT5G15948.1	conserved peptide upstream open reading frame 10
13520777	0.546627	1.46067	2.32047	1.78766	0.097702	0.998584	-4.22725	AT5G01320.1	Thiamine pyrophosphate dependent pyruvate decarboxylase family protein
13545649	0.546514	1.46055	3.65224	1.90671	0.079434	0.998584	-4.07943	AT5G08220.1	---
13510073	0.54625	1.46028	2.02382	3.20497	0.00708583	0.858725	-2.3089	AT5G43540.1	C2H2 and C2HC zinc fingers superfamily protein
13436567	0.546202	1.46024	5.25342	1.53372	0.149625	0.998584	-4.52504	AT3G47750.1	ATP binding cassette subfamily A4
13349186	0.546144	1.46018	2.03018	2.31751	0.037852	0.998584	-3.54012	AT1G47395.1	---
13479689	0.544996	1.45902	8.3747	1.8158	0.0930719	0.998584	-4.19273	AT4G39730.1	Lipase/lipooxygenase, PLAT/LH2 family protein
13444087	0.544956	1.45898	1.67909	1.86008	0.0861855	0.998584	-4.13788	AT3G03450.1	RGA-like 2
13362624	0.544665	1.45868	4.51192	2.07547	0.0588466	0.998584	-3.86263	AT1G03020.1	Thioredoxin superfamily protein
13359666	0.544521	1.45854	4.08904	2.31614	0.0379476	0.998584	-3.54197	AT1G76040.2	calcium-dependent protein kinase 29
13443933	0.543723	1.45773	4.33933	2.19989	0.0469706	0.998584	-3.69829	AT3G03130.1	---
13450966	0.543208	1.45721	3.16408	3.14011	0.00801792	0.890035	-2.39904	AT3G18660.1	plant glycogenin-like starch initiation protein 1
13478300	0.542529	1.45652	4.05867	1.32475	0.208598	0.998584	-4.74832	AT4G36150.1	Disease resistance protein (TIR-NBS-LRR class) family
13355615	0.542301	1.45629	6.25285	3.8752	0.0019946	0.600633	-1.3997	AT1G65840.1	polyamine oxidase 4
13426377	0.542292	1.45628	4.00005	3.0807	0.0089788	0.909915	-2.48176	AT3G10310.1	P-loop nucleoside triphosphate hydrolases superfamily protein with CH (Calponin Homology) domain
13357038	0.541803	1.45579	5.85415	1.87196	0.0844178	0.998584	-4.12305	AT1G69523.1	S-adenosyl-L-methionine-dependent methyltransferases superfamily protein
13355539	0.541719	1.45571	3.83312	1.50795	0.156034	0.998584	-4.55373	AT1G65510.1	---
13545601	0.540992	1.45497	4.84333	1.64177	0.125154	0.998584	-4.40154	AT2G46980.1	---
13399897	0.540514	1.45449	5.48089	1.3573	0.198318	0.998584	-4.715	AT2G32540.1	cellulose synthase-like B4
13342585	0.539744	1.45371	3.12425	2.51634	0.0261508	0.998584	-3.26804	AT1G20380.1	Prolyl oligopeptidase family protein
13467470	0.539231	1.4532	3.28402	1.34209	0.203067	0.998584	-4.73064	AT4G11460.1	cysteine-rich RLK (RECEPTOR-like protein kinase) 30
13436912	0.538952	1.45292	1.56054	2.47931	0.0280266	0.998584	-3.31908	AT3G48280.1	cytochrome P450, family 71, subfamily A, polypeptide 25
13448385	0.537729	1.45169	1.72668	2.53754	0.0251325	0.998584	-3.23878	AT3G12460.1	Polynucleotidyl transferase, ribonuclease H-like superfamily protein
13368991	0.536516	1.45047	4.68778	2.28647	0.0400799	0.998584	-3.58209	AT1G16970.1	KU70 homolog
13403252	0.53627	1.45022	6.79072	1.6734	0.118685	0.998584	-4.36445	AT2G40460.1	Major facilitator superfamily protein
13363166	0.535977	1.44992	2.85602	1.62928	0.127793	0.998584	-4.41607	AT1G04360.1	RING/U-box superfamily protein
13356820	0.53543	1.44937	6.39597	2.68069	0.0191958	0.983032	-3.04016	AT1G68935.1	---
13336119	0.535122	1.44906	3.21399	1.42451	0.178406	0.998584	-4.64446	AT1G05540.1	Protein of unknown function (DUF295)
13482990	0.533532	1.44747	1.42526	1.12886	0.279832	0.998584	-4.93611	AT4G10860.1	---
13482817	0.533273	1.44721	4.77265	2.979	0.0108979	0.92277	-2.62368	AT4G10430.3	TMPIT-like protein
13472296	0.532282	1.44622	3.75672	1.10391	0.290111	0.998584	-4.95837	AT4G23140.1	cysteine-rich RLK (RECEPTOR-like protein kinase) 6
13492619	0.532065	1.446	6.07519	2.87276	0.0133388	0.92277	-2.77213	AT4G32880.1	homeobox gene 8
13446614	0.531129	1.44506	3.0795	1.55512	0.144475	0.998584	-4.50098	AT3G08860.1	PYRIMIDINE 4
13457503	0.531064	1.44499	5.73595	1.87441	0.0840577	0.998584	-4.11999	AT3G48540.1	Cytidine/deoxycytidylate deaminase family protein
13353308	0.530975	1.4449	5.64503	0.815657	0.429729	0.998584	-5.18538	AT1G58520.2	lipases;hydrolases, acting on ester bonds
13504998	0.529377	1.44331	4.87684	1.22516	0.242753	0.998584	-4.8466	AT5G23690.1	Polynucleotide adenylyltransferase family protein
13410452	0.528607	1.44254	3.07908	0.841015	0.415894	0.998584	-5.16776	AT2G19650.1	Cysteine/Histidine-rich C1 domain family protein
13361248	0.528545	1.44247	2.23648	1.99461	0.068004	0.998584	-3.96748	AT1G79890.1	RAD3-like DNA-binding helicase protein
13543135	0.528288	1.44222	5.04697	4.33345	0.000855328	0.425481	-0.8128	AT5G63950.1	chromatin remodeling 24
13472563	0.527913	1.44184	6.60684	2.56189	0.0240096	0.998584	-3.20509	AT4G23860.1	PHD finger protein-related
13524523	0.527891	1.44182	5.76316	0.882669	0.393816	0.998584	-5.13779	AT5G10760.1	Eukaryotic aspartyl protease family protein
13363356	0.527331	1.44126	3.48199	0.758458	0.462021	0.998584	-5.22337	AT1G04770.1	Tetratricopeptide repeat (TPR)-like superfamily protein
13522321	0.527309	1.44124	3.81456	1.34362	0.202588	0.998584	-4.72908	AT5G05510.1	Mad3/BUB1 homology region 1
13438696	0.526948	1.44088	3.1061	1.82624	0.091405	0.998584	-4.17986	AT3G52900.1	Family of unknown function (DUF662)
13465362	0.526532	1.44046	3.34938	1.34355	0.202608	0.998584	-4.72914	AT4G03500.1	Ankyrin repeat family protein
13335789	0.526453	1.44038	5.39411	1.85717	0.0866239	0.998584	-4.14151	AT1G04520.1	plasmodesmata-located protein 2
13340640	0.526338	1.44027	3.18328	1.99234	0.0682791	0.998584	-3.97039	AT1G16020.1	Protein of unknown function (DUF1712)
13472305	0.525557	1.43949	5.06603	0.586043	0.568117	0.998584	-5.3226	AT4G23150.1	cysteine-rich RLK (RECEPTOR-like protein kinase) 7
13404370	0.525408	1.43934	4.18639	2.96218	0.0112526	0.92277	-2.64718	AT2G43137.1	snoRNA
13539720	0.524724	1.43866	5.55677	2.10012	0.0562912	0.998584	-3.83035	AT5G55400.1	Actin binding Calponin homology (CH) domain-containing protein
13542416	0.524595	1.43853	5.25166	1.08081	0.299878	0.998584	-4.97863	AT5G62130.2	Per1-like family protein
13444890	0.5234	1.43734	3.37367	2.99234	0.0106246	0.92277	-2.60505	AT3G05165.5	Major facilitator superfamily protein
13358744	0.523117	1.43706	5.71725	2.3899	0.0331051	0.998584	-3.44165	AT1G73590.1	Auxin efflux carrier family protein
13465681	0.522117	1.43606	1.71004	1.41354	0.181539	0.998584	-4.65613	AT4G04540.1	cysteine-rich RLK (RECEPTOR-like protein kinase) 39
13426729	0.52173	1.43568	3.39286	1.67601	0.118164	0.998584	-4.36137	AT3G11110.1	RING/U-box superfamily protein
13478971	0.52139	1.43534	1.80273	3.18166	0.00740756	0.875414	-2.34126	AT4G37980.1	elicitor-activated gene 3-1
13497047	0.520235	1.43419	2.94236	2.36068	0.0349484	0.998584	-3.48149	AT5G03545.1	---
13413221	0.519874	1.43383	1.96497	1.51128	0.155193	0.998584	-4.55004	AT2G26400.1	acireductone dioxygenase 3
13483360	0.519382	1.43334	5.15948	0.994757	0.338431	0.998584	-5.05104	AT4G11850.1	phospholipase D gamma 1
13347342	0.519206	1.43317	5.21265	1.27645	0.224644	0.998584	-4.79668	AT1G33110.1	MATE efflux family protein
13358186	0.518914	1.43288	4.21273	2.55131	0.0244913	0.998584	-3.21973	AT1G72120.1	Major facilitator superfamily protein
13381311	0.518455	1.43242	3.29586	2.66691	0.0197018	0.990113	-3.05933	AT1G60390.1	polygalacturonase 1
13424481	0.518443	1.43241	2.48835	2.65245	0.0202469	0.994106	-3.07945	AT3G05170.1	Phosphoglycerate mutase family protein
13410203	0.518136	1.4321	2.9422	2.79473	0.0154688	0.944554	-2.88114	AT2G18940.1	Tetratricopeptide repeat (TPR)-like superfamily protein
13482964	0.517845	1.43182	6.77192	1.43312	0.175981	0.998584	-4.63526	AT4G10770.1	oligopeptide transporter 7
13513354	0.515577	1.42957	3.76718	2.32169	0.0375608	0.998584	-3.53445	AT5G51050.1	Mitochondrial substrate carrier family protein
13364821	0.515271	1.42926	3.66932	1.43877	0.174402	0.998584	-4.62919	AT1G07702.1	snoRNA
13359203	0.51435	1.42835	4.71232	1.33698	0.204686	0.998584	-4.73587	AT1G74710.1	ADC synthase superfamily protein
13377727	0.513961	1.42796	5.0571	1.87347	0.0841948	0.998584	-4.12116	AT1G50055.1	TAS1B; other RNA
13418578	0.513715	1.42772	3.88749	1.30954	0.213547	0.998584	-4.76368	AT2G38480.1	Uncharacterised protein family (UPF0497)
13487511	0.512806	1.42682	5.09672	1.34758	0.201343	0.998584	-4.72501	AT4G21380.1	receptor kinase 3
13542441	0.511333	1.42537	4.88196	0.787622	0.44537	0.998584	-5.20431	AT5G62180.1	carboxyesterase 20
13542983	0.511154	1.42519	1.77427	2.44038	0.0301383	0.998584	-3.37257	AT5G63590.1	flavonol synthase 3
13352812	0.510886	1.42492	3.18685	1.54535	0.146809	0.998584	-4.512	AT1G56170.2	nuclear factor Y, subunit C2
13382398	0.510354	1.4244	4.79272	2.0569	0.0608425	0.998584	-3.88686	AT1G62710.1	beta vacuolar processing enzyme
13509850	0.509029	1.42309	5.95664	0.62246	0.544654	0.998584	-5.3036	AT5G42830.1	HXXXD-type acyl-transferase family protein
13525208	0.508861	1.42293	1.47842	3.56834	0.00355299	0.771099	-1.80988	AT5G12323.1	---
13414729	0.508354	1.42243	2.85026	1.64256	0.12499	0.998584	-4.40062	AT2G30080.1	ZIP metal ion transporter family
13422258	0.507624	1.42171	2.29818	1.08852	0.296593	0.998584	-4.97191	AT2G47000.1	ATP binding cassette subfamily B4
13473512	0.506976	1.42107	3.07585	2.13394	0.052953	0.998584	-3.78582	AT4G25800.1	Calmodulin-binding protein
13506078	0.505872	1.41998	2.26316	1.72412	0.108923	0.998584	-4.30415	AT5G26630.1	MADS-box transcription factor family protein
13423490	0.505709	1.41982	8.57063	1.61168	0.131593	0.998584	-4.43644	AT3G02830.1	zinc finger protein 1
13501896	0.505647	1.41976	4.75249	3.24022	0.00662576	0.847016	-2.26003	AT5G15630.1	COBRA-like extracellular glycosyl-phosphatidyl inositol-anchored protein family
13460751	0.505635	1.41975	6.61819	1.87941	0.083326	0.998584	-4.11373	AT3G56370.1	Leucine-rich repeat protein kinase family protein
13496706	0.505515	1.41963	1.39344	2.35102	0.0355788	0.998584	-3.49463	AT5G02780.1	glutathione transferase lambda 1
13480476	0.504493	1.41862	2.21941	2.97903	0.0108974	0.92277	-2.62365	AT4G01230.1	Reticulon family protein
13342100	0.50418	1.41832	5.54181	2.74918	0.0168636	0.960013	-2.94471	AT1G19100.1	Histidine kinase-, DNA gyrase B-, and HSP90-like ATPase family protein
13369422	0.504126	1.41826	4.79541	2.21258	0.0458953	0.998584	-3.68135	AT1G17920.1	homeodomain GLABROUS 12
13336955	0.503925	1.41807	2.39196	2.1276	0.0535649	0.998584	-3.79419	AT1G07400.1	HSP20-like chaperones superfamily protein
13414368	0.50391	1.41805	4.60789	2.23555	0.044007	0.998584	-3.6506	AT2G28890.1	poltergeist like 4
13334389	0.503903	1.41804	1.63257	1.27735	0.224337	0.998584	-4.79579	AT1G01560.1	MAP kinase 11
13446764	0.503826	1.41797	2.19645	2.31314	0.0381583	0.998584	-3.54604	AT3G09162.1	---
13405878	0.502972	1.41713	4.12254	2.69889	0.0185468	0.970078	-3.01481	AT2G46570.1	laccase 6
13425919	0.502334	1.4165	2.23463	1.76328	0.101879	0.998584	-4.25693	AT3G08970.1	DNAJ heat shock N-terminal domain-containing protein
13365132	0.501385	1.41557	4.79437	1.30121	0.2163	0.998584	-4.77205	AT1G08230.2	Transmembrane amino acid transporter family protein
13479537	0.501312	1.4155	3.49587	0.953749	0.358012	0.998584	-5.08379	AT4G39361.1	snoRNA
13374696	0.50124	1.41543	3.60263	2.44957	0.0296265	0.998584	-3.35996	AT1G31920.1	Tetratricopeptide repeat (TPR)-like superfamily protein
13438771	0.500514	1.41472	1.70963	2.26005	0.0420741	0.998584	-3.6177	AT3G53075.1	D-galactoside/L-rhamnose binding SUEL lectin protein
13496154	0.499998	1.41421	2.69827	2.39113	0.0330296	0.998584	-3.43997	AT5G01480.1	Cysteine/Histidine-rich C1 domain family protein
13374751	0.499748	1.41397	5.70644	2.3433	0.0360911	0.998584	-3.50513	AT1G32100.1	pinoresinol reductase 1
13418366	0.499597	1.41382	2.60044	1.4157	0.180916	0.998584	-4.65383	AT2G37980.1	O-fucosyltransferase family protein
13380146	0.499539	1.41376	2.41225	1.14975	0.271437	0.998584	-4.91717	AT1G55980.1	FAD/NAD(P)-binding oxidoreductase family protein
13449223	0.499066	1.4133	6.00281	2.10201	0.0560998	0.998584	-3.82787	AT3G14000.1	DZC (Disease resistance/zinc finger/chromosome condensation-like region) domain containing protein
13470978	0.499064	1.4133	7.75505	1.09506	0.293826	0.998584	-4.96618	AT4G19960.1	K+ uptake permease 9
13355543	0.498903	1.41314	2.72476	1.62677	0.12833	0.998584	-4.41898	AT1G65541.1	---
13441456	0.498805	1.41304	4.31209	2.56366	0.02393	0.998584	-3.20264	AT3G59690.1	IQ-domain 13
13406489	0.498722	1.41296	3.07712	1.9515	0.0734074	0.998584	-4.02267	AT2G47920.1	Kinase interacting (KIP1-like) family protein
13424748	0.498565	1.41281	3.40622	1.95477	0.0729834	0.998584	-4.01849	AT3G05630.1	phospholipase D P2
13492600	0.49854	1.41278	6.91705	2.47103	0.0284635	0.998584	-3.33047	AT4G32840.1	phosphofructokinase 6
13446756	0.498233	1.41248	3.53485	1.41823	0.180194	0.998584	-4.65115	AT3G09160.1	RNA-binding (RRM/RBD/RNP motifs) family protein
13434763	0.497895	1.41215	2.73097	1.61943	0.129909	0.998584	-4.42749	AT3G30460.1	RING/U-box superfamily protein
13338661	0.497784	1.41204	6.41594	2.36328	0.0347808	0.998584	-3.47796	AT1G11130.1	Leucine-rich repeat protein kinase family protein
13430637	0.497163	1.41144	5.92964	2.52759	0.0256055	0.998584	-3.25252	AT3G19590.1	Transducin/WD40 repeat-like superfamily protein
13412533	0.497117	1.41139	1.38099	2.46044	0.0290316	0.998584	-3.34502	AT2G24720.1	glutamate receptor 2.2
13505212	0.496886	1.41116	3.84566	0.640805	0.533042	0.998584	-5.29363	AT5G24200.1	alpha/beta-Hydrolases superfamily protein
13444258	0.496781	1.41106	6.15608	1.14984	0.271404	0.998584	-4.91709	AT3G03770.1	Leucine-rich repeat protein kinase family protein
13483860	0.49654	1.41083	1.97822	1.41211	0.18195	0.998584	-4.65765	AT4G13190.1	Protein kinase superfamily protein
13398773	0.49612	1.41042	5.31346	2.27194	0.0411655	0.998584	-3.60169	AT2G29890.1	villin-like 1
13520947	0.4961	1.4104	2.99975	3.06527	0.00924673	0.911532	-2.50328	AT5G01660.1	---
13452977	0.49586	1.41016	4.92587	2.33023	0.0369734	0.998584	-3.52288	AT3G23780.1	nuclear RNA polymerase D2A
13377497	0.495816	1.41012	3.39188	2.84995	0.0139296	0.92277	-2.804	AT1G49660.1	carboxyesterase 5
13344110	0.494909	1.40923	5.9865	1.4	0.185465	0.998584	-4.67045	AT1G24310.1	---
13338352	0.494124	1.40847	4.76183	1.94583	0.0741457	0.998584	-4.02988	AT1G10490.1	Domain of unknown function (DUF1726) ;Putative ATPase (DUF699)
13373865	0.493668	1.40802	5.16501	1.42967	0.176949	0.998584	-4.63895	AT1G29810.1	Transcriptional coactivator/pterin dehydratase
13404516	0.49355	1.40791	1.48292	2.17262	0.0493633	0.998584	-3.7346	AT2G43440.1	F-box and associated interaction domains-containing protein
13484649	0.493297	1.40766	2.10815	1.88926	0.0819019	0.998584	-4.10138	AT4G14650.1	---
13543755	0.493164	1.40753	9.02786	1.37031	0.194328	0.998584	-4.70153	AT5G65380.1	MATE efflux family protein
13375738	0.49263	1.40701	2.03006	2.48714	0.0276194	0.998584	-3.3083	AT1G35730.1	pumilio 9
13389995	0.492485	1.40687	5.58218	1.8346	0.0900897	0.998584	-4.16952	AT1G80280.1	alpha/beta-Hydrolases superfamily protein
13447191	0.492305	1.40669	3.47792	1.18362	0.258244	0.998584	-4.88589	AT3G10090.1	Nucleic acid-binding, OB-fold-like protein
13486197	0.492037	1.40643	3.44163	1.5674	0.141591	0.998584	-4.4871	AT4G17680.1	SBP (S-ribonuclease binding protein) family protein
13416440	0.491712	1.40611	4.8878	1.49131	0.160297	0.998584	-4.5721	AT2G33580.1	Protein kinase superfamily protein
13520271	0.491676	1.40608	2.84759	1.07202	0.303662	0.998584	-4.98625	AT5G66740.1	Protein of unknown function (DUF620)
13354664	0.491651	1.40605	2.39356	2.18895	0.0479168	0.998584	-3.71287	AT1G63300.1	Myosin heavy chain-related protein
13408322	0.491163	1.40558	6.17464	1.39177	0.18789	0.998584	-4.67912	AT2G07755.1	pre-tRNA
13407765	0.491162	1.40558	1.30756	2.1698	0.0496168	0.998584	-3.73834	AT2G04395.1	Nucleic acid-binding, OB-fold-like protein
13344510	0.491073	1.40549	4.28538	1.6319	0.127236	0.998584	-4.41303	AT1G25480.1	Aluminium activated malate transporter family protein
13455269	0.49107	1.40549	2.18455	1.84843	0.0879516	0.998584	-4.15238	AT3G30200.1	Plant transposase (Ptta/En/Spm family)
13456810	0.490419	1.40485	1.64628	1.50366	0.157125	0.998584	-4.55848	AT3G46614.1	---
13453515	0.490398	1.40483	7.17851	2.44962	0.0296238	0.998584	-3.35989	AT3G25020.1	receptor like protein 42
13450367	0.490235	1.40467	6.1449	1.25447	0.232269	0.998584	-4.81826	AT3G16910.1	acyl-activating enzyme 7
13342963	0.490043	1.40449	3.89348	2.22794	0.0446247	0.998584	-3.6608	AT1G21410.1	F-box/RNI-like superfamily protein
13445427	0.489954	1.4044	4.44816	2.33437	0.0366913	0.998584	-3.51725	AT3G06250.1	FAR1-related sequence 7
13468878	0.489932	1.40438	2.34554	1.31921	0.210388	0.998584	-4.75392	AT4G15215.1	pleiotropic drug resistance 13
13499642	0.489746	1.4042	7.03309	1.75831	0.102751	0.998584	-4.26296	AT5G09590.1	mitochondrial HSO70 2
13427742	0.489617	1.40407	2.1046	2.22499	0.0448656	0.998584	-3.66474	AT3G13650.1	Disease resistance-responsive (dirigent-like protein) family protein
13343837	0.488635	1.40312	6.3393	1.63737	0.126078	0.998584	-4.40666	AT1G23460.1	Pectin lyase-like superfamily protein
13495367	0.488424	1.40291	2.94847	2.57737	0.0233215	0.998584	-3.18366	AT4G38710.1	glycine-rich protein
13524193	0.488368	1.40286	7.3238	2.66245	0.0198684	0.991716	-3.06554	AT5G10170.1	myo-inositol-1-phosphate synthase 3
13402041	0.488061	1.40256	5.53138	1.21449	0.246661	0.998584	-4.85679	AT2G37690.1	phosphoribosylaminoimidazole carboxylase, putative / AIR carboxylase, putative
13515572	0.487737	1.40224	2.1049	1.61541	0.13078	0.998584	-4.43213	AT5G56010.1	heat shock protein 81-3
13471139	0.486654	1.40119	3.7929	1.72129	0.109448	0.998584	-4.30754	AT4G20320.2	CTP synthase family protein
13381916	0.486562	1.4011	3.93195	1.16273	0.266323	0.998584	-4.90527	AT1G61430.1	S-locus lectin protein kinase family protein
13411904	0.486538	1.40108	4.97004	2.05298	0.0612714	0.998584	-3.89196	AT2G23150.1	natural resistance-associated macrophage protein 3
13499976	0.485972	1.40053	3.34244	1.57931	0.138838	0.998584	-4.47355	AT5G10570.1	basic helix-loop-helix (bHLH) DNA-binding superfamily protein
13484073	0.485895	1.40045	1.30458	3.04615	0.00958973	0.91851	-2.52994	AT4G13554.1	MIR857a; miRNA
13398247	0.485461	1.40003	5.98927	2.02622	0.0642778	0.998584	-3.92669	AT2G28350.1	auxin response factor 10
13388426	0.484503	1.3991	1.31317	2.30462	0.0387622	0.998584	-3.55757	AT1G77150.1	Pentatricopeptide repeat (PPR) superfamily protein
13449734	0.484443	1.39905	5.18185	0.913678	0.377906	0.998584	-5.11467	AT3G15354.1	SPA1-related 3
13531648	0.484368	1.39897	5.17351	2.17271	0.049355	0.998584	-3.73448	AT5G28020.1	cysteine synthase D2
13511770	0.484239	1.39885	4.28847	1.53269	0.149877	0.998584	-4.52619	AT5G47640.1	nuclear factor Y, subunit B2
13448228	0.483913	1.39853	1.58556	2.76797	0.0162737	0.958348	-2.91849	AT3G12160.1	RAB GTPase homolog A4D
13529982	0.483829	1.39845	2.03567	3.38973	0.00498535	0.776734	-2.05371	AT5G23680.1	Sterile alpha motif (SAM) domain-containing protein
13537004	0.483528	1.39816	8.6196	1.58001	0.138679	0.998584	-4.47275	AT5G48490.1	Bifunctional inhibitor/lipid-transfer protein/seed storage 2S albumin superfamily protein
13366372	0.483468	1.3981	2.5105	2.44829	0.0296973	0.998584	-3.36172	AT1G10800.1	---
13541454	0.483376	1.39801	3.45699	1.95811	0.0725535	0.998584	-4.01423	AT5G59740.1	UDP-N-acetylglucosamine (UAA) transporter family
13493537	0.483205	1.39785	4.38969	2.14517	0.0518863	0.998584	-3.77098	AT4G34660.1	SH3 domain-containing protein
13444070	0.482656	1.39731	2.79703	2.43789	0.0302783	0.998584	-3.37598	AT3G03370.1	---
13436924	0.48209	1.39677	3.48996	0.986745	0.342195	0.998584	-5.05753	AT3G48310.1	cytochrome P450, family 71, subfamily A, polypeptide 22
13470265	0.48186	1.39654	7.34724	2.42431	0.031054	0.998584	-3.3946	AT4G18220.1	Drug/metabolite transporter superfamily protein
13516081	0.481527	1.39622	4.53321	1.47884	0.163554	0.998584	-4.58577	AT5G57150.2	basic helix-loop-helix (bHLH) DNA-binding superfamily protein
13393868	0.481279	1.39598	2.65277	1.39805	0.186037	0.998584	-4.6725	AT2G17630.1	Pyridoxal phosphate (PLP)-dependent transferases superfamily protein
13541696	0.48097	1.39568	3.12813	1.24848	0.23438	0.998584	-4.82409	AT5G60490.1	FASCICLIN-like arabinogalactan-protein 12
13374839	0.480923	1.39564	2.15908	1.26064	0.230108	0.998584	-4.81223	AT1G32350.1	alternative oxidase 1D
13392523	0.480605	1.39533	1.47033	2.24561	0.0432035	0.998584	-3.6371	AT2G11015.1	Protein of unknown function (DUF3287)
13460624	0.480469	1.3952	5.54444	1.01251	0.330196	0.998584	-5.0365	AT3G56080.1	S-adenosyl-L-methionine-dependent methyltransferases superfamily protein
13463594	0.480467	1.3952	5.50248	1.78201	0.0986574	0.998584	-4.23415	AT3G63210.1	Protein of unknown function (DUF581)
13464627	0.480279	1.39501	2.09216	2.17073	0.0495329	0.998584	-3.7371	AT4G02000.1	---
13420845	0.479847	1.3946	3.98459	2.6664	0.0197208	0.990113	-3.06005	AT2G43490.1	Ypt/Rab-GAP domain of gyp1p superfamily protein
13541845	0.479819	1.39457	4.74486	0.785989	0.446292	0.998584	-5.2054	AT5G60900.1	receptor-like protein kinase 1
13407663	0.479103	1.39388	1.6269	1.95128	0.0734353	0.998584	-4.02294	AT2G04080.1	MATE efflux family protein
13342263	0.478649	1.39344	1.34463	1.97827	0.0700074	0.998584	-3.98845	AT1G19470.1	Galactose oxidase/kelch repeat superfamily protein
13528900	0.478364	1.39316	4.28657	0.803501	0.436467	0.998584	-5.19366	AT5G20850.1	RAS associated with diabetes protein 51
13473346	0.478282	1.39308	6.78139	3.10626	0.00855213	0.902391	-2.44616	AT4G25320.1	AT hook motif DNA-binding family protein
13523231	0.477512	1.39234	2.33036	2.251	0.0427784	0.998584	-3.62986	AT5G07800.1	Flavin-binding monooxygenase family protein
13467967	0.477194	1.39203	8.04233	1.91328	0.0785226	0.998584	-4.07114	AT4G12900.1	Gamma interferon responsive lysosomal thiol (GILT) reductase family protein
13490336	0.477161	1.392	3.19721	2.56241	0.0239864	0.998584	-3.20438	AT4G27370.1	P-loop containing nucleoside triphosphate hydrolases superfamily protein
13337755	0.477154	1.392	2.31433	1.24862	0.234331	0.998584	-4.82395	AT1G08950.1	pre-tRNA
13366181	0.477154	1.392	2.31433	1.24862	0.234331	0.998584	-4.82395	AT1G10440.1	pre-tRNA
13381120	0.477154	1.392	2.31433	1.24862	0.234331	0.998584	-4.82395	AT1G59880.1	pre-tRNA
13452267	0.477154	1.392	2.31433	1.24862	0.234331	0.998584	-4.82395	AT3G21475.1	pre-tRNA
13451059	0.477103	1.39195	4.96382	2.37882	0.0337931	0.998584	-3.45678	AT3G18850.1	lysophosphatidyl acyltransferase 5
13496896	0.476467	1.39133	4.21956	1.26246	0.229472	0.998584	-4.81044	AT5G03285.1	other RNA
13489451	0.476381	1.39125	6.52023	1.86556	0.0853659	0.998584	-4.13105	AT4G25450.1	non-intrinsic ABC protein 8
13507625	0.475657	1.39055	6.79443	2.41166	0.0317932	0.998584	-3.41191	AT5G37020.1	auxin response factor 8
13463007	0.475213	1.39012	2.6981	1.17223	0.262626	0.998584	-4.89649	AT3G61826.1	---
13427626	0.474257	1.3892	3.74663	2.15126	0.0513168	0.998584	-3.76293	AT3G13420.1	---
13367592	0.472819	1.38782	4.2309	0.835904	0.418659	0.998584	-5.17135	AT1G13650.1	---
13531160	0.472566	1.38757	4.13676	0.754844	0.464111	0.998584	-5.22569	AT5G26170.1	WRKY DNA-binding protein 50
13429613	0.472241	1.38726	6.65437	0.871932	0.39943	0.998584	-5.14564	AT3G17640.1	Leucine-rich repeat (LRR) family protein
13394878	0.471915	1.38695	4.70473	1.30806	0.214033	0.998584	-4.76517	AT2G20110.1	Tesmin/TSO1-like CXC domain-containing protein
13497578	0.471659	1.3867	2.35867	1.4539	0.170237	0.998584	-4.61288	AT5G04660.1	cytochrome P450, family 77, subfamily A, polypeptide 4
13500637	0.470783	1.38586	7.16771	1.66042	0.121303	0.998584	-4.37972	AT5G12110.1	Glutathione S-transferase, C-terminal-like;Translation elongation factor EF1B/ribosomal protein S6
13496543	0.470501	1.38559	5.38118	2.64274	0.0206212	0.996981	-3.09295	AT5G02370.1	ATP binding microtubule motor family protein
13411560	0.469697	1.38482	3.73374	2.16703	0.0498677	0.998584	-3.74202	AT2G22100.1	RNA-binding (RRM/RBD/RNP motifs) family protein
13537130	0.469303	1.38444	3.26208	2.27459	0.0409653	0.998584	-3.59812	AT5G48740.1	Leucine-rich repeat protein kinase family protein
13403315	0.469199	1.38434	5.98663	3.22997	0.00675632	0.847016	-2.27423	AT2G40550.1	E2F target gene 1
13472076	0.468537	1.38371	2.0409	1.222	0.243905	0.998584	-4.84962	AT4G22513.1	Bifunctional inhibitor/lipid-transfer protein/seed storage 2S albumin superfamily protein
13421946	0.468403	1.38358	2.89	1.72635	0.108511	0.998584	-4.30148	AT2G46280.1	TGF-beta receptor interacting protein 1
13364813	0.467727	1.38293	5.21547	1.99051	0.0685012	0.998584	-3.97274	AT1G07670.1	endomembrane-type CA-ATPase 4
13541028	0.467178	1.3824	3.02234	1.51595	0.15402	0.998584	-4.54486	AT5G58700.1	phosphatidylinositol-speciwc phospholipase C4
13522259	0.466035	1.38131	2.65762	1.63229	0.127153	0.998584	-4.41257	AT5G05250.1	---
13525569	0.464841	1.38016	6.51254	2.12063	0.0542445	0.998584	-3.80338	AT5G13400.1	Major facilitator superfamily protein
13399746	0.464782	1.38011	5.86265	1.48681	0.161466	0.998584	-4.57703	AT2G32295.1	EXS (ERD1/XPR1/SYG1) family protein
13336933	0.464643	1.37998	6.76519	2.48197	0.0278877	0.998584	-3.31542	AT1G07370.1	proliferating cellular nuclear antigen 1
13444768	0.464231	1.37958	5.67712	1.54461	0.146987	0.998584	-4.51283	AT3G05020.1	acyl carrier protein 1
13364679	0.464219	1.37957	3.51385	1.29908	0.217006	0.998584	-4.77418	AT1G07450.1	NAD(P)-binding Rossmann-fold superfamily protein
13417563	0.463442	1.37883	5.98296	1.22847	0.241549	0.998584	-4.84342	AT2G36290.1	alpha/beta-Hydrolases superfamily protein
13399919	0.463327	1.37872	7.65703	2.69624	0.0186398	0.970078	-3.0185	AT2G32560.1	F-box family protein
13424788	0.463165	1.37856	3.21553	1.97434	0.0704968	0.998584	-3.99348	AT3G05727.1	S locus-related glycoprotein 1 (SLR1) binding pollen coat protein family
13351296	0.463063	1.37847	2.07755	2.25074	0.0427992	0.998584	-3.63022	AT1G52530.1	---
13450881	0.462777	1.37819	3.00697	1.67509	0.118347	0.998584	-4.36245	AT3G18524.1	MUTS homolog 2
13374626	0.462437	1.37787	4.82097	2.47344	0.0283357	0.998584	-3.32715	AT1G31770.1	ATP-binding cassette 14
13527420	0.462432	1.37786	4.05521	1.63154	0.127313	0.998584	-4.41345	AT5G17420.1	Cellulose synthase family protein
13408304	0.462258	1.3777	6.21687	1.56592	0.141935	0.998584	-4.48877	AT2G07684.1	---
13398797	0.461891	1.37735	1.97645	2.23676	0.0439096	0.998584	-3.64898	AT2G29900.1	Presenilin-2
13482383	0.461885	1.37734	2.98996	2.80757	0.0150965	0.931869	-2.8632	AT4G08940.1	Ubiquitin carboxyl-terminal hydrolase family protein
13515764	0.461717	1.37718	3.5134	2.37785	0.0338539	0.998584	-3.4581	AT5G56490.1	D-arabinono-1,4-lactone oxidase family protein
13439434	0.461048	1.37654	4.57321	2.12329	0.0539841	0.998584	-3.79987	AT3G54710.1	homolog of yeast CDT1 B homolog of yeast CDT1 B
13356390	0.460646	1.37616	2.53918	1.18284	0.258545	0.998584	-4.88663	AT1G67920.1	---
13340788	0.460319	1.37585	7.39313	1.10061	0.291491	0.998584	-4.96129	AT1G16350.1	Aldolase-type TIM barrel family protein
13358197	0.460018	1.37556	7.20189	3.00173	0.0104364	0.92277	-2.59194	AT1G72130.1	Major facilitator superfamily protein
13409962	0.459971	1.37551	4.72139	1.0369	0.319123	0.998584	-5.01619	AT2G18170.1	MAP kinase 7
13480388	0.459623	1.37518	5.64122	0.570796	0.578098	0.998584	-5.33023	AT4G01080.1	TRICHOME BIREFRINGENCE-LIKE 26
13471834	0.459605	1.37517	5.97012	1.08259	0.299119	0.998584	-4.97709	AT4G21760.1	beta-glucosidase 47
13524444	0.459535	1.3751	5.94485	2.18996	0.0478293	0.998584	-3.71153	AT5G10550.1	global transcription factor group E2
13424797	0.459146	1.37473	1.78901	3.26369	0.00633612	0.847016	-2.22753	AT3G05740.1	RECQ helicase l1
13437976	0.459122	1.3747	5.34649	1.29355	0.218853	0.998584	-4.7797	AT3G51240.1	flavanone 3-hydroxylase
13338801	0.458907	1.3745	5.74503	1.70565	0.112393	0.998584	-4.32623	AT1G11410.1	S-locus lectin protein kinase family protein
13537020	0.458617	1.37422	4.45396	1.18613	0.257288	0.998584	-4.88355	AT5G48570.1	FKBP-type peptidyl-prolyl cis-trans isomerase family protein
13395165	0.458557	1.37417	5.8417	0.624224	0.543531	0.998584	-5.30265	AT2G20750.1	expansin B1
13476544	0.458522	1.37413	2.09431	2.34574	0.0359282	0.998584	-3.50181	AT4G32450.1	Pentatricopeptide repeat (PPR) superfamily protein
13525794	0.458404	1.37402	6.41397	2.50225	0.0268499	0.998584	-3.28748	AT5G13840.1	FIZZY-related 3
13357425	0.458145	1.37377	5.22848	2.62641	0.0212657	0.998584	-3.11564	AT1G70550.1	Protein of Unknown Function (DUF239)
13528011	0.458101	1.37373	2.71175	1.34664	0.201638	0.998584	-4.72598	AT5G18690.1	arabinogalactan protein 25
13401001	0.457643	1.3733	2.27974	2.09103	0.0572213	0.998584	-3.84227	AT2G35310.1	Transcriptional factor B3 family protein
13436529	0.457192	1.37287	4.43658	1.10785	0.288466	0.998584	-4.95488	AT3G47690.1	microtubule end binding protein EB1A
13430831	0.456874	1.37256	4.66866	1.40587	0.183754	0.998584	-4.66425	AT3G20010.1	SNF2 domain-containing protein / helicase domain-containing protein / zinc finger protein-related
13477942	0.456672	1.37237	4.63726	1.75259	0.103761	0.998584	-4.26988	AT4G35410.1	Clathrin adaptor complex small chain family protein
13535920	0.456587	1.37229	4.02519	1.52799	0.151031	0.998584	-4.53145	AT5G45740.1	Ubiquitin domain-containing protein
13479012	0.456207	1.37193	2.34861	2.36573	0.0346231	0.998584	-3.47462	AT4G38080.1	hydroxyproline-rich glycoprotein family protein
13409950	0.455972	1.37171	1.88884	1.2708	0.226586	0.998584	-4.80225	AT2G18150.1	Peroxidase superfamily protein
13513785	0.45588	1.37162	3.34977	2.07866	0.0585095	0.998584	-3.85846	AT5G51850.1	---
13395680	0.455862	1.3716	3.4326	1.40224	0.18481	0.998584	-4.66809	AT2G21830.1	Cysteine/Histidine-rich C1 domain family protein
13475159	0.455571	1.37133	4.0777	1.78005	0.0989903	0.998584	-4.23654	AT4G29230.1	NAC domain containing protein 75
13402784	0.455447	1.37121	5.03921	2.94569	0.0116114	0.92277	-2.67022	AT2G39500.1	---
13530893	0.455364	1.37113	6.16654	1.53549	0.149194	0.998584	-4.52306	AT5G25510.1	Protein phosphatase 2A regulatory B subunit family protein
13420616	0.455176	1.37095	3.63496	0.939655	0.364924	0.998584	-5.09478	AT2G42960.1	Protein kinase superfamily protein
13363371	0.455131	1.37091	4.70988	0.874754	0.397949	0.998584	-5.14359	AT1G04820.1	tubulin alpha-4 chain
13351468	0.454322	1.37014	2.84667	1.45344	0.170363	0.998584	-4.61339	AT1G53070.1	Legume lectin family protein
13431065	0.454204	1.37003	3.00669	2.15097	0.0513434	0.998584	-3.76331	AT3G20475.1	MUTS-homologue 5
13425812	0.453616	1.36947	7.40448	2.70716	0.0182592	0.970078	-3.00329	AT3G08680.1	Leucine-rich repeat protein kinase family protein
13373123	0.453309	1.36918	4.21178	2.27674	0.0408037	0.998584	-3.59522	AT1G27960.1	evolutionarily conserved C-terminal region 9
13429674	0.453139	1.36902	4.37482	1.91102	0.0788358	0.998584	-4.074	AT3G17710.1	F-box and associated interaction domains-containing protein
13507735	0.453074	1.36895	1.56775	2.42816	0.0308321	0.998584	-3.38932	AT5G37350.1	Serine/threonine-protein kinase Rio1
13338652	0.452835	1.36873	4.38846	1.73986	0.106041	0.998584	-4.28524	AT1G11120.1	---
13342424	0.452624	1.36853	3.2183	1.26584	0.2283	0.998584	-4.80713	AT1G19980.1	cytomatrix protein-related
13510120	0.452364	1.36828	3.73572	0.96086	0.35456	0.998584	-5.0782	AT5G43630.1	zinc knuckle (CCHC-type) family protein
13479748	0.451891	1.36783	7.0687	2.11167	0.0551296	0.998584	-3.81517	AT4G39860.1	---
13514647	0.451738	1.36769	3.94544	2.00613	0.0666238	0.998584	-3.95265	AT5G53760.1	Seven transmembrane MLO family protein
13510840	0.451573	1.36753	4.95752	1.21839	0.245226	0.998584	-4.85307	AT5G45300.1	beta-amylase 2
13520672	0.450961	1.36695	3.54569	1.27075	0.226602	0.998584	-4.8023	AT5G01075.1	Glycosyl hydrolase family 35 protein
13379824	0.450914	1.36691	1.70065	1.69789	0.11388	0.998584	-4.33547	AT1G55380.1	Cysteine/Histidine-rich C1 domain family protein
13458498	0.450844	1.36684	3.34169	1.95235	0.0732967	0.998584	-4.02158	AT3G50960.1	phosducin-like protein 3 homolog
13410458	0.450601	1.36661	7.17515	1.74504	0.105109	0.998584	-4.279	AT2G19670.1	protein arginine methyltransferase 1A
13462332	0.450521	1.36653	3.09442	1.92866	0.0764261	0.998584	-4.05168	AT3G60050.1	Pentatricopeptide repeat (PPR) superfamily protein
13383463	0.450357	1.36638	1.94161	1.78339	0.0984236	0.998584	-4.23247	AT1G65330.1	MADS-box transcription factor family protein
13514338	0.450053	1.36609	4.56602	1.56192	0.142872	0.998584	-4.4933	AT5G53144.1	---
13491573	0.44992	1.36596	7.3631	1.2347	0.239299	0.998584	-4.83743	AT4G30490.1	AFG1-like ATPase family protein
13429200	0.449202	1.36528	3.85615	2.37643	0.0339432	0.998584	-3.46004	AT3G16650.1	Transducin/WD40 repeat-like superfamily protein
13481971	0.449077	1.36517	2.46499	1.48115	0.162947	0.998584	-4.58324	AT4G05470.1	RNI-like superfamily protein
13346069	0.449074	1.36516	2.39449	1.46639	0.166863	0.998584	-4.59934	AT1G29962.1	AGAMOUS-like 64
13487907	0.448726	1.36483	5.87979	0.909966	0.379787	0.998584	-5.11748	AT4G22200.1	potassium transport 2/3
13335294	0.448416	1.36454	3.48887	2.08894	0.0574373	0.998584	-3.84501	AT1G03340.1	---
13524819	0.448404	1.36453	4.0734	2.20508	0.046528	0.998584	-3.69137	AT5G11470.1	bromo-adjacent homology (BAH) domain-containing protein
13357047	0.447709	1.36387	3.16031	1.03887	0.318239	0.998584	-5.01453	AT1G69526.2	S-adenosyl-L-methionine-dependent methyltransferases superfamily protein
13425779	0.447521	1.3637	4.81866	2.21836	0.0454135	0.998584	-3.67363	AT3G08620.1	RNA-binding KH domain-containing protein
13374825	0.447498	1.36367	4.74464	2.16947	0.0496466	0.998584	-3.73878	AT1G32330.1	heat shock transcription factor A1D
13392895	0.447416	1.3636	1.38128	2.37235	0.034201	0.998584	-3.4656	AT2G14270.1	Cytochrome C oxidase polypeptide VIB family protein
13429743	0.447333	1.36352	4.68457	1.22547	0.242638	0.998584	-4.84629	AT3G17830.1	Molecular chaperone Hsp40/DnaJ family protein
13510464	0.447195	1.36339	6.19922	1.50999	0.155519	0.998584	-4.55147	AT5G44530.1	Subtilase family protein
13543953	0.447137	1.36333	2.18301	2.45192	0.0294969	0.998584	-3.35673	AT5G65860.1	ankyrin repeat family protein
13405782	0.44708	1.36328	5.31005	2.08111	0.0582521	0.998584	-3.85525	AT2G46380.1	Protein of unknown function (DUF3133)
13410143	0.446756	1.36297	4.11669	0.575379	0.575088	0.998584	-5.32796	AT2G18660.1	plant natriuretic peptide A
13416264	0.446369	1.36261	2.85383	2.42852	0.0308117	0.998584	-3.38883	AT2G33240.1	myosin XI D
13503913	0.446258	1.3625	4.90902	1.50538	0.156686	0.998584	-4.55657	AT5G20220.1	zinc knuckle (CCHC-type) family protein
13519496	0.44602	1.36228	5.73658	2.68783	0.0189385	0.978321	-3.03022	AT5G64960.1	cyclin dependent kinase group C2
13353159	0.445727	1.362	1.55553	1.83326	0.0903005	0.998584	-4.17119	AT1G57850.1	Toll-Interleukin-Resistance (TIR) domain family protein
13521213	0.44562	1.3619	1.83513	2.66555	0.0197525	0.990412	-3.06123	AT5G02350.1	Cysteine/Histidine-rich C1 domain family protein
13356344	0.445592	1.36187	7.6185	0.964253	0.352922	0.998584	-5.07551	AT1G67850.1	Protein of unknown function (DUF707)
13383099	0.444715	1.36104	4.19789	1.15513	0.269307	0.998584	-4.91225	AT1G64450.1	Glycine-rich protein family
13345239	0.444172	1.36053	3.69445	1.93499	0.0755779	0.998584	-4.04365	AT1G27660.1	basic helix-loop-helix (bHLH) DNA-binding superfamily protein
13508250	0.444091	1.36046	1.55341	1.58844	0.136761	0.998584	-4.46313	AT5G38940.1	RmlC-like cupins superfamily protein
13367293	0.443949	1.36032	3.68198	2.24445	0.0432958	0.998584	-3.63867	AT1G13020.1	eukaryotic initiation factor 4B2
13380655	0.443938	1.36031	3.65817	2.05635	0.0609017	0.998584	-3.88756	AT1G57980.1	Nucleotide-sugar transporter family protein
13533853	0.443774	1.36016	1.36326	2.83064	0.0144498	0.92277	-2.83098	AT5G40350.1	myb domain protein 24
13476263	0.443571	1.35997	1.38987	1.38533	0.189802	0.998584	-4.68587	AT4G31940.1	cytochrome P450, family 82, subfamily C, polypeptide 4
13403562	0.443532	1.35993	3.75847	1.15076	0.271038	0.998584	-4.91625	AT2G41082.1	---
13493899	0.443253	1.35967	2.33866	1.30307	0.215681	0.998584	-4.77018	AT4G35640.1	serine acetyltransferase 3;2
13511455	0.443226	1.35964	5.21301	2.28968	0.0398442	0.998584	-3.57777	AT5G46880.1	homeobox-7
13382614	0.442912	1.35935	3.70552	2.21642	0.045574	0.998584	-3.67621	AT1G63240.1	---
13530156	0.442873	1.35931	5.9036	1.23361	0.239691	0.998584	-4.83847	AT5G24120.1	sigma factor E
13388435	0.442704	1.35915	2.15515	2.1501	0.0514242	0.998584	-3.76446	AT1G77170.1	Tetratricopeptide repeat (TPR)-like superfamily protein
13348094	0.442248	1.35872	3.62776	1.98215	0.0695261	0.998584	-3.98347	AT1G35530.1	DEAD/DEAH box RNA helicase family protein
13442132	0.442238	1.35871	3.25695	1.03326	0.320758	0.998584	-5.01925	AT3G61220.1	NAD(P)-binding Rossmann-fold superfamily protein
13398221	0.44216	1.35864	5.43482	2.03574	0.0631925	0.998584	-3.91435	AT2G28320.1	Pleckstrin homology (PH) and lipid-binding START domains-containing protein
13442656	0.441972	1.35846	2.05695	1.34306	0.202764	0.998584	-4.72965	AT3G62510.1	protein disulfide isomerase-related
13404178	0.441962	1.35845	6.297	2.39649	0.0327028	0.998584	-3.43266	AT2G42710.1	Ribosomal protein L1p/L10e family
13401016	0.441723	1.35823	4.35151	1.90177	0.0801268	0.998584	-4.08566	AT2G35340.1	helicase domain-containing protein
13465672	0.441669	1.35817	2.01289	1.07853	0.300855	0.998584	-4.98061	AT4G04510.1	cysteine-rich RLK (RECEPTOR-like protein kinase) 38
13448605	0.441515	1.35803	4.87735	1.02993	0.322257	0.998584	-5.02203	AT3G12870.1	---
13539629	0.441453	1.35797	8.53148	1.98592	0.0690631	0.998584	-3.97864	AT5G55280.1	homolog of bacterial cytokinesis Z-ring protein FTSZ 1-1
13470351	0.441443	1.35796	3.19219	2.38637	0.033323	0.998584	-3.44648	AT4G18380.1	F-box family protein
13511262	0.441406	1.35793	7.01418	2.05601	0.0609398	0.998584	-3.88802	AT5G46470.1	disease resistance protein (TIR-NBS-LRR class) family
13384715	0.440902	1.35745	5.73597	1.75227	0.103819	0.998584	-4.27027	AT1G67830.1	alpha-fucosidase 1
13531532	0.440807	1.35736	5.01212	2.22588	0.0447933	0.998584	-3.66356	AT5G27640.1	translation initiation factor 3B1
13526748	0.440762	1.35732	3.45007	1.44385	0.172993	0.998584	-4.62373	AT5G15900.1	TRICHOME BIREFRINGENCE-LIKE 19
13360191	0.44072	1.35728	2.70182	1.47518	0.164521	0.998584	-4.58976	AT1G77400.1	---
13539214	0.440492	1.35707	2.4536	0.774144	0.453017	0.998584	-5.2132	AT5G54060.1	UDP-glucose:flavonoid 3-o-glucosyltransferase
13452428	0.44022	1.35681	2.85898	1.54838	0.146082	0.998584	-4.50859	AT3G21755.1	other RNA
13482473	0.440056	1.35666	1.48358	2.5424	0.0249044	0.998584	-3.23206	AT4G09440.1	Family of unknown function (DUF577)
13521042	0.439406	1.35605	5.20392	0.967089	0.351556	0.998584	-5.07326	AT5G01890.1	Leucine-rich receptor-like protein kinase family protein
13425909	0.439237	1.35589	5.05443	1.72068	0.109562	0.998584	-4.30827	AT3G08950.1	electron transport SCO1/SenC family protein
13383750	0.439134	1.35579	3.36092	2.46656	0.0287022	0.998584	-3.33662	AT1G65920.1	Regulator of chromosome condensation (RCC1) family with FYVE zinc finger domain
13470053	0.438935	1.3556	1.72894	2.77715	0.015993	0.958348	-2.90567	AT4G17690.1	Peroxidase superfamily protein
13371805	0.438934	1.3556	4.47228	2.19685	0.0472318	0.998584	-3.70234	AT1G23800.1	aldehyde dehydrogenase 2B7
13543751	0.438547	1.35524	6.0819	1.96051	0.0722458	0.998584	-4.01117	AT5G65360.1	Histone superfamily protein
13425929	0.438451	1.35515	3.9832	2.03626	0.0631344	0.998584	-3.91368	AT3G08980.1	Peptidase S24/S26A/S26B/S26C family protein
13372682	0.438289	1.355	2.70362	2.92809	0.0120067	0.92277	-2.69481	AT1G26540.1	Agenet domain-containing protein
13476972	0.438014	1.35474	4.56251	1.67323	0.118719	0.998584	-4.36465	AT4G33140.1	Haloacid dehalogenase-like hydrolase (HAD) superfamily protein
13398545	0.436992	1.35378	2.40676	1.14589	0.272974	0.998584	-4.92069	AT2G29300.1	NAD(P)-binding Rossmann-fold superfamily protein
13413007	0.436878	1.35367	5.34137	1.95354	0.0731426	0.998584	-4.02006	AT2G25880.1	ataurora2
13535737	0.436774	1.35357	4.19597	1.89481	0.0811106	0.998584	-4.09442	AT5G45275.1	Major facilitator superfamily protein
13352476	0.436575	1.35339	3.61356	2.82796	0.0145236	0.92277	-2.83473	AT1G55310.1	SC35-like splicing factor 33
13467002	0.436254	1.35309	2.91169	1.39025	0.188339	0.998584	-4.68071	AT4G10170.1	SNARE-like superfamily protein
13430054	0.436149	1.35299	1.22721	2.88273	0.0130884	0.92277	-2.75819	AT3G18340.1	F-box and associated interaction domains-containing protein
13373592	0.435954	1.3528	4.9777	1.75873	0.102676	0.998584	-4.26245	AT1G29240.1	Protein of unknown function (DUF688)
13468477	0.435878	1.35273	7.40099	0.81852	0.428152	0.998584	-5.18342	AT4G14400.1	ankyrin repeat family protein
13435750	0.435815	1.35267	2.64449	0.927622	0.370898	0.998584	-5.10406	AT3G45230.1	hydroxyproline-rich glycoprotein family protein
13470570	0.435754	1.35262	5.73335	2.0926	0.0570593	0.998584	-3.84021	AT4G18905.1	Transducin/WD40 repeat-like superfamily protein
13511150	0.435517	1.35239	1.99644	1.60101	0.133945	0.998584	-4.44872	AT5G46115.1	---
13445820	0.435325	1.35222	5.71854	2.14737	0.0516798	0.998584	-3.76807	AT3G06880.1	Transducin/WD40 repeat-like superfamily protein
13343950	0.434947	1.35186	3.84942	3.00821	0.0103085	0.92277	-2.5829	AT1G23880.1	NHL domain-containing protein
13466115	0.434908	1.35182	2.31062	1.65437	0.122541	0.998584	-4.38681	AT4G06490.1	Protein of unknown function (DUF3287)
13456008	0.434485	1.35143	6.61321	2.22503	0.0448624	0.998584	-3.66469	AT3G44370.1	Membrane insertion protein, OxaA/YidC with tetratricopeptide repeat domain
13479603	0.434216	1.35118	1.90265	2.11604	0.0546959	0.998584	-3.80942	AT4G39480.1	cytochrome P450, family 96, subfamily A, polypeptide 9
13458175	0.434147	1.35111	1.72463	2.9963	0.010545	0.92277	-2.59953	AT3G50200.1	Plant protein of unknown function (DUF247)
13480918	0.43385	1.35083	5.15553	1.44786	0.17189	0.998584	-4.61941	AT4G02420.1	Concanavalin A-like lectin protein kinase family protein
13397815	0.433591	1.35059	4.64663	2.29326	0.0395821	0.998584	-3.57293	AT2G27340.1	N-acetylglucosaminylphosphatidylinositol de-N-acetylase family protein
13376674	0.433509	1.35051	4.73124	2.72469	0.0176637	0.961912	-2.97886	AT1G47670.1	Transmembrane amino acid transporter family protein
13495935	0.433416	1.35043	1.78609	2.18914	0.0479004	0.998584	-3.71262	AT4G40010.1	SNF1-related protein kinase 2.7
13435164	0.433177	1.3502	1.62159	1.51515	0.154221	0.998584	-4.54574	AT3G43630.1	Vacuolar iron transporter (VIT) family protein
13363150	0.433097	1.35013	2.16339	1.3239	0.208872	0.998584	-4.74918	AT1G04310.1	ethylene response sensor 2
13421719	0.432789	1.34984	4.29813	2.01915	0.0650937	0.998584	-3.93583	AT2G45680.1	TCP family transcription factor
13351012	0.432615	1.34968	1.54779	3.37716	0.00510593	0.778209	-2.07099	AT1G51770.1	Core-2/I-branching beta-1,6-N-acetylglucosaminyltransferase family protein
13459903	0.432492	1.34956	3.93922	1.61591	0.130671	0.998584	-4.43156	AT3G54430.1	SHI-related sequence 6
13496822	0.432374	1.34945	1.94564	1.68948	0.115509	0.998584	-4.34544	AT5G03090.1	---
13481358	0.432037	1.34914	3.45648	2.27423	0.0409929	0.998584	-3.59861	AT4G03340.1	Core-2/I-branching beta-1,6-N-acetylglucosaminyltransferase family protein
13526172	0.431979	1.34908	3.57757	1.89956	0.0804369	0.998584	-4.08843	AT5G14580.1	polyribonucleotide nucleotidyltransferase, putative
13381622	0.43195	1.34906	1.61924	2.71655	0.0179379	0.967975	-2.99021	AT1G60920.1	AGAMOUS-like 55
13339532	0.431935	1.34904	6.48192	0.794221	0.441656	0.998584	-5.19991	AT1G13080.1	cytochrome P450, family 71, subfamily B, polypeptide 2
13468571	0.431803	1.34892	5.99922	2.11598	0.0547022	0.998584	-3.8095	AT4G14605.1	Mitochondrial transcription termination factor family protein
13393872	0.431785	1.3489	2.90833	2.8282	0.014517	0.92277	-2.83439	AT2G17650.1	AMP-dependent synthetase and ligase family protein
13514286	0.43141	1.34855	4.2865	1.76511	0.101561	0.998584	-4.25471	AT5G53090.1	NAD(P)-binding Rossmann-fold superfamily protein
13475906	0.430998	1.34817	7.50394	2.12098	0.0542095	0.998584	-3.80291	AT4G31180.1	Class II aminoacyl-tRNA and biotin synthetases superfamily protein
13523847	0.430948	1.34812	6.95875	1.59933	0.134317	0.998584	-4.45064	AT5G09460.1	sequence-specific DNA binding transcription factors;transcription regulators
13373221	0.430858	1.34803	6.7035	1.88212	0.0829316	0.998584	-4.11033	AT1G28240.1	Protein of unknown function (DUF616)
13359221	0.430802	1.34798	3.37377	2.87752	0.0132187	0.92277	-2.76548	AT1G74720.1	C2 calcium/lipid-binding plant phosphoribosyltransferase family protein
13412483	0.430441	1.34765	2.47836	2.144	0.0519965	0.998584	-3.77253	AT2G24680.2	transcriptional factor B3 family protein
13404376	0.430197	1.34742	3.03581	1.4988	0.158367	0.998584	-4.56385	AT2G43141.1	snoRNA
13429239	0.429994	1.34723	3.35879	1.78944	0.0974043	0.998584	-4.22508	AT3G16710.1	Pentatricopeptide repeat (PPR) superfamily protein
13515366	0.42992	1.34716	5.72303	1.88748	0.0821582	0.998584	-4.10362	AT5G55480.1	SHV3-like 1
13464689	0.429868	1.34711	6.39091	1.45039	0.171196	0.998584	-4.61668	AT4G02060.1	Minichromosome maintenance (MCM2/3/5) family protein
13465214	0.429823	1.34707	4.95855	2.09248	0.0570719	0.998584	-3.84037	AT4G03100.1	Rho GTPase activating protein with PAK-box/P21-Rho-binding domain
13346503	0.429526	1.34679	2.24192	1.78984	0.0973367	0.998584	-4.22459	AT1G30840.1	purine permease 4
13471074	0.429412	1.34668	3.64484	1.9647	0.0717116	0.998584	-4.00581	AT4G20140.1	Leucine-rich repeat transmembrane protein kinase
13501851	0.429384	1.34666	5.3598	1.57954	0.138785	0.998584	-4.47328	AT5G15530.1	biotin carboxyl carrier protein 2
13465636	0.429266	1.34655	4.13238	1.75405	0.103502	0.998584	-4.26811	AT4G04423.1	---
13471126	0.42901	1.34631	5.70336	1.87245	0.0843455	0.998584	-4.12244	AT4G20310.1	Peptidase M50 family protein
13374121	0.428769	1.34608	5.02048	1.51652	0.153879	0.998584	-4.54423	AT1G30500.1	nuclear factor Y, subunit A7
13421500	0.42874	1.34606	6.22215	1.4007	0.185262	0.998584	-4.66972	AT2G45190.1	Plant-specific transcription factor YABBY family protein
13370241	0.428554	1.34588	6.82513	1.45301	0.170479	0.998584	-4.61385	AT1G19920.1	Pseudouridine synthase/archaeosine transglycosylase-like family protein
13408577	0.428297	1.34564	4.68225	1.15174	0.27065	0.998584	-4.91536	AT2G12461.1	---
13491950	0.428264	1.34561	2.78025	1.7281	0.108187	0.998584	-4.29938	AT4G31355.1	---
13397292	0.427977	1.34535	6.02844	1.98812	0.068793	0.998584	-3.97581	AT2G26170.1	cytochrome P450, family 711, subfamily A, polypeptide 1
13464174	0.427756	1.34514	4.76857	1.38334	0.190396	0.998584	-4.68795	AT4G00930.1	COP1-interacting protein 4.1
13521289	0.42745	1.34485	3.46508	1.4553	0.169857	0.998584	-4.61138	AT5G02550.1	---
13354173	0.42707	1.3445	6.15798	1.33219	0.206211	0.998584	-4.74075	AT1G61795.1	PAK-box/P21-Rho-binding family protein
13358022	0.426811	1.34426	4.06483	2.37901	0.033781	0.998584	-3.45652	AT1G71830.1	somatic embryogenesis receptor-like kinase 1
13537559	0.426676	1.34413	2.56785	2.39402	0.0328532	0.998584	-3.43604	AT5G49800.1	Polyketide cyclase/dehydrase and lipid transport superfamily protein
13535456	0.426641	1.3441	5.37506	1.39465	0.187038	0.998584	-4.67609	AT5G44635.1	minichromosome maintenance (MCM2/3/5) family protein
13368658	0.426584	1.34405	3.13478	2.03565	0.0632034	0.998584	-3.91448	AT1G16070.1	tubby like protein 8
13466043	0.426564	1.34403	6.04528	1.15448	0.269564	0.998584	-4.91284	AT4G05440.1	temperature sensing protein-related
13363625	0.426033	1.34353	5.13615	1.06019	0.308804	0.998584	-4.99642	AT1G05170.1	Galactosyltransferase family protein
13413714	0.425744	1.34326	2.9989	2.33848	0.0364142	0.998584	-3.51168	AT2G27285.1	Coiled-coil domain-containing protein 55 (DUF2040)
13447932	0.425601	1.34313	6.98778	1.63639	0.126285	0.998584	-4.40781	AT3G11670.1	UDP-Glycosyltransferase superfamily protein
13454749	0.425489	1.34303	1.84227	1.55273	0.145045	0.998584	-4.50369	AT3G28380.1	P-glycoprotein 17
13430006	0.42545	1.34299	2.75131	1.75398	0.103514	0.998584	-4.2682	AT3G18240.1	Ribosomal protein S24/S35, mitochondrial
13419619	0.425362	1.34291	3.87648	1.42113	0.179366	0.998584	-4.64806	AT2G40900.1	nodulin MtN21 /EamA-like transporter family protein
13420939	0.425105	1.34267	7.33129	1.04051	0.317506	0.998584	-5.01315	AT2G43770.1	Transducin/WD40 repeat-like superfamily protein
13506831	0.425002	1.34257	4.75794	1.30269	0.215807	0.998584	-4.77056	AT5G28320.1	---
13380623	0.424974	1.34255	5.73508	2.70578	0.0183068	0.970078	-3.00521	AT1G57820.1	Zinc finger (C3HC4-type RING finger) family protein
13465945	0.424952	1.34253	4.8276	1.77995	0.0990076	0.998584	-4.23667	AT4G05190.1	kinesin 5
13493270	0.424726	1.34232	1.6517	2.43521	0.0304301	0.998584	-3.37966	AT4G33905.1	Peroxisomal membrane 22 kDa (Mpv17/PMP22) family protein
13392216	0.42468	1.34227	3.48798	1.18548	0.257536	0.998584	-4.88416	AT2G07745.1	pre-tRNA
13466739	0.424636	1.34223	1.71449	1.53855	0.14845	0.998584	-4.51963	AT4G09500.1	UDP-Glycosyltransferase superfamily protein
13368314	0.424434	1.34205	1.85053	1.77129	0.100491	0.998584	-4.24721	AT1G15210.1	pleiotropic drug resistance 7
13534310	0.424191	1.34182	3.30774	2.04441	0.0622196	0.998584	-3.9031	AT5G41690.1	RNA-binding (RRM/RBD/RNP motifs) family protein
13542660	0.424169	1.3418	8.02456	1.69585	0.114273	0.998584	-4.33788	AT5G62790.1	1-deoxy-D-xylulose 5-phosphate reductoisomerase
13478291	0.424099	1.34173	3.01614	0.66219	0.519686	0.998584	-5.28166	AT4G36110.1	SAUR-like auxin-responsive protein family
13354850	0.423759	1.34142	5.07078	1.27327	0.225734	0.998584	-4.79981	AT1G63850.1	BTB/POZ domain-containing protein
13365439	0.423651	1.34132	2.23711	0.718641	0.485375	0.998584	-5.24835	AT1G09080.1	Heat shock protein 70 (Hsp 70) family protein
13345142	0.423563	1.34124	5.84755	1.4118	0.182039	0.998584	-4.65798	AT1G27460.1	no pollen germination related 1
13521417	0.423551	1.34122	4.69457	2.10456	0.0558416	0.998584	-3.82451	AT5G03070.1	importin alpha isoform 9
13349237	0.423525	1.3412	5.65516	1.22491	0.242842	0.998584	-4.84683	AT1G47550.2	exocyst complex component sec3A
13471900	0.423523	1.3412	3.73866	2.47033	0.0285006	0.998584	-3.33143	AT4G21880.1	Pentatricopeptide repeat (PPR) superfamily protein
13521262	0.423171	1.34087	1.89535	1.65429	0.122558	0.998584	-4.38691	AT5G02490.1	Heat shock protein 70 (Hsp 70) family protein
13515033	0.422967	1.34068	4.67186	1.66085	0.121217	0.998584	-4.37922	AT5G54670.1	kinesin 3
13356558	0.422957	1.34067	4.35358	0.458272	0.6545	0.998584	-5.38066	AT1G68238.1	---
13426792	0.422936	1.34065	3.13142	0.74468	0.470022	0.998584	-5.23216	AT3G11340.1	UDP-Glycosyltransferase superfamily protein
13337757	0.422714	1.34045	5.58879	1.73815	0.106352	0.998584	-4.28731	AT1G08960.1	cation exchanger 11
13473995	0.422538	1.34028	2.42798	1.16843	0.264101	0.998584	-4.90001	AT4G26790.1	GDSL-like Lipase/Acylhydrolase superfamily protein
13474332	0.422523	1.34027	6.95474	1.80089	0.0955011	0.998584	-4.21106	AT4G27710.1	cytochrome P450, family 709, subfamily B, polypeptide 3
13425275	0.422493	1.34024	3.26717	1.22586	0.242496	0.998584	-4.84592	AT3G06920.1	Tetratricopeptide repeat (TPR)-like superfamily protein
13456152	0.422423	1.34018	3.64852	1.65	0.123441	0.998584	-4.39192	AT3G44820.1	Phototropic-responsive NPH3 family protein
13378784	0.422354	1.34011	1.38752	2.66672	0.0197089	0.990113	-3.0596	AT1G52695.1	alpha/beta-Hydrolases superfamily protein
13378927	0.421868	1.33966	1.74813	1.00599	0.333203	0.998584	-5.04186	AT1G53100.1	Core-2/I-branching beta-1,6-N-acetylglucosaminyltransferase family protein
13528441	0.421762	1.33956	2.00073	2.21563	0.04564	0.998584	-3.67727	AT5G19870.1	Family of unknown function (DUF716)
13498611	0.421724	1.33953	4.54771	2.27702	0.0407827	0.998584	-3.59484	AT5G07130.1	laccase 13
13505303	0.421347	1.33918	3.75268	2.29222	0.0396584	0.998584	-3.57434	AT5G24352.2	Serine/threonine-protein kinase WNK (With No Lysine)-related
13352573	0.420872	1.33874	4.52622	1.41177	0.182047	0.998584	-4.65801	AT1G55500.2	evolutionarily conserved C-terminal region 4
13372930	0.420764	1.33864	4.8189	2.82068	0.0147255	0.925658	-2.84489	AT1G27440.1	Exostosin family protein
13489308	0.420699	1.33858	2.96277	2.24003	0.0436472	0.998584	-3.64459	AT4G25150.1	HAD superfamily, subfamily IIIB acid phosphatase
13444738	0.420698	1.33857	2.55901	0.99347	0.339034	0.998584	-5.05208	AT3G04855.1	---
13429756	0.42057	1.33846	5.49006	1.93757	0.075235	0.998584	-4.04038	AT3G17840.1	receptor-like kinase 902
13482463	0.419794	1.33774	5.39196	0.916902	0.376278	0.998584	-5.11223	AT4G09350.1	Chaperone DnaJ-domain superfamily protein
13427117	0.419499	1.33746	2.25163	1.78386	0.0983441	0.998584	-4.2319	AT3G12060.1	Plant protein of unknown function (DUF828)
13354684	0.419128	1.33712	4.71713	2.80095	0.0152873	0.93496	-2.87245	AT1G63420.1	Arabidopsis thaliana protein of unknown function (DUF821)
13501384	0.419054	1.33705	6.51153	1.40265	0.184693	0.998584	-4.66766	AT5G14250.1	Proteasome component (PCI) domain protein
13457447	0.41902	1.33702	2.16946	1.36066	0.19728	0.998584	-4.71153	AT3G48260.1	with no lysine (K) kinase 3
13355862	0.418984	1.33699	1.34889	2.08213	0.0581452	0.998584	-3.85392	AT1G66600.1	ABA overly sensitive mutant 3
13514247	0.417982	1.33606	3.45837	0.858641	0.406453	0.998584	-5.15523	AT5G53048.1	other RNA
13464739	0.417834	1.33592	2.08407	1.91044	0.0789152	0.998584	-4.07472	AT4G02090.1	---
13543280	0.417818	1.33591	6.42612	0.866828	0.402117	0.998584	-5.14934	AT5G64170.1	dentin sialophosphoprotein-related
13344049	0.417086	1.33523	3.16503	1.02842	0.322943	0.998584	-5.0233	AT1G24147.1	---
13485761	0.417025	1.33517	5.65148	1.53166	0.150131	0.998584	-4.52735	AT4G16970.1	Protein kinase superfamily protein
13454450	0.416557	1.33474	1.47596	2.11619	0.0546817	0.998584	-3.80923	AT3G27503.1	SCR-like 19
13418301	0.416433	1.33462	5.54657	2.1344	0.0529093	0.998584	-3.78522	AT2G37710.1	receptor lectin kinase
13489314	0.41641	1.3346	2.0858	2.59884	0.0223986	0.998584	-3.1539	AT4G25160.1	U-box domain-containing protein kinase family protein
13407367	0.416341	1.33454	6.27478	2.92673	0.0120378	0.92277	-2.69671	AT2G02970.1	GDA1/CD39 nucleoside phosphatase family protein
13472198	0.415955	1.33418	1.93884	2.17951	0.0487479	0.998584	-3.72543	AT4G22900.1	Protein of unknown function (DUF1191)
13521320	0.415955	1.33418	6.32475	2.0629	0.0601907	0.998584	-3.87904	AT5G02770.1	---
13344966	0.415583	1.33384	4.16225	0.963565	0.353254	0.998584	-5.07606	AT1G27060.1	Regulator of chromosome condensation (RCC1) family protein
13413165	0.41544	1.33371	8.2601	2.57292	0.0235173	0.998584	-3.18982	AT2G26330.1	Leucine-rich receptor-like protein kinase family protein
13478541	0.415242	1.33352	4.98749	2.13494	0.0528578	0.998584	-3.78451	AT4G36920.2	Integrase-type DNA-binding superfamily protein
13513531	0.415004	1.3333	3.02171	1.94337	0.0744684	0.998584	-4.033	AT5G51380.1	RNI-like superfamily protein
13438844	0.414718	1.33304	6.97686	2.1283	0.0534963	0.998584	-3.79326	AT3G53190.1	Pectin lyase-like superfamily protein
13428964	0.414422	1.33276	2.44416	2.29085	0.0397581	0.998584	-3.57618	AT3G16150.1	N-terminal nucleophile aminohydrolases (Ntn hydrolases) superfamily protein
13453701	0.414255	1.33261	2.34785	1.49342	0.159751	0.998584	-4.56977	AT3G25670.1	Leucine-rich repeat (LRR) family protein
13440853	0.41411	1.33248	4.45242	1.76558	0.101478	0.998584	-4.25414	AT3G58160.1	P-loop containing nucleoside triphosphate hydrolases superfamily protein
13376190	0.414107	1.33247	2.44716	1.26712	0.227856	0.998584	-4.80587	AT1G43910.1	P-loop containing nucleoside triphosphate hydrolases superfamily protein
13443556	0.413633	1.33204	7.88604	1.07771	0.301207	0.998584	-4.98132	AT3G02190.1	Ribosomal protein L39 family protein
13358981	0.412998	1.33145	1.70436	1.96756	0.0713492	0.998584	-4.00216	AT1G74045.1	tetraspanin 17
13366320	0.412991	1.33144	3.46975	2.21027	0.046089	0.998584	-3.68443	AT1G10750.1	Protein of Unknown Function (DUF239)
13409933	0.412865	1.33133	3.16584	1.7049	0.112535	0.998584	-4.32712	AT2G18120.1	SHI-related sequence 4
13504017	0.412846	1.33131	3.93329	1.59185	0.135991	0.998584	-4.45922	AT5G20540.1	BREVIS RADIX-like 4
13459505	0.412805	1.33127	5.65719	1.35507	0.19901	0.998584	-4.71731	AT3G53560.1	Tetratricopeptide repeat (TPR)-like superfamily protein
13411524	0.4123	1.33081	2.34713	1.10156	0.291091	0.998584	-4.96045	AT2G21980.1	---
13482109	0.412268	1.33078	1.80655	1.69775	0.113905	0.998584	-4.33562	AT4G07675.1	---
13496860	0.411988	1.33052	5.30847	1.73323	0.107248	0.998584	-4.29322	AT5G03190.1	conserved peptide upstream open reading frame 47
13541194	0.411744	1.33029	3.15805	1.54524	0.146835	0.998584	-4.51212	AT5G59020.1	Protein of unknown function (DUF3527)
13513334	0.411701	1.33025	2.77943	1.448	0.171853	0.998584	-4.61926	AT5G50990.1	Tetratricopeptide repeat (TPR)-like superfamily protein
13461790	0.411537	1.3301	2.87399	1.98123	0.0696399	0.998584	-3.98465	AT3G58840.1	Tropomyosin-related
13495734	0.411519	1.33009	3.69118	1.41093	0.182289	0.998584	-4.6589	AT4G39470.1	Tetratricopeptide repeat (TPR)-like superfamily protein
13359935	0.411323	1.3299	3.41305	2.18322	0.0484198	0.998584	-3.7205	AT1G76740.1	---
13459960	0.411176	1.32977	8.58208	1.68932	0.11554	0.998584	-4.34563	AT3G54500.3	---
13414024	0.410941	1.32955	2.42566	1.52946	0.150671	0.998584	-4.52981	AT2G27990.1	BEL1-like homeodomain 8
13523372	0.410896	1.32951	4.09657	1.91067	0.0788842	0.998584	-4.07444	AT5G08110.1	nucleic acid binding;ATP-dependent helicases;ATP binding;helicases;ATP-dependent helicases
13415913	0.410725	1.32935	5.40857	2.0096	0.066212	0.998584	-3.94816	AT2G32590.1	---
13421455	0.410374	1.32903	3.01807	1.82869	0.0910179	0.998584	-4.17683	AT2G45023.1	other RNA
13531517	0.410247	1.32891	5.41868	2.40525	0.0321747	0.998584	-3.42068	AT5G27550.1	P-loop containing nucleoside triphosphate hydrolases superfamily protein
13478449	0.410046	1.32873	5.88638	3.14851	0.0078906	0.889595	-2.38735	AT4G36570.1	RAD-like 3
13381458	0.410034	1.32872	5.50999	2.15482	0.0509856	0.998584	-3.7582	AT1G60660.1	cytochrome B5-like protein
13456419	0.409873	1.32857	1.82005	2.06514	0.0599491	0.998584	-3.87612	AT3G45570.1	RING/U-box protein with C6HC-type zinc finger domain
13456367	0.409856	1.32855	3.05074	1.56083	0.143128	0.998584	-4.49454	AT3G45443.1	---
13427615	0.409339	1.32808	3.4386	1.59651	0.134947	0.998584	-4.45389	AT3G13380.1	BRI1-like 3
13444925	0.409326	1.32807	3.7094	2.22062	0.0452259	0.998584	-3.6706	AT3G05270.1	Plant protein of unknown function (DUF869)
13535933	0.409209	1.32796	3.04374	2.55606	0.0242739	0.998584	-3.21316	AT5G45780.1	Leucine-rich repeat protein kinase family protein
13483795	0.408913	1.32769	7.05553	1.5673	0.141613	0.998584	-4.4872	AT4G12980.1	Auxin-responsive family protein
13542068	0.408741	1.32753	5.5532	2.53128	0.0254291	0.998584	-3.24742	AT5G61300.1	---
13385892	0.408583	1.32738	4.87818	2.51748	0.0260954	0.998584	-3.26648	AT1G70890.1	MLP-like protein 43
13405819	0.408507	1.32731	8.02901	1.53026	0.150474	0.998584	-4.52892	AT2G46450.1	cyclic nucleotide-gated channel 12
13361030	0.408416	1.32723	1.37936	1.24755	0.234709	0.998584	-4.82499	AT1G79290.1	pre-tRNA
13361032	0.408416	1.32723	1.37936	1.24755	0.234709	0.998584	-4.82499	AT1G79300.1	pre-tRNA
13413838	0.408416	1.32723	1.37936	1.24755	0.234709	0.998584	-4.82499	AT2G27560.1	pre-tRNA
13427228	0.408416	1.32723	1.37936	1.24755	0.234709	0.998584	-4.82499	AT3G12385.1	pre-tRNA
13439051	0.408416	1.32723	1.37936	1.24755	0.234709	0.998584	-4.82499	AT3G53775.1	pre-tRNA
13501242	0.408416	1.32723	1.37936	1.24755	0.234709	0.998584	-4.82499	AT5G13845.1	pre-tRNA
13535318	0.408416	1.32723	1.37936	1.24755	0.234709	0.998584	-4.82499	AT5G44283.1	pre-tRNA
13537099	0.408416	1.32723	1.37936	1.24755	0.234709	0.998584	-4.82499	AT5G48675.1	pre-tRNA
13514160	0.408416	1.32723	1.37936	1.24755	0.234709	0.998584	-4.82499	AT5G52815.1	pre-tRNA
13517869	0.408416	1.32723	1.37936	1.24755	0.234709	0.998584	-4.82499	AT5G61345.1	pre-tRNA
13335249	0.408347	1.32716	3.76335	2.3879	0.0332284	0.998584	-3.44439	AT1G03270.1	CBS domain-containing protein with a domain of unknown function (DUF21)
13403499	0.407933	1.32678	4.44222	2.7007	0.0184835	0.970078	-3.01229	AT2G40980.1	Protein kinase superfamily protein
13340503	0.40786	1.32672	3.98248	0.960442	0.354763	0.998584	-5.07853	AT1G15710.1	prephenate dehydrogenase family protein
13496596	0.407859	1.32672	2.43174	1.91645	0.078086	0.998584	-4.06713	AT5G02520.1	---
13422768	0.407574	1.32645	1.80378	2.23413	0.0441213	0.998584	-3.6525	AT3G01220.1	homeobox protein 20
13411630	0.407466	1.32635	1.40423	1.62606	0.12848	0.998584	-4.4198	AT2G22280.1	pre-tRNA
13495601	0.40735	1.32625	3.64657	1.29391	0.218733	0.998584	-4.77935	AT4G39110.1	Malectin/receptor-like protein kinase family protein
13527312	0.40722	1.32613	3.97045	2.36532	0.0346495	0.998584	-3.47518	AT5G17250.1	Alkaline-phosphatase-like family protein
13470535	0.407214	1.32612	4.30965	2.81139	0.0149875	0.931869	-2.85787	AT4G18820.1	AAA-type ATPase family protein
13398975	0.407191	1.3261	5.61823	2.23272	0.044236	0.998584	-3.6544	AT2G30580.1	DREB2A-interacting protein 2
13511260	0.407078	1.326	1.96836	1.39781	0.186109	0.998584	-4.67276	AT5G46460.1	Pentatricopeptide repeat (PPR) superfamily protein
13344122	0.407024	1.32595	3.42248	1.54607	0.146635	0.998584	-4.51118	AT1G24330.1	ARM repeat superfamily protein
13400476	0.40686	1.3258	6.68989	2.15598	0.0508785	0.998584	-3.75667	AT2G34170.1	Protein of unknown function (DUF688)
13355979	0.406691	1.32564	1.75379	1.9513	0.0734321	0.998584	-4.02291	AT1G66930.1	Protein kinase superfamily protein
13520202	0.406509	1.32547	4.10138	1.81987	0.0924201	0.998584	-4.18773	AT5G66610.1	DA1-related protein 7
13416539	0.406346	1.32533	2.20868	2.41912	0.0313554	0.998584	-3.4017	AT2G33847.1	---
13487060	0.406103	1.3251	2.71336	2.181	0.0486163	0.998584	-3.72346	AT4G19865.1	Galactose oxidase/kelch repeat superfamily protein
13483539	0.406016	1.32502	4.83272	0.624601	0.543292	0.998584	-5.30245	AT4G12320.1	cytochrome P450, family 706, subfamily A, polypeptide 6
13392977	0.405961	1.32497	5.72629	1.274	0.225486	0.998584	-4.7991	AT2G14740.1	vaculolar sorting receptor 3
13438866	0.405904	1.32492	3.42886	1.14426	0.273623	0.998584	-4.92217	AT3G53230.1	ATPase, AAA-type, CDC48 protein
13415060	0.405755	1.32478	1.4843	1.46228	0.167967	0.998584	-4.60381	AT2G30670.1	NAD(P)-binding Rossmann-fold superfamily protein
13407050	0.40565	1.32469	5.85872	0.940351	0.364581	0.998584	-5.09424	AT2G01950.1	BRI1-like 2
13397936	0.405499	1.32455	6.97314	1.79602	0.0963065	0.998584	-4.21703	AT2G27810.1	nucleobase-ascorbate transporter 12
13486603	0.405437	1.32449	5.19452	2.17486	0.0491626	0.998584	-3.73162	AT4G18780.1	cellulose synthase family protein
13544661	0.405351	1.32441	4.92962	1.12311	0.282172	0.998584	-4.94127	AT5G67280.1	receptor-like kinase
13492738	0.405315	1.32438	1.75496	1.81285	0.0935484	0.998584	-4.19637	AT4G33040.1	Thioredoxin superfamily protein
13351604	0.405287	1.32435	2.8055	1.91682	0.0780362	0.998584	-4.06667	AT1G53345.1	---
13541533	0.405038	1.32412	2.8522	1.31067	0.213178	0.998584	-4.76255	AT5G59900.1	Pentatricopeptide repeat (PPR) superfamily protein
13521274	0.405031	1.32412	2.50346	1.83787	0.0895809	0.998584	-4.16548	AT5G02502.1	Oligosaccaryltransferase
13352034	0.404528	1.32366	1.96198	1.31958	0.21027	0.998584	-4.75355	AT1G54300.1	---
13369792	0.404224	1.32338	7.66573	2.22254	0.0450676	0.998584	-3.66803	AT1G18650.1	plasmodesmata callose-binding protein 3
13443256	0.404036	1.3232	4.08696	2.34103	0.0362426	0.998584	-3.50821	AT3G01410.1	Polynucleotidyl transferase, ribonuclease H-like superfamily protein
13405310	0.403995	1.32317	4.44169	1.55731	0.143958	0.998584	-4.49852	AT2G45280.1	RAS associated with diabetes protein 51C
13366928	0.403909	1.32309	7.63249	2.3962	0.03272	0.998584	-3.43305	AT1G12000.1	Phosphofructokinase family protein
13509102	0.403594	1.3228	1.5337	1.36852	0.194872	0.998584	-4.70339	AT5G41200.1	AGAMOUS-like 75
13538332	0.403578	1.32278	2.23888	1.39821	0.185991	0.998584	-4.67234	AT5G51530.1	Ubiquitin carboxyl-terminal hydrolase-related protein
13484075	0.403573	1.32278	1.20284	2.42037	0.0312827	0.998584	-3.4	AT4G13555.1	MIR397B; miRNA
13500823	0.403476	1.32269	5.18409	2.04473	0.0621842	0.998584	-3.90269	AT5G13060.1	ARMADILLO BTB protein 1
13417501	0.403402	1.32262	4.99302	2.48416	0.0277739	0.998584	-3.3124	AT2G36200.1	P-loop containing nucleoside triphosphate hydrolases superfamily protein
13477178	0.403081	1.32233	7.11687	0.967628	0.351297	0.998584	-5.07284	AT4G33666.1	---
13481054	0.402856	1.32212	2.90243	1.84191	0.0889539	0.998584	-4.16047	AT4G02670.1	indeterminate(ID)-domain 12
13535818	0.40285	1.32212	1.81849	1.83132	0.0906035	0.998584	-4.17358	AT5G45460.1	---
13391747	0.402839	1.32211	1.3014	2.95722	0.0113595	0.92277	-2.65412	AT2G05050.1	Protein phosphatase 2C family protein
13511369	0.402808	1.32208	2.13586	1.86546	0.0853803	0.998584	-4.13117	AT5G46670.1	Cysteine/Histidine-rich C1 domain family protein
13345312	0.402786	1.32206	6.58327	1.41486	0.18116	0.998584	-4.65473	AT1G27760.1	interferon-related developmental regulator family protein / IFRD protein family
13538580	0.402725	1.322	3.81964	1.94759	0.0739156	0.998584	-4.02764	AT5G52180.1	---
13393647	0.402706	1.32199	7.15405	2.15563	0.0509109	0.998584	-3.75713	AT2G17250.1	CCAAT-binding factor
13449755	0.402517	1.32181	4.34125	2.27102	0.0412348	0.998584	-3.60292	AT3G15390.2	silencing defective 5
13385435	0.402322	1.32163	5.43037	1.40676	0.183498	0.998584	-4.66332	AT1G69730.1	Wall-associated kinase family protein
13424486	0.402269	1.32159	3.96656	1.57019	0.140942	0.998584	-4.48393	AT3G05190.1	D-aminoacid aminotransferase-like PLP-dependent enzymes superfamily protein
13437814	0.401888	1.32124	3.82096	0.90388	0.382885	0.998584	-5.12205	AT3G50770.1	calmodulin-like 41
13476861	0.401693	1.32106	2.19761	1.59992	0.134186	0.998584	-4.44997	AT4G32870.1	Polyketide cyclase/dehydrase and lipid transport superfamily protein
13507516	0.401536	1.32091	8.85808	1.25674	0.231472	0.998584	-4.81604	AT5G36290.1	Uncharacterized protein family (UPF0016)
13439846	0.401391	1.32078	2.97724	1.48496	0.161948	0.998584	-4.57906	AT3G55605.1	Mitochondrial glycoprotein family protein
13495947	0.401364	1.32076	1.82786	1.77366	0.100082	0.998584	-4.24432	AT4G40020.1	Myosin heavy chain-related protein
13404682	0.401292	1.32069	2.34544	2.11916	0.0543888	0.998584	-3.80532	AT2G43990.1	---
13519470	0.401151	1.32056	8.92242	1.75803	0.1028	0.998584	-4.26329	AT5G64940.1	ABC2 homolog 13
13460177	0.401113	1.32053	5.62	1.36396	0.196267	0.998584	-4.70812	AT3G54910.1	RNI-like superfamily protein
13389565	0.40098	1.3204	7.64346	1.77939	0.099103	0.998584	-4.23735	AT1G79530.1	glyceraldehyde-3-phosphate dehydrogenase of plastid 1
13340590	0.400848	1.32028	6.25903	1.36361	0.196373	0.998584	-4.70848	AT1G15930.2	Ribosomal protein L7Ae/L30e/S12e/Gadd45 family protein
13502287	0.400535	1.32	2.94409	1.07467	0.302517	0.998584	-4.98396	AT5G16530.1	Auxin efflux carrier family protein
13462903	0.400242	1.31973	5.53451	2.00149	0.0671759	0.998584	-3.95862	AT3G61650.1	gamma-tubulin
13465455	0.400141	1.31964	2.14731	1.22189	0.243946	0.998584	-4.84973	AT4G03945.1	Plant invertase/pectin methylesterase inhibitor superfamily protein
13339648	0.39974	1.31927	1.85019	2.0011	0.067223	0.998584	-3.95912	AT1G13400.1	C2H2 and C2HC zinc fingers superfamily protein
13489520	0.399466	1.31902	1.12132	2.19413	0.0474669	0.998584	-3.70597	AT4G25590.1	actin depolymerizing factor 7
13442865	0.39932	1.31889	5.54138	1.50931	0.155692	0.998584	-4.55223	AT3G63200.1	PATATIN-like protein 9
13339506	0.399229	1.3188	8.19825	1.52838	0.150936	0.998584	-4.53102	AT1G12990.1	beta-1,4-N-acetylglucosaminyltransferase family protein
13489365	0.399195	1.31877	6.71814	1.4876	0.16126	0.998584	-4.57617	AT4G25290.1	DNA photolyases;DNA photolyases
13384112	0.398941	1.31854	6.76877	1.94814	0.0738437	0.998584	-4.02694	AT1G66910.1	Protein kinase superfamily protein
13489426	0.398737	1.31835	3.06151	1.87789	0.0835482	0.998584	-4.11564	AT4G25434.1	nudix hydrolase homolog 10
13353537	0.398733	1.31835	6.14057	1.12836	0.280032	0.998584	-4.93656	AT1G59740.1	Major facilitator superfamily protein
13404014	0.398606	1.31823	4.7448	1.26359	0.229079	0.998584	-4.80933	AT2G42200.1	squamosa promoter binding protein-like 9
13395037	0.398595	1.31822	1.9409	1.70849	0.111853	0.998584	-4.32284	AT2G20453.1	---
13404531	0.398581	1.31821	4.7725	1.30764	0.214173	0.998584	-4.7656	AT2G43500.1	Plant regulator RWP-RK family protein
13416687	0.39849	1.31813	3.63865	1.64827	0.123801	0.998584	-4.39395	AT2G34150.1	SCAR family protein
13372203	0.398379	1.31803	2.66016	0.792947	0.442371	0.998584	-5.20076	AT1G24996.1	---
13492262	0.398321	1.31797	4.27078	2.30181	0.0389638	0.998584	-3.56137	AT4G32070.1	Octicosapeptide/Phox/Bem1p (PB1) domain-containing protein / tetratricopeptide repeat (TPR)-containing protein
13334363	0.398202	1.31786	2.26203	0.888749	0.390661	0.998584	-5.13332	AT1G01520.1	Homeodomain-like superfamily protein
13525719	0.398117	1.31779	4.38686	1.90832	0.0792106	0.998584	-4.0774	AT5G13680.1	IKI3 family protein
13544464	0.398085	1.31776	3.76079	1.34439	0.202344	0.998584	-4.72828	AT5G66840.1	SAP domain-containing protein
13406076	0.397728	1.31743	1.51619	1.66543	0.120287	0.998584	-4.37383	AT2G47190.1	myb domain protein 2
13448724	0.397321	1.31706	4.07536	1.03413	0.320367	0.998584	-5.01852	AT3G13100.1	multidrug resistance-associated protein 7
13529800	0.397262	1.31701	5.37713	1.75612	0.103136	0.998584	-4.26561	AT5G23300.1	pyrimidine d
13518334	0.397021	1.31679	3.51582	2.01113	0.0660325	0.998584	-3.9462	AT5G62380.1	NAC-domain protein 101
13401929	0.396996	1.31676	1.6516	1.42752	0.177555	0.998584	-4.64124	AT2G37380.1	---
13506803	0.396722	1.31651	1.5373	2.14691	0.0517226	0.998584	-3.76868	AT5G28000.1	Polyketide cyclase/dehydrase and lipid transport superfamily protein
13512955	0.396611	1.31641	2.25961	2.03059	0.0637777	0.998584	-3.92103	AT5G50090.1	---
13543605	0.396595	1.3164	1.8322	1.97603	0.0702856	0.998584	-3.99132	AT5G64990.2	RAB GTPase homolog H1A
13415330	0.396589	1.31639	1.49593	1.54798	0.146178	0.998584	-4.50904	AT2G31250.1	Glutamyl-tRNA reductase family protein
13378815	0.396136	1.31598	6.38083	1.07555	0.302136	0.998584	-4.98319	AT1G52750.1	alpha/beta-Hydrolases superfamily protein
13353212	0.395695	1.31558	2.22871	0.528001	0.606602	0.998584	-5.35065	AT1G58225.1	---
13458427	0.395137	1.31507	3.20459	2.32703	0.0371924	0.998584	-3.52722	AT3G50780.1	---
13521598	0.394939	1.31489	3.85718	1.27851	0.223942	0.998584	-4.79465	AT5G03555.1	permease, cytosine/purines, uracil, thiamine, allantoin family protein
13369992	0.3947	1.31467	5.18763	1.89189	0.0815256	0.998584	-4.09808	AT1G19330.1	---
13471708	0.394502	1.31449	4.54351	2.16921	0.0496701	0.998584	-3.73912	AT4G21550.1	VP1/ABI3-like 3
13395956	0.394053	1.31408	5.2311	2.56017	0.0240874	0.998584	-3.20748	AT2G22610.1	Di-glucose binding protein with Kinesin motor domain
13344946	0.393893	1.31393	6.31692	2.70249	0.0184209	0.970078	-3.00979	AT1G27030.1	---
13523004	0.393681	1.31374	6.6995	1.90882	0.0791407	0.998584	-4.07677	AT5G07180.1	ERECTA-like 2
13485365	0.393392	1.31348	2.16944	1.41431	0.181316	0.998584	-4.65531	AT4G16295.1	S-protein homologue 1
13398529	0.393247	1.31335	4.80063	0.837141	0.417989	0.998584	-5.17049	AT2G29260.1	NAD(P)-binding Rossmann-fold superfamily protein
13353420	0.393077	1.31319	3.33147	2.36136	0.0349041	0.998584	-3.48056	AT1G59540.2	P-loop containing nucleoside triphosphate hydrolases superfamily protein
13478610	0.392977	1.3131	1.83095	1.14397	0.273743	0.998584	-4.92244	AT4G37010.1	centrin 2
13495742	0.392908	1.31304	2.68202	1.70516	0.112487	0.998584	-4.32681	AT4G39510.1	cytochrome P450, family 96, subfamily A, polypeptide 12
13471355	0.391984	1.3122	2.15692	1.21121	0.247871	0.998584	-4.8599	AT4G20820.1	FAD-binding Berberine family protein
13385317	0.391851	1.31208	4.47804	1.80512	0.0948063	0.998584	-4.20587	AT1G69330.1	RING/U-box superfamily protein
13480858	0.391844	1.31207	6.65139	1.06633	0.306127	0.998584	-4.99115	AT4G02210.1	---
13530755	0.391501	1.31176	7.18907	2.0709	0.0593316	0.998584	-3.8686	AT5G25100.2	Endomembrane protein 70 protein family
13343898	0.391439	1.3117	4.59238	2.96302	0.0112347	0.92277	-2.64601	AT1G23730.1	beta carbonic anhydrase 3
13477663	0.39139	1.31166	4.70589	2.392	0.0329764	0.998584	-3.43879	AT4G34680.2	GATA transcription factor 3
13359707	0.391386	1.31165	1.27144	2.20727	0.0463421	0.998584	-3.68844	AT1G76135.1	MIR394B; miRNA
13383829	0.391365	1.31163	2.23758	1.83058	0.0907207	0.998584	-4.1745	AT1G66080.1	---
13501872	0.391116	1.31141	3.42117	0.921718	0.373854	0.998584	-5.10857	AT5G15600.1	SPIRAL1-like4
13517134	0.390976	1.31128	4.90241	0.716554	0.486619	0.998584	-5.24963	AT5G59670.1	Leucine-rich repeat protein kinase family protein
13370564	0.390829	1.31115	4.68272	1.29061	0.21984	0.998584	-4.78263	AT1G20691.1	---
13545707	0.390827	1.31114	3.49132	2.16286	0.0502473	0.998584	-3.74756	AT1G26235.1	other RNA
13522005	0.390603	1.31094	1.77182	2.45573	0.0292877	0.998584	-3.35149	AT5G04610.1	S-adenosyl-L-methionine-dependent methyltransferases superfamily protein
13496958	0.390477	1.31083	3.53148	2.32982	0.0370011	0.998584	-3.52343	AT5G03390.1	Protein of unknown function (DUF295)
13441071	0.390414	1.31077	4.39512	2.113	0.054997	0.998584	-3.81342	AT3G58820.1	F-box/RNI-like superfamily protein
13342573	0.390387	1.31075	2.25648	2.45678	0.0292305	0.998584	-3.35005	AT1G20300.1	Pentatricopeptide repeat (PPR) superfamily protein
13537781	0.390307	1.31067	2.9624	1.15178	0.270634	0.998584	-4.91532	AT5G50330.1	Protein kinase superfamily protein
13525098	0.390218	1.31059	8.03144	2.26344	0.0418133	0.998584	-3.61314	AT5G12150.1	Rho GTPase activation protein (RhoGAP) with PH domain
13493739	0.389922	1.31032	1.5357	1.7088	0.111794	0.998584	-4.32247	AT4G35160.1	O-methyltransferase family protein
13509011	0.389829	1.31024	3.50328	2.31772	0.0378375	0.998584	-3.53984	AT5G41040.1	HXXXD-type acyl-transferase family protein
13505561	0.389559	1.30999	2.82017	1.48784	0.161197	0.998584	-4.5759	AT5G25230.1	Ribosomal protein S5/Elongation factor G/III/V family protein
13464062	0.389457	1.3099	1.7873	2.13019	0.0533144	0.998584	-3.79078	AT4G00690.1	UB-like protease 1B
13449322	0.38919	1.30966	5.72901	1.55861	0.143651	0.998584	-4.49705	AT3G14172.1	---
13468268	0.389142	1.30961	5.45308	2.39808	0.0326059	0.998584	-3.43048	AT4G13750.1	Histidine kinase-, DNA gyrase B-, and HSP90-like ATPase family protein
13385006	0.389106	1.30958	4.19265	2.27835	0.0406835	0.998584	-3.59306	AT1G68710.1	ATPase E1-E2 type family protein / haloacid dehalogenase-like hydrolase family protein
13429694	0.389055	1.30954	2.32649	1.69996	0.113481	0.998584	-4.333	AT3G17730.1	NAC domain containing protein 57
13411104	0.388579	1.3091	6.80412	0.909412	0.380068	0.998584	-5.1179	AT2G20835.1	---
13365663	0.38856	1.30909	3.59178	1.13144	0.278783	0.998584	-4.93379	AT1G09440.1	Protein kinase superfamily protein
13387161	0.388092	1.30866	5.8333	1.1271	0.280545	0.998584	-4.93769	AT1G74070.1	Cyclophilin-like peptidyl-prolyl cis-trans isomerase family protein
13509087	0.388074	1.30864	4.14615	1.77372	0.100072	0.998584	-4.24425	AT5G41180.1	leucine-rich repeat transmembrane protein kinase family protein
13457993	0.387474	1.3081	1.79842	1.61023	0.13191	0.998584	-4.43811	AT3G49744.1	---
13414745	0.387295	1.30794	3.09102	1.5662	0.141871	0.998584	-4.48846	AT2G30120.1	---
13460757	0.387262	1.30791	8.71363	0.986579	0.342273	0.998584	-5.05766	AT3G56400.1	WRKY DNA-binding protein 70
13524534	0.387247	1.30789	3.69147	2.80689	0.0151161	0.931869	-2.86416	AT5G10800.1	RNA recognition motif (RRM)-containing protein
13463869	0.387221	1.30787	5.35596	2.45685	0.0292268	0.998584	-3.34996	AT4G00230.1	xylem serine peptidase 1
13428949	0.387204	1.30786	1.62572	2.45516	0.0293189	0.998584	-3.35227	AT3G16117.1	---
13503132	0.387096	1.30776	2.71805	1.67579	0.118208	0.998584	-4.36163	AT5G18780.1	F-box/RNI-like superfamily protein
13454287	0.38689	1.30757	1.28111	1.7851	0.0981341	0.998584	-4.23038	AT3G27140.1	Protein phosphatase 2C family protein
13357531	0.386822	1.30751	2.06142	1.43108	0.176553	0.998584	-4.63744	AT1G70640.1	octicosapeptide/Phox/Bem1p (PB1) domain-containing protein
13492989	0.386646	1.30735	4.78669	1.89966	0.080423	0.998584	-4.08831	AT4G33400.1	Vacuolar import/degradation, Vid27-related protein
13441366	0.386631	1.30734	2.74421	1.79204	0.0969694	0.998584	-4.2219	AT3G59520.1	RHOMBOID-like protein 13
13402326	0.386252	1.30699	1.80968	1.5314	0.150194	0.998584	-4.52764	AT2G38380.1	Peroxidase superfamily protein
13458598	0.386015	1.30678	3.10855	0.866323	0.402384	0.998584	-5.1497	AT3G51238.1	other RNA
13363859	0.385808	1.30659	2.16616	1.40725	0.183353	0.998584	-4.66279	AT1G05560.1	UDP-glucosyltransferase 75B1
13483805	0.385475	1.30629	2.1152	2.1172	0.0545814	0.998584	-3.80789	AT4G13000.1	AGC (cAMP-dependent, cGMP-dependent and protein kinase C) kinase family protein
13501759	0.385287	1.30612	3.89629	1.82871	0.0910148	0.998584	-4.17681	AT5G15240.1	Transmembrane amino acid transporter family protein
13371841	0.385271	1.3061	4.46967	1.29177	0.219452	0.998584	-4.78148	AT1G23890.1	NHL domain-containing protein
13352327	0.385194	1.30604	6.97247	1.65871	0.121651	0.998584	-4.38172	AT1G55020.1	lipoxygenase 1
13502668	0.38507	1.30592	2.59521	1.58475	0.137597	0.998584	-4.46734	AT5G17440.1	LUC7 related protein
13480514	0.384999	1.30586	2.70524	1.38571	0.189689	0.998584	-4.68547	AT4G01328.1	---
13341755	0.384647	1.30554	6.58291	1.91087	0.0788556	0.998584	-4.07418	AT1G18460.1	alpha/beta-Hydrolases superfamily protein
13345957	0.384358	1.30528	2.62232	0.994294	0.338647	0.998584	-5.05141	AT1G29710.1	Tetratricopeptide repeat (TPR)-like superfamily protein
13426726	0.384229	1.30516	4.72099	0.848497	0.411869	0.998584	-5.16247	AT3G11090.1	LOB domain-containing protein 21
13520858	0.38414	1.30508	2.23148	2.04403	0.0622623	0.998584	-3.9036	AT5G01420.1	Glutaredoxin family protein
13451531	0.383946	1.30491	5.59844	1.66245	0.120891	0.998584	-4.37734	AT3G19830.1	Calcium-dependent lipid-binding (CaLB domain) family protein
13503984	0.383852	1.30482	2.93031	1.79702	0.0961399	0.998584	-4.2158	AT5G20410.1	monogalactosyldiacylglycerol synthase 2
13374931	0.38352	1.30452	3.46145	1.89593	0.0809515	0.998584	-4.09301	AT1G32610.1	hydroxyproline-rich glycoprotein family protein
13422812	0.383493	1.3045	1.57749	2.41147	0.0318045	0.998584	-3.41217	AT3G01322.1	ECA1-like gametogenesis related family protein
13512360	0.383336	1.30435	3.99059	2.29181	0.0396881	0.998584	-3.57489	AT5G48800.1	Phototropic-responsive NPH3 family protein
13404363	0.382819	1.30389	5.93739	2.0017	0.0671513	0.998584	-3.95835	AT2G43110.1	---
13337815	0.382686	1.30377	2.33839	1.54609	0.14663	0.998584	-4.51116	AT1G09050.1	---
13465697	0.382666	1.30375	6.82699	0.683409	0.506626	0.998584	-5.26944	AT4G04610.1	APS reductase 1
13365873	0.382409	1.30352	3.73108	1.66642	0.120087	0.998584	-4.37267	AT1G09890.1	Rhamnogalacturonate lyase family protein
13402155	0.382385	1.3035	3.96105	0.961104	0.354443	0.998584	-5.078	AT2G37970.1	SOUL heme-binding family protein
13357850	0.382189	1.30332	2.40898	1.72656	0.108472	0.998584	-4.30123	AT1G71390.1	receptor like protein 11
13451889	0.382033	1.30318	2.99035	1.6334	0.126917	0.998584	-4.41128	AT3G20660.1	organic cation/carnitine transporter4
13388944	0.381914	1.30307	5.38649	2.03729	0.0630172	0.998584	-3.91234	AT1G78380.1	glutathione S-transferase TAU 19
13498129	0.381506	1.3027	2.30806	1.89629	0.0808997	0.998584	-4.09255	AT5G05890.1	UDP-Glycosyltransferase superfamily protein
13506118	0.381361	1.30257	2.69545	1.13437	0.277597	0.998584	-4.93114	AT5G26790.1	---
13514701	0.381329	1.30254	2.78929	1.34815	0.201166	0.998584	-4.72443	AT5G53830.1	VQ motif-containing protein
13536925	0.381315	1.30253	4.95051	1.05101	0.312841	0.998584	-5.00425	AT5G48370.1	Thioesterase/thiol ester dehydrase-isomerase superfamily protein
13377435	0.381276	1.30249	3.82964	1.74136	0.105772	0.998584	-4.28344	AT1G49540.1	elongator protein 2
13442426	0.381127	1.30236	5.55956	1.9303	0.0762052	0.998584	-4.0496	AT3G61830.1	auxin response factor 18
13379688	0.381102	1.30234	1.53356	2.0952	0.056793	0.998584	-3.83681	AT1G55030.1	RNI-like superfamily protein
13475674	0.381011	1.30225	6.48857	2.21423	0.0457575	0.998584	-3.67915	AT4G30810.1	serine carboxypeptidase-like 29
13376224	0.380944	1.30219	1.606	2.55512	0.024317	0.998584	-3.21447	AT1G44085.1	glycine-rich protein
13340539	0.380264	1.30158	4.18031	1.05794	0.30979	0.998584	-4.99835	AT1G15830.1	---
13406244	0.380212	1.30153	7.27541	0.936371	0.366548	0.998584	-5.09732	AT2G47440.1	Tetratricopeptide repeat (TPR)-like superfamily protein
13360638	0.380204	1.30153	2.8054	0.742395	0.471357	0.998584	-5.2336	AT1G78410.1	VQ motif-containing protein
13391717	0.380199	1.30152	4.70469	0.839742	0.416582	0.998584	-5.16866	AT2G04850.1	Auxin-responsive family protein
13470404	0.380091	1.30142	4.42684	1.97398	0.0705423	0.998584	-3.99395	AT4G18490.1	---
13435056	0.380029	1.30137	4.38759	1.4687	0.166244	0.998584	-4.59683	AT3G43210.1	ATP binding microtubule motor family protein
13370486	0.379917	1.30127	2.66876	1.73822	0.106339	0.998584	-4.28722	AT1G20550.1	O-fucosyltransferase family protein
13389500	0.379776	1.30114	1.60329	2.61461	0.0217433	0.998584	-3.13201	AT1G79410.1	organic cation/carnitine transporter5
13538845	0.379755	1.30112	2.76502	1.62461	0.128791	0.998584	-4.42148	AT5G52950.1	---
13428988	0.379712	1.30108	5.61631	0.747731	0.468243	0.998584	-5.23022	AT3G16175.1	Thioesterase superfamily protein
13511879	0.379665	1.30104	3.66641	2.4572	0.0292079	0.998584	-3.34948	AT5G47800.1	Phototropic-responsive NPH3 family protein
13474571	0.379563	1.30095	7.54077	1.12533	0.281266	0.998584	-4.93928	AT4G28210.1	embryo defective 1923
13493477	0.379466	1.30086	7.69342	2.61406	0.0217661	0.998584	-3.13278	AT4G34490.1	cyclase associated protein 1
13515003	0.379186	1.30061	3.00706	1.60802	0.132395	0.998584	-4.44065	AT5G54590.1	Protein kinase superfamily protein
13453533	0.37903	1.30047	7.45943	1.12068	0.283168	0.998584	-4.94345	AT3G25120.1	Mitochondrial import inner membrane translocase subunit Tim17/Tim22/Tim23 family protein
13538761	0.379019	1.30046	8.48076	1.07017	0.304462	0.998584	-4.98785	AT5G52780.1	Protein of unknown function (DUF3464)
13529467	0.378749	1.30021	3.14369	0.717163	0.486255	0.998584	-5.24926	AT5G22570.1	WRKY DNA-binding protein 38
13479147	0.37867	1.30014	6.44549	2.05186	0.0613947	0.998584	-3.89342	AT4G38430.1	rho guanyl-nucleotide exchange factor 1
13484733	0.378582	1.30006	4.87504	1.96313	0.0719113	0.998584	-4.00782	AT4G14790.1	ATP-dependent RNA helicase, mitochondrial (SUV3)
13521364	0.378281	1.29979	3.67503	1.82903	0.0909648	0.998584	-4.17642	AT5G02890.1	HXXXD-type acyl-transferase family protein
13425799	0.378161	1.29968	2.6032	1.64495	0.124491	0.998584	-4.39783	AT3G08660.1	Phototropic-responsive NPH3 family protein
13480021	0.377993	1.29953	6.37605	2.00365	0.0669185	0.998584	-3.95584	AT4G00400.1	glycerol-3-phosphate acyltransferase 8
13468415	0.377797	1.29936	6.67879	1.14352	0.273921	0.998584	-4.92285	AT4G14220.1	RING-H2 group F1A
13443516	0.377708	1.29928	4.5677	1.02548	0.324272	0.998584	-5.02575	AT3G02040.1	senescence-related gene 3
13493428	0.377698	1.29927	3.56208	0.747386	0.468444	0.998584	-5.23044	AT4G34340.1	TBP-associated factor 8
13496878	0.377479	1.29907	1.94982	2.50026	0.0269501	0.998584	-3.29023	AT5G03270.1	lysine decarboxylase family protein
13370441	0.377316	1.29892	5.27822	0.87839	0.396047	0.998584	-5.14093	AT1G20430.1	---
13519513	0.377189	1.29881	8.13108	1.26831	0.227444	0.998584	-4.8047	AT5G65010.1	asparagine synthetase 2
13355945	0.377022	1.29866	4.02798	1.15171	0.270662	0.998584	-4.91538	AT1G66820.1	glycine-rich protein
13401823	0.377019	1.29866	2.99585	1.22031	0.244521	0.998584	-4.85123	AT2G37100.1	protamine P1 family protein
13519752	0.376929	1.29857	2.60693	2.63291	0.0210066	0.998584	-3.1066	AT5G65510.1	AINTEGUMENTA-like 7
13523790	0.376928	1.29857	7.77234	1.66074	0.121239	0.998584	-4.37935	AT5G09330.1	NAC domain containing protein 82
13544652	0.376674	1.29834	6.77416	1.96476	0.0717046	0.998584	-4.00574	AT5G67270.1	end binding protein 1C
13526479	0.376394	1.29809	2.33789	2.23657	0.0439252	0.998584	-3.64924	AT5G15340.1	Pentatricopeptide repeat (PPR) superfamily protein
13364234	0.376323	1.29803	2.06229	1.96189	0.0720694	0.998584	-4.0094	AT1G06540.1	---
13441144	0.376264	1.29798	4.52495	1.79105	0.0971335	0.998584	-4.2231	AT3G59100.1	glucan synthase-like 11
13445681	0.376248	1.29796	8.02342	2.67346	0.0194597	0.988636	-3.05022	AT3G06650.1	ATP-citrate lyase B-1
13489121	0.376172	1.29789	6.01811	1.36999	0.194423	0.998584	-4.70186	AT4G24810.3	Protein kinase superfamily protein
13339669	0.376135	1.29786	2.45436	1.76586	0.10143	0.998584	-4.2538	AT1G13460.1	Protein phosphatase 2A regulatory B subunit family protein
13443848	0.376039	1.29777	3.7692	1.97885	0.0699347	0.998584	-3.9877	AT3G02885.1	GAST1 protein homolog 5
13502015	0.375599	1.29738	6.80522	1.67711	0.117945	0.998584	-4.36007	AT5G15910.1	NAD(P)-binding Rossmann-fold superfamily protein
13431776	0.375551	1.29734	5.34843	1.69635	0.114177	0.998584	-4.33729	AT3G22310.1	putative mitochondrial RNA helicase 1
13398384	0.375546	1.29733	4.08633	1.60493	0.133075	0.998584	-4.44421	AT2G28810.2	Dof-type zinc finger DNA-binding family protein
13424146	0.37537	1.29717	3.85802	1.71896	0.109883	0.998584	-4.31034	AT3G04485.1	other RNA
13456003	0.375281	1.29709	2.96361	0.546217	0.594383	0.998584	-5.34214	AT3G44350.1	NAC domain containing protein 61
13517727	0.375203	1.29702	5.80104	1.41954	0.17982	0.998584	-4.64975	AT5G61010.2	exocyst subunit exo70 family protein E2
13457835	0.374911	1.29676	2.88565	1.32242	0.20935	0.998584	-4.75068	AT3G49400.1	Transducin/WD40 repeat-like superfamily protein
13388055	0.3748	1.29666	3.62546	1.72246	0.109232	0.998584	-4.30615	AT1G76310.1	CYCLIN B2;4
13513100	0.374746	1.29661	6.06344	2.19805	0.0471287	0.998584	-3.70075	AT5G50375.1	cyclopropyl isomerase
13504909	0.374732	1.2966	5.68971	1.49404	0.15959	0.998584	-4.56909	AT5G23490.1	---
13518993	0.374729	1.2966	4.18081	1.80777	0.0943741	0.998584	-4.20262	AT5G63930.1	Leucine-rich repeat protein kinase family protein
13499016	0.374576	1.29646	3.69602	1.71374	0.110862	0.998584	-4.31658	AT5G07900.1	Mitochondrial transcription termination factor family protein
13355199	0.374473	1.29637	5.36468	1.79293	0.0968202	0.998584	-4.22081	AT1G64628.1	conserved peptide upstream open reading frame 57
13532590	0.374378	1.29628	1.64081	2.6849	0.0190439	0.978321	-3.0343	AT5G36280.1	---
13541870	0.374298	1.29621	4.97176	1.70017	0.113441	0.998584	-4.33275	AT5G60930.1	P-loop containing nucleoside triphosphate hydrolases superfamily protein
13366260	0.374143	1.29607	5.77561	1.91238	0.0786474	0.998584	-4.07228	AT1G10630.1	ADP-ribosylation factor A1F
13440046	0.374077	1.29601	5.07456	2.37487	0.0340415	0.998584	-3.46217	AT3G55990.1	Plant protein of unknown function (DUF828)
13453774	0.373966	1.29591	3.47896	0.756996	0.462866	0.998584	-5.22431	AT3G25882.1	NIM1-interacting 2
13530175	0.373691	1.29566	8.48455	0.628426	0.540863	0.998584	-5.30039	AT5G24150.1	FAD/NAD(P)-binding oxidoreductase family protein
13377217	0.373654	1.29563	8.50442	2.25019	0.0428423	0.998584	-3.63095	AT1G48850.1	chorismate synthase, putative / 5-enolpyruvylshikimate-3-phosphate phospholyase, putative
13385189	0.373534	1.29552	5.33422	1.30649	0.214553	0.998584	-4.76676	AT1G69030.1	BSD domain-containing protein
13373010	0.372844	1.2949	6.03815	0.909155	0.380199	0.998584	-5.11809	AT1G27700.1	Syntaxin/t-SNARE family protein
13465209	0.372765	1.29483	3.13347	1.38738	0.189191	0.998584	-4.68372	AT4G03070.1	2-oxoglutarate (2OG) and Fe(II)-dependent oxygenase superfamily protein
13487081	0.37244	1.29454	3.61301	2.04084	0.0626188	0.998584	-3.90774	AT4G19900.1	alpha 1,4-glycosyltransferase family protein
13498693	0.372265	1.29438	3.30161	1.47977	0.163309	0.998584	-4.58475	AT5G07280.1	Leucine-rich repeat transmembrane protein kinase
13403788	0.37221	1.29433	4.78902	1.96014	0.0722937	0.998584	-4.01164	AT2G41460.1	apurinic endonuclease-redox protein
13542744	0.372113	1.29425	1.28156	2.01166	0.0659697	0.998584	-3.94551	AT5G63070.1	Ribosomal protein S19 family protein
13501673	0.372039	1.29418	3.24108	1.30334	0.215592	0.998584	-4.76991	AT5G15070.1	Phosphoglycerate mutase-like family protein
13363993	0.371585	1.29377	4.13886	1.71653	0.110338	0.998584	-4.31324	AT1G05870.3	Protein of unknown function (DUF1685)
13440456	0.371494	1.29369	5.69262	1.00767	0.332425	0.998584	-5.04048	AT3G57220.1	Glycosyl transferase family 4 protein
13427905	0.370857	1.29312	8.29999	1.95993	0.0723198	0.998584	-4.0119	AT3G13930.1	Dihydrolipoamide acetyltransferase, long form protein
13435507	0.370769	1.29304	2.37759	1.02052	0.326529	0.998584	-5.02987	AT3G44630.2	Disease resistance protein (TIR-NBS-LRR class) family
13398082	0.370636	1.29292	5.8648	1.22111	0.244229	0.998584	-4.85047	AT2G28150.1	Domain of unknown function (DUF966)
13419766	0.370632	1.29292	3.98827	1.21629	0.245997	0.998584	-4.85507	AT2G41290.1	strictosidine synthase-like 2
13362955	0.370518	1.29282	7.16009	1.35788	0.19814	0.998584	-4.71441	AT1G03860.1	prohibitin 2
13481574	0.370307	1.29263	3.31523	0.520759	0.611494	0.998584	-5.35395	AT4G04490.1	cysteine-rich RLK (RECEPTOR-like protein kinase) 36
13440433	0.370272	1.2926	3.8315	0.904353	0.382643	0.998584	-5.1217	AT3G57157.1	other RNA
13518234	0.370168	1.2925	3.89768	1.72672	0.108442	0.998584	-4.30103	AT5G62230.2	ERECTA-like 1
13543594	0.370149	1.29249	3.48497	2.32557	0.0372932	0.998584	-3.5292	AT5G64980.1	---
13431557	0.369918	1.29228	3.98789	0.976639	0.346985	0.998584	-5.06565	AT3G21750.1	UDP-glucosyl transferase 71B1
13439038	0.369399	1.29181	5.27802	1.45365	0.170305	0.998584	-4.61316	AT3G53700.1	Pentatricopeptide repeat (PPR) superfamily protein
13498196	0.369298	1.29172	5.51346	2.14437	0.0519622	0.998584	-3.77205	AT5G06050.1	Putative methyltransferase family protein
13523078	0.368958	1.29142	4.98846	1.3338	0.205697	0.998584	-4.73911	AT5G07360.1	Amidase family protein
13408697	0.368954	1.29142	6.18218	1.54217	0.147574	0.998584	-4.51557	AT2G13610.1	ABC-2 type transporter family protein
13376688	0.368932	1.2914	1.24892	2.91228	0.0123733	0.92277	-2.7169	AT1G47730.1	F-box and associated interaction domains-containing protein
13370670	0.368714	1.2912	6.49757	1.67744	0.117881	0.998584	-4.35969	AT1G20910.1	ARID/BRIGHT DNA-binding domain-containing protein
13541678	0.368606	1.2911	4.23059	2.10807	0.0554892	0.998584	-3.8199	AT5G60450.1	auxin response factor 4
13461318	0.368439	1.29096	3.53127	2.03605	0.0631581	0.998584	-3.91396	AT3G57710.1	Protein kinase superfamily protein
13534025	0.368422	1.29094	4.93544	0.882796	0.39375	0.998584	-5.1377	AT5G40830.1	S-adenosyl-L-methionine-dependent methyltransferases superfamily protein
13367790	0.368392	1.29091	1.57455	1.52124	0.152701	0.998584	-4.53897	AT1G14315.1	F-box and associated interaction domains-containing protein
13339305	0.368338	1.29086	6.29326	1.78684	0.097841	0.998584	-4.22826	AT1G12470.1	zinc ion binding
13425881	0.36822	1.29076	7.66501	1.85726	0.0866101	0.998584	-4.14139	AT3G08930.1	LMBR1-like membrane protein
13449314	0.36805	1.29061	3.17709	1.89917	0.0804924	0.998584	-4.08893	AT3G14170.1	Plant protein of unknown function (DUF936)
13399351	0.367836	1.29042	8.08762	0.753547	0.464863	0.998584	-5.22652	AT2G31380.1	salt tolerance homologue
13524145	0.367723	1.29031	5.96818	1.64633	0.124202	0.998584	-4.39621	AT5G10070.1	RNase L inhibitor protein-related
13517189	0.367715	1.29031	7.27423	1.97208	0.0707799	0.998584	-3.99638	AT5G59750.1	DHBP synthase RibB-like alpha/beta domain;GTP cyclohydrolase II
13479306	0.367516	1.29013	1.80322	1.56672	0.141749	0.998584	-4.48786	AT4G38830.1	cysteine-rich RLK (RECEPTOR-like protein kinase) 26
13503530	0.367441	1.29006	1.65232	1.67437	0.118491	0.998584	-4.36331	AT5G19470.2	nudix hydrolase homolog 24
13392382	0.367191	1.28984	4.4067	1.85602	0.0867973	0.998584	-4.14294	AT2G07680.1	multidrug resistance-associated protein 11
13509480	0.367142	1.28979	3.8852	2.17409	0.0492317	0.998584	-3.73265	AT5G42210.1	Major facilitator superfamily protein
13475844	0.367136	1.28979	2.84877	1.12539	0.281245	0.998584	-4.93923	AT4G31060.1	Integrase-type DNA-binding superfamily protein
13497797	0.367107	1.28976	3.95517	1.50357	0.157148	0.998584	-4.55858	AT5G05270.1	Chalcone-flavanone isomerase family protein
13339589	0.367067	1.28973	4.11211	1.566	0.141916	0.998584	-4.48868	AT1G13220.1	nuclear matrix constituent protein-related
13339897	0.36693	1.28961	3.3093	1.18977	0.255904	0.998584	-4.88014	AT1G14040.1	EXS (ERD1/XPR1/SYG1) family protein
13451587	0.366789	1.28948	5.22506	2.11246	0.0550512	0.998584	-3.81413	AT3G20020.1	protein arginine methyltransferase 6
13538625	0.366683	1.28938	1.2822	1.72806	0.108195	0.998584	-4.29943	AT5G52320.1	cytochrome P450, family 96, subfamily A, polypeptide 4
13401669	0.36651	1.28923	3.34473	1.10468	0.289787	0.998584	-4.95769	AT2G36792.1	other RNA
13446553	0.366417	1.28915	4.62863	0.857072	0.407288	0.998584	-5.15636	AT3G08780.1	---
13363718	0.366416	1.28915	1.51827	2.65159	0.0202796	0.994106	-3.08064	AT1G05291.1	Protein of unknown function (DUF1218)
13470932	0.366369	1.2891	7.37386	2.53595	0.0252074	0.998584	-3.24097	AT4G19710.1	aspartate kinase-homoserine dehydrogenase ii
13507970	0.366231	1.28898	1.57558	1.79862	0.0958755	0.998584	-4.21384	AT5G38190.1	---
13357390	0.366099	1.28886	4.9614	1.00148	0.335297	0.998584	-5.04556	AT1G70480.1	Domain of unknown function (DUF220)
13391664	0.365948	1.28873	1.39675	1.73504	0.106917	0.998584	-4.29105	AT2G04680.1	Cysteine/Histidine-rich C1 domain family protein
13528445	0.365755	1.28856	2.29452	1.00144	0.335315	0.998584	-5.04559	AT5G19880.1	Peroxidase superfamily protein
13467336	0.365434	1.28827	2.08991	1.07091	0.304139	0.998584	-4.9872	AT4G11170.1	Disease resistance protein (TIR-NBS-LRR class) family
13394823	0.365429	1.28826	8.31427	1.33659	0.20481	0.998584	-4.73627	AT2G19940.1	oxidoreductases, acting on the aldehyde or oxo group of donors, NAD or NADP as acceptor;copper ion binding
13412686	0.365326	1.28817	3.64034	1.8827	0.0828479	0.998584	-4.10961	AT2G25220.1	Protein kinase superfamily protein
13440141	0.365079	1.28795	3.17568	1.70474	0.112566	0.998584	-4.32731	AT3G56300.1	Cysteinyl-tRNA synthetase, class Ia family protein
13540082	0.364834	1.28773	2.46765	1.56421	0.142335	0.998584	-4.49071	AT5G56480.1	Bifunctional inhibitor/lipid-transfer protein/seed storage 2S albumin superfamily protein
13435298	0.364633	1.28755	3.45271	1.85664	0.0867039	0.998584	-4.14217	AT3G44050.1	P-loop containing nucleoside triphosphate hydrolases superfamily protein
13410473	0.364532	1.28746	3.2547	2.42773	0.0308569	0.998584	-3.38991	AT2G19720.1	ribosomal protein S15A B
13526568	0.364524	1.28746	2.5471	2.11159	0.0551378	0.998584	-3.81528	AT5G15520.1	Ribosomal protein S19e family protein
13539735	0.364418	1.28736	3.96056	1.82384	0.0917868	0.998584	-4.18283	AT5G55470.1	Na+/H+ (sodium hydrogen) exchanger 3
13360595	0.364406	1.28735	6.73008	2.01156	0.0659813	0.998584	-3.94563	AT1G78260.1	RNA-binding (RRM/RBD/RNP motifs) family protein
13388570	0.364393	1.28734	6.45003	1.78324	0.098448	0.998584	-4.23265	AT1G77470.1	replication factor C subunit 3
13513389	0.364266	1.28723	4.49025	1.86688	0.0851693	0.998584	-4.1294	AT5G51130.1	S-adenosyl-L-methionine-dependent methyltransferases superfamily protein
13427436	0.364169	1.28714	5.21312	2.21936	0.0453297	0.998584	-3.67228	AT3G12990.1	ribonuclease PH45A
13449554	0.364155	1.28713	5.81021	1.61133	0.131669	0.998584	-4.43684	AT3G14770.1	Nodulin MtN3 family protein
13497323	0.363878	1.28688	6.50992	1.43901	0.174335	0.998584	-4.62893	AT5G04230.2	phenyl alanine ammonia-lyase 3
13539844	0.363818	1.28683	4.58342	1.53519	0.149267	0.998584	-4.5234	AT5G55730.1	FASCICLIN-like arabinogalactan 1
13448289	0.363794	1.28681	1.49332	1.86149	0.0859736	0.998584	-4.13612	AT3G12240.1	serine carboxypeptidase-like 15
13446420	0.363792	1.2868	2.41165	1.73269	0.107345	0.998584	-4.29386	AT3G08500.1	myb domain protein 83
13414535	0.363447	1.2865	6.78419	1.67202	0.11896	0.998584	-4.36607	AT2G29450.1	glutathione S-transferase tau 5
13458462	0.363326	1.28639	7.01051	1.27251	0.225998	0.998584	-4.80057	AT3G50825.1	snoRNA
13363948	0.363277	1.28634	2.43803	0.787175	0.445622	0.998584	-5.20461	AT1G05675.1	UDP-Glycosyltransferase superfamily protein
13460793	0.362866	1.28598	6.24395	1.9016	0.0801498	0.998584	-4.08586	AT3G56480.1	myosin heavy chain-related
13466252	0.362814	1.28593	5.52813	1.16812	0.264218	0.998584	-4.90029	AT4G08240.1	---
13456292	0.362761	1.28588	6.46524	2.73379	0.017362	0.960013	-2.96617	AT3G45240.1	geminivirus rep interacting kinase 1
13375582	0.362365	1.28553	1.12467	1.76549	0.101496	0.998584	-4.25426	AT1G35035.1	Plant thionin family protein
13454512	0.362342	1.28551	3.6761	1.2615	0.229809	0.998584	-4.81139	AT3G27610.1	Nucleotidylyl transferase superfamily protein
13396233	0.36222	1.2854	2.93482	2.48974	0.0274857	0.998584	-3.30472	AT2G23093.1	Major facilitator superfamily protein
13453326	0.362216	1.2854	4.06307	1.70767	0.112009	0.998584	-4.32382	AT3G24495.1	MUTS homolog 7
13453654	0.362213	1.2854	4.07927	1.3823	0.190708	0.998584	-4.68904	AT3G25570.2	Adenosylmethionine decarboxylase family protein
13360067	0.362155	1.28534	4.1804	1.64178	0.125152	0.998584	-4.40152	AT1G77110.1	Auxin efflux carrier family protein
13406040	0.361782	1.28501	3.3056	1.69059	0.115293	0.998584	-4.34412	AT2G47010.1	---
13461783	0.36178	1.28501	6.30158	1.48334	0.162372	0.998584	-4.58084	AT3G58830.1	haloacid dehalogenase (HAD) superfamily protein
13402031	0.361698	1.28494	6.10916	1.44037	0.173957	0.998584	-4.62747	AT2G37620.1	actin 1
13525668	0.36116	1.28446	7.88973	1.22504	0.242795	0.998584	-4.84671	AT5G13560.1	---
13538722	0.361155	1.28445	5.43113	0.813374	0.43099	0.998584	-5.18695	AT5G52570.1	beta-carotene hydroxylase 2
13388322	0.361102	1.28441	3.5226	1.29102	0.219702	0.998584	-4.78222	AT1G76952.1	inflorescence deficient in abscission (IDA)-like 5
13474015	0.36108	1.28439	7.40385	2.19942	0.0470115	0.998584	-3.69893	AT4G26870.1	Class II aminoacyl-tRNA and biotin synthetases superfamily protein
13531236	0.360543	1.28391	4.57081	1.03724	0.318971	0.998584	-5.0159	AT5G26680.1	5'-3' exonuclease family protein
13518221	0.360411	1.28379	1.81448	1.94175	0.0746815	0.998584	-4.03506	AT5G62162.1	MIR399C; miRNA
13363308	0.360378	1.28376	1.57167	2.1601	0.0504996	0.998584	-3.75121	AT1G04660.1	glycine-rich protein
13445488	0.360252	1.28365	3.79941	1.51051	0.155387	0.998584	-4.55089	AT3G06370.1	sodium hydrogen exchanger 4
13529698	0.360073	1.28349	3.57813	1.6571	0.121982	0.998584	-4.38362	AT5G22930.1	Protein of unknown function (DUF1635)
13510286	0.360064	1.28348	5.58148	1.63176	0.127265	0.998584	-4.41319	AT5G44030.1	cellulose synthase A4
13351473	0.36006	1.28348	3.78001	0.964518	0.352794	0.998584	-5.0753	AT1G53090.2	SPA1-related 4
13419583	0.360037	1.28346	4.0621	1.37654	0.192439	0.998584	-4.69505	AT2G40820.1	---
13409999	0.360032	1.28345	5.73175	1.22212	0.24386	0.998584	-4.8495	AT2G18230.1	pyrophosphorylase 2
13497760	0.360032	1.28345	5.90582	2.05591	0.0609498	0.998584	-3.88814	AT5G05160.1	Leucine-rich repeat protein kinase family protein
13336138	0.359993	1.28342	5.64825	1.57438	0.139971	0.998584	-4.47916	AT1G05620.1	uridine-ribohydrolase 2
13432739	0.359908	1.28334	2.45624	1.21474	0.246567	0.998584	-4.85655	AT3G24500.1	multiprotein bridging factor 1C
13389869	0.359905	1.28334	7.49923	1.37542	0.192779	0.998584	-4.69622	AT1G79920.1	Heat shock protein 70 (Hsp 70) family protein
13352884	0.359905	1.28334	1.34344	1.49501	0.159341	0.998584	-4.56802	AT1G56380.1	Mitochondrial transcription termination factor family protein
13464098	0.359445	1.28293	6.29021	1.42211	0.179087	0.998584	-4.64701	AT4G00750.1	S-adenosyl-L-methionine-dependent methyltransferases superfamily protein
13390625	0.359377	1.28287	3.37279	2.05147	0.0614375	0.998584	-3.89392	AT2G01905.1	cyclin J18
13543211	0.359183	1.2827	2.97553	1.46613	0.166931	0.998584	-4.59962	AT5G64060.1	NAC domain containing protein 103
13527668	0.359148	1.28267	2.65325	1.14719	0.272457	0.998584	-4.91951	AT5G18010.1	SAUR-like auxin-responsive protein family
13341993	0.358966	1.28251	3.21113	2.53922	0.0250531	0.998584	-3.23645	AT1G18870.1	isochorismate synthase 2
13403690	0.358935	1.28248	2.40709	0.665355	0.517725	0.998584	-5.27986	AT2G41312.1	other RNA
13414577	0.358642	1.28222	5.011	2.96109	0.011276	0.92277	-2.6487	AT2G29550.1	tubulin beta-7 chain
13543106	0.358477	1.28207	8.43493	1.85458	0.0870147	0.998584	-4.14473	AT5G63890.1	histidinol dehydrogenase
13455293	0.358277	1.28189	2.82745	1.35856	0.197928	0.998584	-4.7137	AT3G30247.1	Protein of unknown function (DUF784)
13397002	0.358076	1.28172	4.27116	0.548683	0.592738	0.998584	-5.34097	AT2G25440.1	receptor like protein 20
13371531	0.357959	1.28161	1.77982	0.680361	0.50849	0.998584	-5.27121	AT1G23205.1	Plant invertase/pectin methylesterase inhibitor superfamily protein
13337695	0.357932	1.28159	7.18681	1.36807	0.195008	0.998584	-4.70385	AT1G08910.1	zinc ion binding;zinc ion binding
13366503	0.357922	1.28158	2.63674	2.10741	0.0555549	0.998584	-3.82076	AT1G10970.1	zinc transporter 4 precursor
13464488	0.357919	1.28158	6.02921	1.27771	0.224215	0.998584	-4.79544	AT4G01660.1	ABC transporter 1
13491556	0.357918	1.28158	2.39563	1.30396	0.215389	0.998584	-4.7693	AT4G30430.1	tetraspanin9
13369934	0.357902	1.28156	5.97889	1.43246	0.176166	0.998584	-4.63596	AT1G19140.1	---
13492514	0.357878	1.28154	6.90194	1.07961	0.300395	0.998584	-4.97968	AT4G32570.1	TIFY domain protein 8
13500503	0.357652	1.28134	5.61391	2.14927	0.0515017	0.998584	-3.76555	AT5G11730.1	Core-2/I-branching beta-1,6-N-acetylglucosaminyltransferase family protein
13334558	0.357599	1.28129	5.33154	1.7395	0.106107	0.998584	-4.28567	AT1G01920.2	SET domain-containing protein
13373698	0.35757	1.28127	3.53294	1.01304	0.329954	0.998584	-5.03607	AT1G29430.1	SAUR-like auxin-responsive protein family
13381845	0.357416	1.28113	3.82251	1.96768	0.0713348	0.998584	-4.00201	AT1G61310.1	LRR and NB-ARC domains-containing disease resistance protein
13465997	0.357409	1.28112	1.20595	2.89212	0.0128568	0.92277	-2.74507	AT4G05340.1	P-loop containing nucleoside triphosphate hydrolases superfamily protein
13479029	0.357332	1.28106	2.77726	1.0321	0.32128	0.998584	-5.02022	AT4G38170.1	FAR1-related sequence 9
13527835	0.357057	1.28081	7.03887	1.72742	0.108313	0.998584	-4.30019	AT5G18410.1	transcription activators
13363672	0.357049	1.2808	5.57661	1.45298	0.170488	0.998584	-4.61388	AT1G05230.1	homeodomain GLABROUS 2
13414201	0.356714	1.28051	4.53055	2.55484	0.0243294	0.998584	-3.21484	AT2G28510.1	Dof-type zinc finger DNA-binding family protein
13387633	0.356471	1.28029	3.6036	1.07583	0.302017	0.998584	-4.98295	AT1G75270.1	dehydroascorbate reductase 2
13509310	0.356436	1.28026	1.48454	2.72454	0.0176685	0.961912	-2.97906	AT5G41780.1	myosin heavy chain-related
13399279	0.356267	1.28011	4.02404	1.94791	0.0738745	0.998584	-4.02724	AT2G31280.1	conserved peptide upstream open reading frame 7
13456652	0.356211	1.28006	1.72593	1.71861	0.109949	0.998584	-4.31076	AT3G46170.1	NAD(P)-binding Rossmann-fold superfamily protein
13362308	0.356186	1.28004	4.40142	1.60312	0.133476	0.998584	-4.44629	AT1G02290.1	---
13504166	0.356053	1.27992	2.00912	2.13696	0.0526646	0.998584	-3.78184	AT5G21050.1	---
13430015	0.356012	1.27988	5.9523	0.860607	0.405409	0.998584	-5.15382	AT3G18270.1	cytochrome P450, family 77, subfamily A, polypeptide 5 pseudogene
13364165	0.35548	1.27941	3.7369	1.52287	0.152296	0.998584	-4.53716	AT1G06270.1	Pentatricopeptide repeat (PPR) superfamily protein
13495966	0.355389	1.27933	4.35649	1.20897	0.248702	0.998584	-4.86203	AT4G40045.1	---
13477614	0.355223	1.27918	5.92267	1.38324	0.190425	0.998584	-4.68805	AT4G34588.1	conserved peptide upstream open reading frame 2
13423594	0.355132	1.2791	4.35081	2.10793	0.0555028	0.998584	-3.82008	AT3G03060.1	P-loop containing nucleoside triphosphate hydrolases superfamily protein
13362633	0.355042	1.27902	4.3445	0.888444	0.390819	0.998584	-5.13354	AT1G03055.1	---
13338137	0.355021	1.279	3.93018	2.10279	0.0560211	0.998584	-3.82685	AT1G09815.1	polymerase delta 4
13496253	0.355009	1.27899	5.94647	0.824451	0.424897	0.998584	-5.17933	AT5G01670.1	NAD(P)-linked oxidoreductase superfamily protein
13456612	0.354876	1.27888	2.38196	1.85712	0.0866315	0.998584	-4.14157	AT3G46020.1	RNA-binding (RRM/RBD/RNP motifs) family protein
13351505	0.35483	1.27883	5.3663	1.42023	0.179622	0.998584	-4.64902	AT1G53140.1	Dynamin related protein 5A
13396330	0.354374	1.27843	4.50855	1.80674	0.0945409	0.998584	-4.20388	AT2G23360.1	Plant protein of unknown function (DUF869)
13499993	0.354353	1.27841	1.47572	1.58493	0.137556	0.998584	-4.46714	AT5G10600.1	cytochrome P450, family 81, subfamily K, polypeptide 2
13418256	0.35435	1.27841	9.7309	1.85853	0.0864193	0.998584	-4.13982	AT2G37660.1	NAD(P)-binding Rossmann-fold superfamily protein
13335940	0.354014	1.27811	5.47633	1.37718	0.192245	0.998584	-4.69438	AT1G04900.1	Protein of unknown function (DUF185)
13515897	0.353971	1.27807	4.03671	1.75717	0.102951	0.998584	-4.26434	AT5G56790.1	Protein kinase superfamily protein
13503789	0.353594	1.27774	5.07674	1.46021	0.168526	0.998584	-4.60606	AT5G19990.1	regulatory particle triple-A ATPase 6A
13544117	0.353563	1.27771	3.5808	1.14398	0.273735	0.998584	-4.92243	AT5G66080.1	Protein phosphatase 2C family protein
13483057	0.353444	1.27761	5.81471	1.67589	0.118188	0.998584	-4.36151	AT4G10970.3	---
13387067	0.353338	1.27751	4.46579	1.63712	0.126131	0.998584	-4.40696	AT1G73950.1	Transmembrane Fragile-X-F-associated protein
13516639	0.353288	1.27747	7.15999	2.1455	0.0518554	0.998584	-3.77055	AT5G58300.1	Leucine-rich repeat protein kinase family protein
13519939	0.353285	1.27747	5.46403	1.54374	0.147194	0.998584	-4.5138	AT5G65900.1	DEA(D/H)-box RNA helicase family protein
13350812	0.352837	1.27707	3.45178	1.14191	0.274566	0.998584	-4.92431	AT1G51440.1	alpha/beta-Hydrolases superfamily protein
13353052	0.35282	1.27705	1.38645	1.34719	0.201466	0.998584	-4.72541	AT1G57460.1	pre-tRNA
13353058	0.35282	1.27705	1.38645	1.34719	0.201466	0.998584	-4.72541	AT1G57520.1	pre-tRNA
13364614	0.352395	1.27668	1.83722	2.0914	0.0571832	0.998584	-3.84179	AT1G07290.1	golgi nucleotide sugar transporter 2
13434220	0.352361	1.27665	3.01537	1.44701	0.172123	0.998584	-4.62032	AT3G28170.1	---
13453419	0.352299	1.27659	9.50064	0.440828	0.666749	0.998584	-5.38753	AT3G24615.1	snoRNA
13450467	0.352245	1.27655	1.35556	3.05144	0.00949366	0.913866	-2.52257	AT3G17220.1	pectin methylesterase inhibitor 2
13539307	0.352119	1.27643	5.40812	1.11687	0.284736	0.998584	-4.94686	AT5G54250.2	cyclic nucleotide-gated cation channel 4
13501223	0.352092	1.27641	3.0943	1.55984	0.143361	0.998584	-4.49565	AT5G13820.1	telomeric DNA binding protein 1
13425133	0.352009	1.27634	2.96726	2.78825	0.0156601	0.950198	-2.89019	AT3G66652.2	fip1 motif-containing protein
13524480	0.351989	1.27632	5.70954	2.39424	0.0328398	0.998584	-3.43573	AT5G10690.1	pentatricopeptide (PPR) repeat-containing protein / CBS domain-containing protein
13538350	0.351662	1.27603	4.00082	1.60065	0.134024	0.998584	-4.44913	AT5G51590.1	AT hook motif DNA-binding family protein
13375929	0.351472	1.27586	6.2986	0.930311	0.369557	0.998584	-5.10199	AT1G38131.1	O-fucosyltransferase family protein
13390014	0.351428	1.27582	5.62686	0.811842	0.431836	0.998584	-5.18799	AT1G80350.1	P-loop containing nucleoside triphosphate hydrolases superfamily protein
13379168	0.351363	1.27577	1.30074	1.44949	0.171443	0.998584	-4.61765	AT1G53683.1	MIR169D; miRNA
13423017	0.351046	1.27549	3.79314	1.79562	0.0963721	0.998584	-4.21751	AT3G01800.1	Ribosome recycling factor
13422872	0.351032	1.27547	1.25041	2.06284	0.0601975	0.998584	-3.87912	AT3G01516.1	---
13340224	0.351015	1.27546	3.92984	1.07306	0.303213	0.998584	-4.98535	AT1G15080.1	lipid phosphate phosphatase 2
13478874	0.350781	1.27525	1.90641	2.02547	0.0643633	0.998584	-3.92765	AT4G37682.1	Protein of unknown function (DUF1399)
13518997	0.350597	1.27509	5.95257	1.9709	0.0709288	0.998584	-3.99789	AT5G63940.1	Protein kinase protein with adenine nucleotide alpha hydrolases-like domain
13494944	0.350445	1.27495	8.42505	1.54798	0.146177	0.998584	-4.50904	AT4G37910.1	mitochondrial heat shock protein 70-1
13543072	0.350334	1.27486	5.54201	0.931032	0.369198	0.998584	-5.10144	AT5G63790.1	NAC domain containing protein 102
13534521	0.350298	1.27482	2.68296	2.65604	0.02011	0.994106	-3.07445	AT5G42370.2	Calcineurin-like metallo-phosphoesterase superfamily protein
13509906	0.350205	1.27474	3.53191	0.794932	0.441257	0.998584	-5.19943	AT5G43080.1	Cyclin A3;1
13489656	0.350096	1.27465	5.1257	1.44336	0.17313	0.998584	-4.62426	AT4G25890.1	60S acidic ribosomal protein family
13508277	0.350056	1.27461	7.75619	0.714297	0.487965	0.998584	-5.25101	AT5G39040.1	transporter associated with antigen processing protein 2
13409929	0.349904	1.27448	1.63161	1.33399	0.205635	0.998584	-4.73891	AT2G18060.1	vascular related NAC-domain protein 1
13340952	0.349725	1.27432	5.60674	1.40876	0.182916	0.998584	-4.6612	AT1G16690.1	Enhancer of polycomb-like transcription factor protein
13406863	0.349539	1.27415	3.84874	0.945296	0.362146	0.998584	-5.0904	AT2G01505.1	CLAVATA3/ESR-RELATED 16
13388289	0.349515	1.27413	1.35251	2.97249	0.0110339	0.92277	-2.63278	AT1G76840.1	---
13506054	0.349358	1.27399	2.46542	0.837351	0.417875	0.998584	-5.17034	AT5G26690.1	Heavy metal transport/detoxification superfamily protein
13523186	0.349117	1.27378	2.37855	1.20156	0.251462	0.998584	-4.86905	AT5G07650.1	Actin-binding FH2 protein
13474674	0.349088	1.27376	3.82437	1.89896	0.0805223	0.998584	-4.08919	AT4G28430.1	Reticulon family protein
13349039	0.348935	1.27362	1.12272	1.88947	0.0818725	0.998584	-4.10112	AT1G45243.1	Cysteine/Histidine-rich C1 domain family protein
13358121	0.34811	1.27289	1.72202	1.44159	0.173621	0.998584	-4.62617	AT1G71970.1	---
13411180	0.348101	1.27288	2.57579	1.58478	0.13759	0.998584	-4.46731	AT2G20980.1	minichromosome maintenance 10
13408365	0.347833	1.27265	6.70022	1.47766	0.163865	0.998584	-4.58705	AT2G07721.1	---
13505134	0.347833	1.27265	4.34823	2.02149	0.0648226	0.998584	-3.93281	AT5G23910.1	ATP binding microtubule motor family protein
13528855	0.347701	1.27253	1.51304	2.41282	0.0317249	0.998584	-3.41032	AT5G20790.1	---
13363586	0.347572	1.27242	3.4545	0.814117	0.430579	0.998584	-5.18644	AT1G05065.1	CLAVATA3/ESR-RELATED 20
13413516	0.347397	1.27226	1.40489	2.3257	0.0372841	0.998584	-3.52902	AT2G26950.1	myb domain protein 104
13466445	0.347392	1.27226	3.77197	0.712158	0.489244	0.998584	-5.25231	AT4G08685.1	Pollen Ole e 1 allergen and extensin family protein
13344418	0.346871	1.2718	3.5727	1.76026	0.102408	0.998584	-4.26059	AT1G25250.1	indeterminate(ID)-domain 16
13527892	0.346773	1.27171	1.74528	1.73728	0.10651	0.998584	-4.28835	AT5G18450.1	Integrase-type DNA-binding superfamily protein
13432555	0.346722	1.27167	1.7687	1.98229	0.0695091	0.998584	-3.9833	AT3G23870.1	Protein of unknown function (DUF803)
13358070	0.346614	1.27157	2.39445	1.18904	0.256182	0.998584	-4.88083	AT1G71890.1	Major facilitator superfamily protein
13485541	0.346533	1.2715	4.29762	1.68935	0.115535	0.998584	-4.3456	AT4G16580.1	Protein phosphatase 2C family protein
13347049	0.346255	1.27126	1.5693	1.12118	0.282966	0.998584	-4.94301	AT1G32337.1	---
13412564	0.345883	1.27093	6.76622	0.473682	0.643766	0.998584	-5.37437	AT2G24850.1	tyrosine aminotransferase 3
13435541	0.345844	1.27089	4.66068	1.98982	0.0685854	0.998584	-3.97363	AT3G44730.1	kinesin-like protein 1
13496871	0.345706	1.27077	1.96595	1.3128	0.21248	0.998584	-4.76041	AT5G03250.1	Phototropic-responsive NPH3 family protein
13430899	0.345531	1.27062	5.15525	2.38216	0.0335842	0.998584	-3.45222	AT3G20150.1	Kinesin motor family protein
13463520	0.345505	1.2706	3.83407	0.893613	0.38815	0.998584	-5.12971	AT3G63050.1	---
13542834	0.345202	1.27033	1.49969	1.89769	0.080702	0.998584	-4.09079	AT5G63225.1	Carbohydrate-binding X8 domain superfamily protein
13369027	0.345196	1.27032	1.51308	2.20354	0.0466587	0.998584	-3.69342	AT1G17090.1	---
13458035	0.345096	1.27024	4.57647	2.06433	0.0600364	0.998584	-3.87718	AT3G49900.2	Phototropic-responsive NPH3 family protein
13476981	0.345059	1.2702	2.02821	1.35877	0.197864	0.998584	-4.71349	AT4G33160.1	F-box family protein
13503231	0.345005	1.27016	6.67947	1.19265	0.254813	0.998584	-4.87744	AT5G18940.1	Mo25 family protein
13424055	0.344929	1.27009	3.68359	0.82661	0.423717	0.998584	-5.17783	AT3G04140.1	Ankyrin repeat family protein
13378367	0.344889	1.27005	1.79592	1.29307	0.219014	0.998584	-4.78018	AT1G51850.1	Leucine-rich repeat protein kinase family protein
13431631	0.344744	1.26993	1.36299	1.59849	0.134504	0.998584	-4.45161	AT3G21980.1	Domain of unknown function (DUF26)
13363299	0.344614	1.26981	2.83465	1.87193	0.0844223	0.998584	-4.12309	AT1G04650.1	---
13480156	0.344393	1.26962	7.15755	1.78906	0.097467	0.998584	-4.22554	AT4G00620.1	Amino acid dehydrogenase family protein
13499720	0.344245	1.26949	7.56036	1.3779	0.19203	0.998584	-4.69363	AT5G09870.1	cellulose synthase 5
13482912	0.344228	1.26947	2.01143	1.87123	0.0845248	0.998584	-4.12396	AT4G10630.1	Glutaredoxin family protein
13355385	0.344195	1.26944	1.36858	1.35367	0.199445	0.998584	-4.71875	AT1G65210.1	Galactose-binding protein
13538696	0.344114	1.26937	7.64549	1.28116	0.223037	0.998584	-4.79202	AT5G52540.1	Protein of unknown function (DUF819)
13475464	0.343813	1.26911	6.42586	2.2807	0.0405078	0.998584	-3.58988	AT4G30160.1	villin 4
13479693	0.343753	1.26905	1.672	2.32854	0.0370892	0.998584	-3.52517	AT4G39745.1	hydroxyproline-rich glycoprotein family protein
13481609	0.343667	1.26898	1.52484	2.07595	0.0587957	0.998584	-3.86201	AT4G04632.1	Protein kinase superfamily protein
13394232	0.34365	1.26896	1.97104	1.33161	0.206396	0.998584	-4.74134	AT2G18620.1	Terpenoid synthases superfamily protein
13494746	0.343611	1.26893	4.90741	1.52739	0.15118	0.998584	-4.53212	AT4G37380.1	Tetratricopeptide repeat (TPR)-like superfamily protein
13415116	0.343556	1.26888	1.51587	2.02058	0.0649288	0.998584	-3.93399	AT2G30760.1	---
13379038	0.343536	1.26886	1.46188	2.59334	0.0226318	0.998584	-3.16153	AT1G53420.1	Leucine-rich repeat transmembrane protein kinase
13366056	0.343495	1.26883	1.18188	2.98898	0.0106928	0.92277	-2.60974	AT1G10190.1	Protein of Unknown Function (DUF239)
13424241	0.343383	1.26873	4.30407	1.44285	0.173271	0.998584	-4.62481	AT3G04700.1	Protein of unknown function (DUF1685)
13364773	0.343376	1.26872	4.91829	1.39014	0.18837	0.998584	-4.68082	AT1G07640.1	Dof-type zinc finger DNA-binding family protein
13504615	0.343226	1.26859	6.93443	2.10205	0.0560952	0.998584	-3.82781	AT5G22830.1	magnesium (Mg) transporter 10
13341660	0.343147	1.26852	5.72207	1.70666	0.112201	0.998584	-4.32503	AT1G18180.1	Protein of unknown function (DUF1295)
13469888	0.343049	1.26843	2.07156	1.36963	0.194535	0.998584	-4.70224	AT4G17350.1	Plant protein of unknown function (DUF828) with plant pleckstrin homology-like region
13423978	0.342952	1.26835	7.51638	1.68492	0.116402	0.998584	-4.35084	AT3G03960.1	TCP-1/cpn60 chaperonin family protein
13533506	0.34285	1.26826	3.60307	1.54389	0.147159	0.998584	-4.51363	AT5G39300.1	expansin A25
13499466	0.342555	1.268	7.46665	1.1042	0.289988	0.998584	-4.95811	AT5G08760.1	---
13517200	0.342456	1.26791	2.7221	0.956925	0.356468	0.998584	-5.0813	AT5G59790.1	Domain of unknown function (DUF966)
13345677	0.342362	1.26783	3.79939	1.48664	0.161509	0.998584	-4.57722	AT1G28760.1	Uncharacterized conserved protein (DUF2215)
13507286	0.342299	1.26777	3.76122	1.96847	0.0712352	0.998584	-4.001	AT5G35450.1	Disease resistance protein (CC-NBS-LRR class) family
13396588	0.342177	1.26767	6.06717	0.826346	0.423861	0.998584	-5.17801	AT2G24280.1	alpha/beta-Hydrolases superfamily protein
13495516	0.342156	1.26765	4.97276	1.72983	0.10787	0.998584	-4.29731	AT4G38950.1	ATP binding microtubule motor family protein
13385632	0.342101	1.2676	3.79109	0.622632	0.544545	0.998584	-5.30351	AT1G70260.1	nodulin MtN21 /EamA-like transporter family protein
13384662	0.342089	1.26759	7.3609	1.21332	0.247094	0.998584	-4.85791	AT1G67680.1	SRP72 RNA-binding domain
13536564	0.341974	1.26749	6.93505	1.07409	0.302765	0.998584	-4.98446	AT5G47500.1	Pectin lyase-like superfamily protein
13406291	0.341748	1.26729	6.02101	2.50878	0.0265237	0.998584	-3.27848	AT2G47500.1	P-loop nucleoside triphosphate hydrolases superfamily protein with CH (Calponin Homology) domain
13384510	0.341704	1.26725	3.78237	0.986888	0.342128	0.998584	-5.05741	AT1G67400.1	ELMO/CED-12 family protein
13521431	0.341655	1.26721	2.47818	1.05186	0.312465	0.998584	-5.00353	AT5G03140.1	Concanavalin A-like lectin protein kinase family protein
13512521	0.341608	1.26717	5.56388	1.71216	0.111159	0.998584	-4.31847	AT5G49160.1	methyltransferase 1
13463410	0.341404	1.26699	2.43316	0.921872	0.373777	0.998584	-5.10845	AT3G62780.1	Calcium-dependent lipid-binding (CaLB domain) family protein
13357684	0.341222	1.26683	5.92189	2.02351	0.0645894	0.998584	-3.93019	AT1G71010.1	FORMS APLOID AND BINUCLEATE CELLS 1C
13368940	0.341053	1.26668	7.33396	1.16237	0.266462	0.998584	-4.9056	AT1G16870.1	mitochondrial 28S ribosomal protein S29-related
13494632	0.341017	1.26665	5.04382	2.37293	0.0341642	0.998584	-3.46481	AT4G37100.1	Pyridoxal phosphate (PLP)-dependent transferases superfamily protein
13474998	0.340959	1.2666	1.55104	2.52349	0.0258032	0.998584	-3.25818	AT4G28930.1	---
13448801	0.340747	1.26641	7.691	1.79714	0.0961211	0.998584	-4.21566	AT3G13222.1	GBF-interacting protein 1
13409308	0.340691	1.26636	5.87569	1.78502	0.0981483	0.998584	-4.23048	AT2G16485.1	nucleic acid binding;zinc ion binding;DNA binding
13436704	0.340595	1.26628	1.80672	1.58671	0.137152	0.998584	-4.4651	AT3G47980.1	Integral membrane HPP family protein
13375522	0.340512	1.26621	3.94361	0.72603	0.480988	0.998584	-5.24381	AT1G34750.1	Protein phosphatase 2C family protein
13365975	0.340466	1.26617	2.76259	1.12615	0.280934	0.998584	-4.93855	AT1G10000.1	Ribonuclease H-like superfamily protein
13490736	0.340276	1.266	2.11518	1.17256	0.262499	0.998584	-4.89619	AT4G28162.1	---
13524655	0.340233	1.26596	3.2131	0.807679	0.434143	0.998584	-5.19083	AT5G11000.1	Plant protein of unknown function (DUF868)
13353862	0.340232	1.26596	1.68964	2.00384	0.0668957	0.998584	-3.95559	AT1G60815.1	RALF-like 7
13518260	0.340167	1.2659	1.33395	2.56731	0.0237664	0.998584	-3.19759	AT5G62250.1	microtubule-associated protein 65-9
13358753	0.339827	1.26561	8.61842	0.90021	0.384761	0.998584	-5.1248	AT1G73600.2	S-adenosyl-L-methionine-dependent methyltransferases superfamily protein
13425265	0.339792	1.26557	4.60763	1.22536	0.242681	0.998584	-4.84641	AT3G06868.1	---
13487194	0.339737	1.26553	1.73254	1.81868	0.0926103	0.998584	-4.18919	AT4G20240.1	cytochrome P450, family 71, subfamily A, polypeptide 27
13462796	0.33968	1.26548	3.30212	2.02007	0.0649877	0.998584	-3.93465	AT3G61360.1	Tetratricopeptide repeat (TPR)-like superfamily protein
13494088	0.339636	1.26544	6.61787	1.03564	0.319687	0.998584	-5.01725	AT4G36020.1	cold shock domain protein 1
13426572	0.339612	1.26542	2.72871	0.95698	0.356441	0.998584	-5.08125	AT3G10600.1	cationic amino acid transporter 7
13445875	0.339555	1.26537	1.66651	2.39346	0.032887	0.998584	-3.43679	AT3G06970.1	RNA-binding (RRM/RBD/RNP motifs) family protein
13453900	0.339482	1.2653	3.31823	1.53289	0.14983	0.998584	-4.52598	AT3G26350.1	---
13426598	0.339384	1.26522	7.29152	1.40162	0.184993	0.998584	-4.66875	AT3G10760.1	Homeodomain-like superfamily protein
13390544	0.339288	1.26513	4.51878	1.459	0.168851	0.998584	-4.60736	AT2G01680.1	Ankyrin repeat family protein
13543748	0.339284	1.26513	1.83544	1.37561	0.19272	0.998584	-4.69602	AT5G65350.1	histone 3 11
13390087	0.339255	1.2651	1.50225	1.85815	0.0864753	0.998584	-4.14028	AT1G80450.1	VQ motif-containing protein
13477474	0.339249	1.2651	2.60294	1.75802	0.102802	0.998584	-4.26331	AT4G34360.1	S-adenosyl-L-methionine-dependent methyltransferases superfamily protein
13542343	0.339173	1.26503	6.9128	1.57937	0.138825	0.998584	-4.47348	AT5G61960.1	MEI2-like protein 1
13385581	0.33917	1.26503	2.51048	0.904183	0.38273	0.998584	-5.12183	AT1G70000.2	myb-like transcription factor family protein
13459178	0.339079	1.26495	5.77632	0.660378	0.52081	0.998584	-5.28269	AT3G52720.1	alpha carbonic anhydrase 1
13336443	0.33905	1.26492	1.7581	2.37061	0.0343114	0.998584	-3.46797	AT1G06140.1	Pentatricopeptide repeat (PPR) superfamily protein
13508543	0.338758	1.26467	4.90029	1.3675	0.195184	0.998584	-4.70445	AT5G39960.1	GTP binding;GTP binding
13372983	0.338679	1.2646	6.03999	0.918978	0.375232	0.998584	-5.11065	AT1G27540.1	Protein of unknown function (DUF295)
13377463	0.338653	1.26458	3.13662	1.36208	0.196843	0.998584	-4.71006	AT1G49620.1	Cyclin-dependent kinase inhibitor family protein
13454240	0.338624	1.26455	4.01809	0.90861	0.380476	0.998584	-5.1185	AT3G27060.1	Ferritin/ribonucleotide reductase-like family protein
13474396	0.338493	1.26443	1.81111	1.70425	0.112659	0.998584	-4.32789	AT4G27850.1	Glycine-rich protein family
13424583	0.338391	1.26435	1.73592	2.2502	0.0428417	0.998584	-3.63094	AT3G05400.1	Major facilitator superfamily protein
13352851	0.338134	1.26412	5.43757	1.70509	0.112499	0.998584	-4.32689	AT1G56290.1	CwfJ-like family protein
13344727	0.338123	1.26411	7.60755	1.54085	0.147893	0.998584	-4.51705	AT1G26630.1	Eukaryotic translation initiation factor 5A-1 (eIF-5A 1) protein
13405343	0.337921	1.26393	2.55865	1.9108	0.0788656	0.998584	-4.07427	AT2G45310.1	UDP-D-glucuronate 4-epimerase 4
13337060	0.33789	1.26391	6.36517	1.73212	0.10745	0.998584	-4.29455	AT1G07705.1	NOT2 / NOT3 / NOT5 family
13419999	0.337855	1.26388	7.41875	2.14912	0.0515158	0.998584	-3.76575	AT2G41740.1	villin 2
13362485	0.337849	1.26387	5.88442	0.383589	0.707628	0.998584	-5.40826	AT1G02820.1	Late embryogenesis abundant 3 (LEA3) family protein
13517402	0.337809	1.26384	2.99672	1.02321	0.325307	0.998584	-5.02764	AT5G60290.1	---
13370424	0.337633	1.26368	4.55202	1.7937	0.0966918	0.998584	-4.21987	AT1G20410.1	Pseudouridine synthase family protein
13463093	0.337492	1.26356	3.26898	1.24097	0.23705	0.998584	-4.83137	AT3G62040.1	Haloacid dehalogenase-like hydrolase (HAD) superfamily protein
13338751	0.337455	1.26353	2.93111	1.47899	0.163514	0.998584	-4.5856	AT1G11300.1	protein serine/threonine kinases;protein kinases;ATP binding;sugar binding;kinases;carbohydrate binding
13428133	0.337424	1.2635	4.43039	1.54279	0.147425	0.998584	-4.51487	AT3G14570.1	glucan synthase-like 4
13545605	0.337371	1.26345	4.35801	0.832485	0.420515	0.998584	-5.17374	AT3G11402.1	Cysteine/Histidine-rich C1 domain family protein
13396580	0.33722	1.26332	3.64174	1.47737	0.163942	0.998584	-4.58737	AT2G24220.1	purine permease 5
13399885	0.337092	1.26321	3.69765	0.57488	0.575416	0.998584	-5.32821	AT2G32530.1	cellulose synthase-like B3
13340705	0.336967	1.2631	1.96402	1.48851	0.161023	0.998584	-4.57517	AT1G16150.1	wall associated kinase-like 4
13386810	0.336827	1.26298	2.59127	1.26688	0.227938	0.998584	-4.8061	AT1G73310.1	serine carboxypeptidase-like 4
13397646	0.33668	1.26285	2.57286	2.52963	0.0255077	0.998584	-3.2497	AT2G27030.1	calmodulin 5
13498433	0.33668	1.26285	4.40954	1.71235	0.111124	0.998584	-4.31824	AT5G06610.1	Protein of unknown function (DUF620)
13456715	0.336491	1.26268	3.02769	1.09047	0.295766	0.998584	-4.9702	AT3G46320.1	Histone superfamily protein
13374199	0.336343	1.26255	5.12624	1.2352	0.23912	0.998584	-4.83695	AT1G30600.1	Subtilase family protein
13397326	0.336335	1.26255	7.52524	1.53555	0.14918	0.998584	-4.52299	AT2G26211.1	MIR825a; miRNA
13496475	0.336327	1.26254	3.95068	0.501179	0.624819	0.998584	-5.36267	AT5G02230.1	Haloacid dehalogenase-like hydrolase (HAD) superfamily protein
13376891	0.33625	1.26247	4.49343	0.943953	0.362807	0.998584	-5.09145	AT1G48260.1	CBL-interacting protein kinase 17
13505805	0.336147	1.26238	5.29287	2.17948	0.0487509	0.998584	-3.72548	AT5G25900.1	GA requiring 3
13457022	0.336058	1.2623	4.81615	0.874996	0.397823	0.998584	-5.14341	AT3G47080.1	Tetratricopeptide repeat (TPR)-like superfamily protein
13539858	0.335967	1.26222	5.69577	1.55083	0.145496	0.998584	-4.50582	AT5G55790.1	---
13470441	0.335947	1.26221	7.11255	1.63701	0.126155	0.998584	-4.40709	AT4G18570.1	Tetratricopeptide repeat (TPR)-like superfamily protein
13407385	0.335786	1.26206	1.50133	1.66948	0.119471	0.998584	-4.36907	AT2G03040.1	emp24/gp25L/p24 family/GOLD family protein
13499420	0.335786	1.26206	7.03551	1.30448	0.215215	0.998584	-4.76877	AT5G08680.1	ATP synthase alpha/beta family protein
13405097	0.33575	1.26203	5.46119	1.6391	0.125715	0.998584	-4.40465	AT2G44830.1	Protein kinase superfamily protein
13457531	0.335604	1.26191	6.82073	1.56462	0.14224	0.998584	-4.49025	AT3G48610.1	non-specific phospholipase C6
13346366	0.3356	1.2619	1.40381	1.62595	0.128505	0.998584	-4.41993	AT1G30560.1	Major facilitator superfamily protein
13512872	0.335572	1.26188	8.36199	1.97394	0.0705474	0.998584	-3.994	AT5G49910.1	chloroplast heat shock protein 70-2
13383786	0.335566	1.26187	7.57822	2.31628	0.037938	0.998584	-3.54179	AT1G65980.1	thioredoxin-dependent peroxidase 1
13406995	0.335316	1.26165	3.57678	2.73183	0.0174266	0.96167	-2.96891	AT2G01830.1	CHASE domain containing histidine kinase protein
13354288	0.335184	1.26154	6.05117	1.79498	0.0964782	0.998584	-4.2183	AT1G62020.1	Coatomer, alpha subunit
13392332	0.335134	1.26149	4.13858	1.66182	0.121019	0.998584	-4.37807	AT2G07758.1	pre-tRNA
13501256	0.335094	1.26146	3.46857	1.58234	0.138147	0.998584	-4.4701	AT5G13960.1	SU(VAR)3-9 homolog 4
13535627	0.335028	1.2614	2.32571	1.85512	0.0869337	0.998584	-4.14406	AT5G45080.1	phloem protein 2-A6
13387390	0.335008	1.26138	4.36942	1.73948	0.10611	0.998584	-4.2857	AT1G74800.1	Galactosyltransferase family protein
13544683	0.334631	1.26105	8.09499	1.4554	0.16983	0.998584	-4.61127	AT5G67370.1	Protein of unknown function (DUF1230)
13348526	0.334464	1.26091	1.37051	2.61856	0.0215825	0.998584	-3.12654	AT1G42700.1	---
13505475	0.33445	1.2609	5.39074	1.47916	0.163471	0.998584	-4.58542	AT5G25040.1	Major facilitator superfamily protein
13410746	0.334362	1.26082	5.92752	1.6978	0.113896	0.998584	-4.33556	AT2G20210.1	RNI-like superfamily protein
13459606	0.334244	1.26072	5.07255	1.08666	0.297384	0.998584	-4.97354	AT3G53760.1	GAMMA-TUBULIN COMPLEX PROTEIN 4
13378351	0.33406	1.26056	1.78889	1.70121	0.113241	0.998584	-4.33151	AT1G51830.1	Leucine-rich repeat protein kinase family protein
13389027	0.333957	1.26047	7.37207	2.2779	0.0407168	0.998584	-3.59366	AT1G78580.1	trehalose-6-phosphate synthase
13364599	0.333931	1.26044	3.29257	1.01591	0.328637	0.998584	-5.03369	AT1G07270.1	Cell division control, Cdc6
13361130	0.333903	1.26042	5.93464	1.44414	0.172915	0.998584	-4.62342	AT1G79529.1	other RNA
13381724	0.333692	1.26023	5.32386	1.60807	0.132384	0.998584	-4.4406	AT1G61010.2	cleavage and polyadenylation specificity factor 73-I
13428254	0.33364	1.26019	6.26941	1.27244	0.22602	0.998584	-4.80063	AT3G14720.1	MAP kinase 19
13453308	0.333628	1.26018	4.98976	0.387429	0.704854	0.998584	-5.40696	AT3G24460.1	Serinc-domain containing serine and sphingolipid biosynthesis protein
13511538	0.333509	1.26007	10.0132	1.37658	0.192427	0.998584	-4.695	AT5G47030.1	ATPase, F1 complex, delta/epsilon subunit
13490441	0.333398	1.25998	4.04156	1.71492	0.110638	0.998584	-4.31516	AT4G27595.1	Plant protein of unknown function (DUF827)
13514326	0.333213	1.25982	8.91112	2.22788	0.0446295	0.998584	-3.66088	AT5G53140.1	Protein phosphatase 2C family protein
13514039	0.33319	1.2598	6.77462	1.19551	0.253734	0.998584	-4.87475	AT5G52560.1	UDP-sugar pyrophosphorylase
13508692	0.332957	1.25959	2.15079	1.43708	0.174875	0.998584	-4.63101	AT5G40405.1	Tetratricopeptide repeat (TPR)-like superfamily protein
13520803	0.332951	1.25959	2.22009	1.81725	0.0928402	0.998584	-4.19096	AT5G01360.1	Plant protein of unknown function (DUF828)
13375151	0.332822	1.25947	6.17948	1.80257	0.0952236	0.998584	-4.20899	AT1G33410.1	SUPPRESSOR OF AUXIN RESISTANCE1
13480577	0.332719	1.25938	8.18903	2.43703	0.0303271	0.998584	-3.37716	AT4G01560.1	Ribosomal RNA processing Brix domain protein
13422479	0.332583	1.25927	5.15975	1.16436	0.265686	0.998584	-4.90377	AT2G47680.1	zinc finger (CCCH type) helicase family protein
13441958	0.332566	1.25925	1.80733	1.9655	0.0716099	0.998584	-4.00479	AT3G60870.1	AT-hook motif nuclear-localized protein 18
13488247	0.332501	1.25919	2.11088	1.62808	0.128049	0.998584	-4.41746	AT4G22950.1	AGAMOUS-like 19
13392706	0.332365	1.25908	3.12798	1.517	0.153758	0.998584	-4.54369	AT2G13600.1	Pentatricopeptide repeat (PPR) superfamily protein
13477286	0.332246	1.25897	9.52916	1.983	0.0694216	0.998584	-3.98239	AT4G34050.1	S-adenosyl-L-methionine-dependent methyltransferases superfamily protein
13528251	0.332031	1.25878	4.08698	1.75971	0.102505	0.998584	-4.26126	AT5G19420.1	Regulator of chromosome condensation (RCC1) family with FYVE zinc finger domain
13392156	0.332009	1.25877	3.86836	1.89697	0.0808037	0.998584	-4.0917	AT2G07170.1	ARM repeat superfamily protein
13442913	0.3317	1.2585	4.62995	1.5856	0.137404	0.998584	-4.46637	AT3G63370.1	Tetratricopeptide repeat (TPR)-like superfamily protein
13471363	0.331625	1.25843	5.6555	1.32987	0.206954	0.998584	-4.74312	AT4G20840.1	FAD-binding Berberine family protein
13540611	0.331621	1.25843	2.17663	1.96917	0.0711457	0.998584	-4.0001	AT5G57670.2	Protein kinase superfamily protein
13486993	0.331348	1.25819	5.93256	1.88922	0.0819082	0.998584	-4.10143	AT4G19660.1	NPR1-like protein 4
13351979	0.33116	1.25802	3.76571	1.21442	0.246687	0.998584	-4.85686	AT1G54200.1	---
13356394	0.330921	1.25782	5.66894	1.12427	0.281701	0.998584	-4.94024	AT1G67940.1	non-intrinsic ABC protein 3
13381942	0.330822	1.25773	1.15146	1.63623	0.126318	0.998584	-4.40799	AT1G61475.1	ATP binding;protein kinases
13478565	0.330769	1.25768	6.10014	1.61871	0.130064	0.998584	-4.42832	AT4G36940.1	nicotinate phosphoribosyltransferase 1
13390246	0.330619	1.25755	4.40354	1.10889	0.288036	0.998584	-4.95396	AT1G80850.1	DNA glycosylase superfamily protein
13427710	0.330614	1.25755	5.24492	1.66997	0.119373	0.998584	-4.3685	AT3G13580.1	Ribosomal protein L30/L7 family protein
13360341	0.33054	1.25748	1.86992	1.86399	0.0855997	0.998584	-4.133	AT1G77765.1	---
13406468	0.330506	1.25745	1.68795	1.33367	0.205739	0.998584	-4.73925	AT2G47880.1	Glutaredoxin family protein
13422604	0.330282	1.25726	2.16152	1.21866	0.245127	0.998584	-4.85281	AT2G47990.1	transducin family protein / WD-40 repeat family protein
13539773	0.330247	1.25723	4.07876	1.41525	0.181046	0.998584	-4.65431	AT5G55520.1	---
13501519	0.330043	1.25705	1.70757	2.18062	0.0486499	0.998584	-3.72396	AT5G14650.1	Pectin lyase-like superfamily protein
13431845	0.329964	1.25698	3.25374	2.06563	0.0598961	0.998584	-3.87548	AT3G22420.1	with no lysine (K) kinase 2
13359027	0.329867	1.2569	2.08699	2.07357	0.059048	0.998584	-3.86512	AT1G74150.1	Galactose oxidase/kelch repeat superfamily protein
13514967	0.329795	1.25684	1.67308	2.11633	0.0546674	0.998584	-3.80904	AT5G54530.1	Protein of unknown function, DUF538
13342911	0.329715	1.25677	2.57002	1.27716	0.224401	0.998584	-4.79598	AT1G21245.1	Protein kinase superfamily protein
13357435	0.329678	1.25673	2.98498	1.32569	0.208295	0.998584	-4.74736	AT1G70560.1	tryptophan aminotransferase of Arabidopsis 1
13349991	0.329654	1.25671	7.32964	1.91485	0.0783067	0.998584	-4.06916	AT1G49430.1	long-chain acyl-CoA synthetase 2
13396708	0.329571	1.25664	5.09983	0.418884	0.682299	0.998584	-5.39581	AT2G24540.1	Galactose oxidase/kelch repeat superfamily protein
13512457	0.329486	1.25657	5.68883	1.85691	0.0866628	0.998584	-4.14183	AT5G49020.1	protein arginine methyltransferase 4A
13452310	0.329475	1.25656	2.3358	1.24519	0.235549	0.998584	-4.82729	AT3G21550.1	DUF679 domain membrane protein 2
13536376	0.329329	1.25643	1.23661	2.72229	0.0177441	0.96259	-2.98221	AT5G46930.1	Plant invertase/pectin methylesterase inhibitor superfamily protein
13450073	0.329251	1.25636	3.68791	2.60803	0.0220145	0.998584	-3.14115	AT3G16070.1	---
13528154	0.329184	1.2563	1.07056	2.23857	0.0437642	0.998584	-3.64655	AT5G19172.1	Cysteine-rich protein
13493118	0.329178	1.2563	5.89946	0.858728	0.406407	0.998584	-5.15517	AT4G33660.1	---
13429678	0.329041	1.25618	1.57124	1.19909	0.252388	0.998584	-4.87138	AT3G17712.1	---
13536105	0.329003	1.25615	6.61448	1.77132	0.100484	0.998584	-4.24716	AT5G46190.1	RNA-binding KH domain-containing protein
13543738	0.328856	1.25602	1.38338	1.52353	0.152132	0.998584	-4.53642	AT5G65320.1	basic helix-loop-helix (bHLH) DNA-binding superfamily protein
13352382	0.328826	1.25599	5.83874	2.07067	0.0593558	0.998584	-3.86889	AT1G55130.1	Endomembrane protein 70 protein family
13430883	0.328785	1.25596	4.0556	1.34059	0.203541	0.998584	-4.73217	AT3G20120.2	cytochrome P450, family 705, subfamily A, polypeptide 21
13404889	0.328762	1.25593	2.62191	1.45665	0.16949	0.998584	-4.60991	AT2G44450.1	beta glucosidase 15
13537000	0.32849	1.2557	5.19961	1.59196	0.135968	0.998584	-4.4591	AT5G48485.1	Bifunctional inhibitor/lipid-transfer protein/seed storage 2S albumin superfamily protein
13342513	0.32843	1.25565	3.35834	1.08059	0.299972	0.998584	-4.97882	AT1G20120.1	GDSL-like Lipase/Acylhydrolase superfamily protein
13527105	0.328324	1.25555	1.6438	1.53597	0.149077	0.998584	-4.52252	AT5G16790.1	Tho complex subunit 7/Mft1p
13534208	0.328308	1.25554	1.78713	1.29684	0.217754	0.998584	-4.77642	AT5G41380.1	CCT motif family protein
13500119	0.328232	1.25547	4.60891	1.32305	0.209147	0.998584	-4.75004	AT5G10970.1	C2H2 and C2HC zinc fingers superfamily protein
13455287	0.328119	1.25538	2.10782	1.6544	0.122534	0.998584	-4.38677	AT3G30230.1	myosin heavy chain-related
13382770	0.327999	1.25527	5.87024	1.62894	0.127866	0.998584	-4.41647	AT1G63640.1	P-loop nucleoside triphosphate hydrolases superfamily protein with CH (Calponin Homology) domain
13342217	0.32798	1.25525	3.70899	1.27212	0.226131	0.998584	-4.80095	AT1G19340.1	Methyltransferase MT-A70 family protein
13434542	0.327931	1.25521	6.52202	1.59904	0.134383	0.998584	-4.45099	AT3G29230.1	Tetratricopeptide repeat (TPR)-like superfamily protein
13407980	0.327888	1.25517	1.4491	1.7666	0.101301	0.998584	-4.2529	AT2G05360.1	---
13340288	0.327874	1.25516	5.76533	1.51459	0.154363	0.998584	-4.54637	AT1G15180.1	MATE efflux family protein
13416786	0.327849	1.25514	3.94215	0.739677	0.472948	0.998584	-5.23531	AT2G34490.1	cytochrome P450, family 710, subfamily A, polypeptide 2
13378448	0.327641	1.25496	1.72057	1.7977	0.0960283	0.998584	-4.21498	AT1G51930.1	RING/U-box superfamily protein
13441218	0.327507	1.25484	2.98341	1.23367	0.23967	0.998584	-4.83842	AT3G59210.1	F-box/RNI-like superfamily protein
13427204	0.327437	1.25478	7.64005	0.821249	0.426653	0.998584	-5.18154	AT3G12320.1	---
13502931	0.327436	1.25478	3.82468	1.52102	0.152755	0.998584	-4.53922	AT5G18245.1	other RNA
13494253	0.327372	1.25473	1.78758	1.2287	0.241467	0.998584	-4.8432	AT4G36350.1	purple acid phosphatase 25
13339659	0.327221	1.25459	1.3382	1.50727	0.156207	0.998584	-4.55448	AT1G13420.1	sulfotransferase 4B
13487826	0.327174	1.25455	1.73966	1.20512	0.250134	0.998584	-4.86569	AT4G22070.1	WRKY DNA-binding protein 31
13360316	0.327122	1.25451	5.01561	1.43537	0.17535	0.998584	-4.63284	AT1G77720.1	putative protein kinase 1
13431958	0.327092	1.25448	3.98733	1.48572	0.16175	0.998584	-4.57823	AT3G22810.1	Plant protein of unknown function (DUF828) with plant pleckstrin homology-like region
13503787	0.327039	1.25444	2.2007	1.20988	0.248363	0.998584	-4.86117	AT5G19970.1	---
13449449	0.326977	1.25438	6.63584	1.50184	0.157588	0.998584	-4.56049	AT3G14400.1	ubiquitin-specific protease 25
13505679	0.326969	1.25438	9.20499	1.12019	0.283369	0.998584	-4.94389	AT5G25460.1	Protein of unknown function, DUF642
13494714	0.32695	1.25436	4.19118	0.892427	0.388761	0.998584	-5.13059	AT4G37310.1	cytochrome P450, family 81, subfamily H, polypeptide 1
13425795	0.326808	1.25424	4.90432	1.78126	0.0987835	0.998584	-4.23506	AT3G08640.1	Protein of unknown function (DUF3411)
13543247	0.326787	1.25422	2.408	1.45637	0.169564	0.998584	-4.61021	AT5G64110.1	Peroxidase superfamily protein
13344623	0.326748	1.25418	3.56762	1.6126	0.131391	0.998584	-4.43537	AT1G26330.1	DNA binding
13390760	0.326722	1.25416	5.29071	1.25444	0.23228	0.998584	-4.81829	AT2G02130.1	low-molecular-weight cysteine-rich 68
13483801	0.326711	1.25415	4.7585	1.13757	0.276308	0.998584	-4.92825	AT4G12990.1	---
13491189	0.326541	1.254	5.53991	0.983052	0.34394	0.998584	-5.0605	AT4G29730.1	nucleosome/chromatin assembly factor group C5
13488286	0.32641	1.25389	6.55038	1.81907	0.0925472	0.998584	-4.18871	AT4G22990.1	Major Facilitator Superfamily with SPX (SYG1/Pho81/XPR1) domain-containing protein
13371197	0.326252	1.25375	1.70138	1.36598	0.195649	0.998584	-4.70603	AT1G22260.1	Myosin heavy chain-related protein
13478204	0.326111	1.25363	7.08845	2.09794	0.0565125	0.998584	-3.8332	AT4G35880.1	Eukaryotic aspartyl protease family protein
13512203	0.325876	1.25343	3.90823	1.75455	0.103414	0.998584	-4.26751	AT5G48500.1	---
13412645	0.325754	1.25332	4.8628	0.964805	0.352656	0.998584	-5.07508	AT2G25140.1	casein lytic proteinase B4
13431329	0.325581	1.25317	4.50823	2.11279	0.0550179	0.998584	-3.81369	AT3G21060.1	Transducin/WD40 repeat-like superfamily protein
13536665	0.325567	1.25316	5.86971	1.52098	0.152766	0.998584	-4.53926	AT5G47730.1	Sec14p-like phosphatidylinositol transfer family protein
13524135	0.325	1.25266	7.5163	1.20055	0.251839	0.998584	-4.87	AT5G10060.1	ENTH/VHS family protein
13500398	0.324807	1.2525	4.88088	0.954476	0.357658	0.998584	-5.08322	AT5G11530.1	embryonic flower 1 (EMF1)
13444864	0.324807	1.2525	2.42304	1.85761	0.0865573	0.998584	-4.14096	AT3G05140.1	ROP binding protein kinases 2
13490807	0.324645	1.25236	3.77439	1.1562	0.268889	0.998584	-4.91127	AT4G28390.1	ADP/ATP carrier 3
13533772	0.324427	1.25217	2.17345	1.21286	0.24726	0.998584	-4.85833	AT5G40210.1	nodulin MtN21 /EamA-like transporter family protein
13405747	0.324373	1.25212	4.72362	1.60195	0.133735	0.998584	-4.44764	AT2G46320.1	Mitochondrial substrate carrier family protein
13348590	0.324354	1.2521	1.36114	1.9962	0.0678121	0.998584	-3.96543	AT1G43140.1	Cullin family protein
13391608	0.324343	1.25209	2.34774	0.648776	0.528041	0.998584	-5.28921	AT2G04495.1	---
13524498	0.32402	1.25181	5.16758	1.71871	0.109929	0.998584	-4.31063	AT5G10730.1	NAD(P)-binding Rossmann-fold superfamily protein
13473314	0.323995	1.25179	4.94071	1.2596	0.230469	0.998584	-4.81324	AT4G25240.1	SKU5 similar 1
13343058	0.323479	1.25134	5.59306	1.06414	0.307081	0.998584	-4.99304	AT1G21690.1	ATPase family associated with various cellular activities (AAA)
13368298	0.323404	1.25128	5.76258	1.93824	0.0751457	0.998584	-4.03952	AT1G15200.1	protein-protein interaction regulator family protein
13373996	0.323136	1.25105	7.86497	1.39092	0.188139	0.998584	-4.68	AT1G30120.1	pyruvate dehydrogenase E1 beta
13427672	0.323104	1.25102	6.4161	1.10613	0.289183	0.998584	-4.95641	AT3G13470.1	TCP-1/cpn60 chaperonin family protein
13444570	0.323077	1.251	3.31113	0.931426	0.369002	0.998584	-5.10114	AT3G04510.1	Protein of unknown function (DUF640)
13373454	0.322964	1.2509	3.17701	0.874872	0.397887	0.998584	-5.1435	AT1G28670.1	GDSL-like Lipase/Acylhydrolase superfamily protein
13438727	0.32291	1.25085	8.93335	0.938648	0.365421	0.998584	-5.09556	AT3G52990.1	Pyruvate kinase family protein
13510901	0.322888	1.25083	5.75921	1.96527	0.0716398	0.998584	-4.00509	AT5G45469.1	---
13406739	0.322681	1.25065	5.83901	0.766608	0.457329	0.998584	-5.21811	AT2G01290.1	ribose-5-phosphate isomerase 2
13421664	0.322665	1.25064	1.83431	1.05081	0.312929	0.998584	-5.00442	AT2G45560.1	cytochrome P450, family 76, subfamily C, polypeptide 1
13536922	0.322663	1.25064	2.63609	0.804976	0.435645	0.998584	-5.19266	AT5G48320.1	Cysteine/Histidine-rich C1 domain family protein
13414294	0.322658	1.25063	3.57616	1.76537	0.101515	0.998584	-4.25439	AT2G28760.1	UDP-XYL synthase 6
13478268	0.32243	1.25043	5.12935	1.39066	0.188216	0.998584	-4.68028	AT4G36032.1	---
13368023	0.32241	1.25042	8.6328	1.27696	0.22447	0.998584	-4.79617	AT1G14720.1	xyloglucan endotransglucosylase/hydrolase 28
13457131	0.322358	1.25037	3.17773	0.91716	0.376148	0.998584	-5.11204	AT3G47480.1	Calcium-binding EF-hand family protein
13507328	0.322349	1.25037	2.09804	2.64366	0.0205853	0.996981	-3.09167	AT5G35550.1	Duplicated homeodomain-like superfamily protein
13383728	0.32197	1.25004	5.77554	1.33498	0.20532	0.998584	-4.7379	AT1G65900.1	---
13536900	0.321816	1.2499	4.33993	2.35209	0.0355088	0.998584	-3.49318	AT5G48310.2	---
13482601	0.32181	1.2499	6.255	1.35104	0.200262	0.998584	-4.72145	AT4G09900.1	methyl esterase 12
13403301	0.321776	1.24987	8.02068	1.54368	0.147211	0.998584	-4.51388	AT2G40540.1	potassium transporter 2
13458688	0.321667	1.24977	3.16556	1.61328	0.131244	0.998584	-4.43459	AT3G51470.1	Protein phosphatase 2C family protein
13449102	0.321631	1.24974	6.77917	2.31811	0.0378102	0.998584	-3.53931	AT3G13772.1	transmembrane nine 7
13489690	0.321578	1.2497	2.32606	2.2824	0.0403814	0.998584	-3.58759	AT4G26020.1	---
13474587	0.321573	1.24969	4.94917	1.47957	0.163362	0.998584	-4.58497	AT4G28260.1	---
13436273	0.321466	1.2496	3.58668	1.04609	0.315021	0.998584	-5.00843	AT3G46900.1	copper transporter 2
13369708	0.321319	1.24947	6.25045	1.83656	0.0897839	0.998584	-4.1671	AT1G18370.1	ATP binding microtubule motor family protein
13435387	0.321172	1.24935	8.42653	1.83101	0.0906524	0.998584	-4.17396	AT3G44310.1	nitrilase 1
13392290	0.321126	1.24931	4.36519	0.942625	0.36346	0.998584	-5.09248	AT2G07705.1	---
13517246	0.321015	1.24921	5.51361	0.671928	0.513668	0.998584	-5.2761	AT5G59920.1	Cysteine/Histidine-rich C1 domain family protein
13534299	0.320786	1.24901	5.63328	2.05027	0.0615699	0.998584	-3.89548	AT5G41670.1	6-phosphogluconate dehydrogenase family protein
13369865	0.320694	1.24893	4.38176	1.08985	0.296026	0.998584	-4.97074	AT1G18850.1	---
13358868	0.320632	1.24888	3.59646	1.61446	0.130986	0.998584	-4.43322	AT1G73790.1	Protein of unknown function (DUF3743)
13508572	0.320603	1.24885	3.50172	0.905956	0.381826	0.998584	-5.1205	AT5G40030.1	Protein kinase superfamily protein
13354242	0.320313	1.2486	2.56364	0.687755	0.503975	0.998584	-5.26689	AT1G61910.1	pre-tRNA
13401415	0.320313	1.2486	2.56364	0.687755	0.503975	0.998584	-5.26689	AT2G36150.1	pre-tRNA
13486448	0.320313	1.2486	2.56364	0.687755	0.503975	0.998584	-5.26689	AT4G18255.1	pre-tRNA
13447235	0.320269	1.24856	3.45664	1.31574	0.211518	0.998584	-4.75743	AT3G10180.1	P-loop containing nucleoside triphosphate hydrolases superfamily protein
13413380	0.320225	1.24853	4.92497	1.64542	0.124392	0.998584	-4.39728	AT2G26770.1	plectin-related
13493014	0.320207	1.24851	4.72254	1.7337	0.107162	0.998584	-4.29266	AT4G33460.1	ABC transporter family protein
13489352	0.320097	1.24841	3.58797	1.16052	0.267188	0.998584	-4.9073	AT4G25270.1	Tetratricopeptide repeat (TPR)-like superfamily protein
13534081	0.320063	1.24838	1.70001	1.23096	0.24065	0.998584	-4.84103	AT5G41109.1	---
13456162	0.320025	1.24835	4.54719	1.27473	0.225233	0.998584	-4.79838	AT3G44850.1	Protein kinase superfamily protein
13470089	0.319869	1.24822	2.845	0.769069	0.455918	0.998584	-5.21651	AT4G17788.1	MIR160/MIR160B; miRNA
13469510	0.319796	1.24815	5.84943	2.18419	0.0483344	0.998584	-3.71921	AT4G16360.3	5'-AMP-activated protein kinase beta-2 subunit protein
13404624	0.319748	1.24811	5.03093	1.71811	0.110042	0.998584	-4.31136	AT2G43760.2	molybdopterin biosynthesis MoaE family protein
13349760	0.319723	1.24809	4.12381	1.77106	0.100531	0.998584	-4.24749	AT1G48880.1	TRICHOME BIREFRINGENCE-LIKE 7
13520669	0.319508	1.24791	1.71893	1.68334	0.116713	0.998584	-4.35271	AT5G01070.2	RING/FYVE/PHD zinc finger superfamily protein
13448681	0.319486	1.24789	4.71583	0.827824	0.423054	0.998584	-5.17699	AT3G13061.1	other RNA
13374101	0.319471	1.24787	5.80536	1.43885	0.17438	0.998584	-4.62911	AT1G30490.1	Homeobox-leucine zipper family protein / lipid-binding START domain-containing protein
13488076	0.319037	1.2475	2.24982	1.4894	0.160791	0.998584	-4.57419	AT4G22510.1	---
13484788	0.318997	1.24746	2.83273	1.59841	0.134524	0.998584	-4.45171	AT4G14905.1	Galactose oxidase/kelch repeat superfamily protein
13437534	0.318857	1.24734	2.08603	1.68607	0.116177	0.998584	-4.34948	AT3G49710.1	Pentatricopeptide repeat (PPR) superfamily protein
13519538	0.318825	1.24731	1.80443	1.41554	0.180962	0.998584	-4.654	AT5G65050.1	AGAMOUS-like 31
13440730	0.318776	1.24727	2.36409	1.71955	0.109772	0.998584	-4.30962	AT3G57860.1	UV-B-insensitive 4-like
13388886	0.31877	1.24727	1.40035	1.79732	0.0960906	0.998584	-4.21544	AT1G78220.1	general regulatory factor 13
13359123	0.318698	1.2472	4.18322	1.22534	0.242687	0.998584	-4.84642	AT1G74430.1	myb domain protein 95
13355003	0.318682	1.24719	2.0772	1.2936	0.218835	0.998584	-4.77965	AT1G64260.1	MuDR family transposase
13353065	0.31862	1.24714	1.29189	1.61075	0.131796	0.998584	-4.4375	AT1G57565.1	SWI-SNF-related chromatin binding protein
13490713	0.318453	1.24699	6.77348	0.892711	0.388615	0.998584	-5.13038	AT4G28100.1	---
13345523	0.318295	1.24686	1.94202	1.32533	0.208412	0.998584	-4.74773	AT1G28307.1	---
13461716	0.318251	1.24682	2.36405	2.13821	0.0525453	0.998584	-3.78018	AT3G58650.1	---
13463804	0.31825	1.24682	5.52364	0.427497	0.676177	0.998584	-5.39261	AT4G00050.1	basic helix-loop-helix (bHLH) DNA-binding superfamily protein
13414157	0.317885	1.2465	7.57959	1.81255	0.0935975	0.998584	-4.19674	AT2G28470.1	beta-galactosidase 8
13456185	0.31787	1.24649	5.5302	0.390525	0.70262	0.998584	-5.4059	AT3G44990.1	xyloglucan endo-transglycosylase-related 8
13431506	0.317803	1.24643	2.09562	1.31215	0.212691	0.998584	-4.76106	AT3G21470.1	Pentatricopeptide repeat (PPR-like) superfamily protein
13452289	0.317556	1.24622	2.04473	1.34757	0.201348	0.998584	-4.72502	AT3G21530.1	DNAse I-like superfamily protein
13435333	0.317456	1.24613	4.60665	1.21066	0.248074	0.998584	-4.86043	AT3G44150.1	---
13423458	0.317305	1.246	7.58258	2.17069	0.0495367	0.998584	-3.73716	AT3G02720.1	Class I glutamine amidotransferase-like superfamily protein
13522028	0.317271	1.24597	2.84525	1.38558	0.189726	0.998584	-4.6856	AT5G04700.1	Ankyrin repeat family protein
13353171	0.317161	1.24588	2.73055	1.31084	0.213122	0.998584	-4.76238	AT1G58070.1	---
13350227	0.317128	1.24585	3.04342	1.23718	0.238408	0.998584	-4.83503	AT1G49990.1	F-box family protein
13456065	0.317124	1.24584	1.6482	1.70205	0.113081	0.998584	-4.33052	AT3G44580.1	---
13386151	0.317062	1.24579	1.37225	2.11704	0.0545969	0.998584	-3.8081	AT1G71770.1	poly(A)-binding protein 5
13429492	0.317017	1.24575	5.6557	1.4435	0.173091	0.998584	-4.62411	AT3G17350.1	---
13427237	0.317008	1.24574	7.37475	1.40985	0.182602	0.998584	-4.66004	AT3G12480.1	nuclear factor Y, subunit C11
13428829	0.316961	1.2457	3.69257	1.31765	0.210898	0.998584	-4.75551	AT3G15820.1	phosphatidic acid phosphatase-related / PAP2-related
13509383	0.316935	1.24568	7.25501	0.725261	0.481443	0.998584	-5.24429	AT5G41950.1	Tetratricopeptide repeat (TPR)-like superfamily protein
13370136	0.316931	1.24568	4.36304	1.70209	0.113072	0.998584	-4.33046	AT1G19690.1	NAD(P)-binding Rossmann-fold superfamily protein
13500925	0.316825	1.24559	3.86515	1.10117	0.291254	0.998584	-4.96079	AT5G13250.1	RING finger protein
13469906	0.316643	1.24543	2.13043	1.53045	0.150427	0.998584	-4.5287	AT4G17380.1	MUTS-like protein 4
13417123	0.316491	1.2453	5.33994	1.60031	0.134101	0.998584	-4.44953	AT2G35130.1	Tetratricopeptide repeat (TPR)-like superfamily protein
13460270	0.316475	1.24528	3.28337	1.36524	0.195875	0.998584	-4.70679	AT3G55060.1	---
13493506	0.316474	1.24528	4.49649	1.56615	0.141883	0.998584	-4.48851	AT4G34570.1	thymidylate synthase 2
13487758	0.316343	1.24517	4.0604	1.73945	0.106116	0.998584	-4.28574	AT4G21890.1	---
13477262	0.316297	1.24513	3.52518	1.83867	0.0894559	0.998584	-4.16449	AT4G34000.1	abscisic acid responsive elements-binding factor 3
13529263	0.316257	1.2451	5.3776	1.50516	0.156742	0.998584	-4.55681	AT5G22130.1	mannosyltransferase family protein
13364906	0.316183	1.24503	1.87173	1.86585	0.0853229	0.998584	-4.13069	AT1G07885.1	---
13510702	0.316134	1.24499	2.4896	0.777451	0.451133	0.998584	-5.21103	AT5G45000.1	Disease resistance protein (TIR-NBS-LRR class) family
13401171	0.315974	1.24485	5.92958	1.22884	0.241416	0.998584	-4.84307	AT2G35650.1	cellulose synthase like
13407332	0.31581	1.24471	5.13205	1.62044	0.129689	0.998584	-4.42631	AT2G02910.1	Protein of unknown function (DUF616)
13335465	0.315594	1.24452	8.08869	0.905467	0.382075	0.998584	-5.12086	AT1G03900.1	non-intrinsic ABC protein 4
13416349	0.315548	1.24448	2.30497	1.38536	0.189793	0.998584	-4.68584	AT2G33385.1	actin-related protein C2B
13534304	0.315442	1.24439	2.5401	1.27744	0.224305	0.998584	-4.7957	AT5G41675.1	pre-tRNA
13445208	0.315383	1.24434	2.85123	1.15188	0.270592	0.998584	-4.91522	AT3G05890.1	Low temperature and salt responsive protein family
13406903	0.315296	1.24427	3.09594	1.38676	0.189374	0.998584	-4.68437	AT2G01650.1	plant UBX domain-containing protein 2
13373834	0.315268	1.24424	5.90667	1.58536	0.13746	0.998584	-4.46665	AT1G29750.1	receptor-like kinase in flowers 1
13386019	0.315261	1.24424	1.66351	1.23898	0.237763	0.998584	-4.83329	AT1G71330.1	non-intrinsic ABC protein 5
13425594	0.315217	1.2442	4.42446	1.48766	0.161244	0.998584	-4.5761	AT3G07750.1	3'-5'-exoribonuclease family protein
13362923	0.314923	1.24394	1.9181	1.81002	0.0940071	0.998584	-4.19985	AT1G03820.1	---
13454840	0.314912	1.24394	1.28049	1.99679	0.0677405	0.998584	-3.96467	AT3G28490.1	Oxoglutarate/iron-dependent oxygenase
13337958	0.314773	1.24382	3.86656	1.54896	0.145944	0.998584	-4.50794	AT1G09450.1	Protein kinase superfamily protein
13411801	0.314744	1.24379	3.05354	1.99981	0.0673777	0.998584	-3.96079	AT2G22820.1	---
13350146	0.31446	1.24355	2.94122	1.46697	0.166706	0.998584	-4.59871	AT1G49870.1	---
13371895	0.31445	1.24354	2.47355	1.37834	0.191895	0.998584	-4.69317	AT1G24020.2	MLP-like protein 423
13363763	0.314359	1.24346	2.51224	1.8758	0.0838539	0.998584	-4.11826	AT1G05370.1	Sec14p-like phosphatidylinositol transfer family protein
13348432	0.314326	1.24343	5.12297	2.01274	0.065843	0.998584	-3.94411	AT1G42430.1	---
13440136	0.314241	1.24336	2.85714	1.23516	0.239133	0.998584	-4.83698	AT3G56270.1	Plant protein of unknown function (DUF827)
13433040	0.314046	1.24319	1.63967	2.17483	0.0491653	0.998584	-3.73166	AT3G25240.1	Protein of unknown function (DUF506)
13475520	0.313904	1.24307	3.48408	0.662249	0.519649	0.998584	-5.28163	AT4G30230.1	---
13473157	0.313823	1.243	4.07907	1.49865	0.158404	0.998584	-4.56401	AT4G24970.1	Histidine kinase-, DNA gyrase B-, and HSP90-like ATPase family protein
13452701	0.313649	1.24285	3.71141	1.72155	0.1094	0.998584	-4.30723	AT3G22790.1	Kinase interacting (KIP1-like) family protein
13484758	0.31356	1.24277	1.80577	2.20516	0.0465214	0.998584	-3.69126	AT4G14820.1	Pentatricopeptide repeat (PPR) superfamily protein
13460116	0.313526	1.24274	6.60506	0.990996	0.340194	0.998584	-5.05409	AT3G54830.1	Transmembrane amino acid transporter family protein
13368260	0.313148	1.24242	2.03506	0.906927	0.381331	0.998584	-5.11977	AT1G15090.1	pre-tRNA
13354783	0.312979	1.24227	1.75269	1.61394	0.1311	0.998584	-4.43383	AT1G63650.3	basic helix-loop-helix (bHLH) DNA-binding superfamily protein
13519126	0.312948	1.24224	3.78751	1.74138	0.105768	0.998584	-4.28342	AT5G64230.1	---
13396413	0.312878	1.24218	5.22996	2.56232	0.0239902	0.998584	-3.2045	AT2G23740.1	nucleic acid binding;sequence-specific DNA binding transcription factors;zinc ion binding
13440192	0.312843	1.24215	3.59831	2.13645	0.0527131	0.998584	-3.78251	AT3G56440.1	homolog of yeast autophagy 18 (ATG18) D
13440539	0.312776	1.2421	1.75292	1.49424	0.15954	0.998584	-4.56887	AT3G57380.1	Glycosyltransferase family 61 protein
13388100	0.312689	1.24202	6.2002	2.12909	0.05342	0.998584	-3.79222	AT1G76400.1	Ribophorin I
13468583	0.312636	1.24197	1.92619	1.77027	0.100666	0.998584	-4.24845	AT4G14630.1	germin-like protein 9
13530480	0.312578	1.24193	3.34992	0.401202	0.69494	0.998584	-5.40218	AT5G24660.1	response to low sulfur 2
13438152	0.312565	1.24191	5.31873	1.55292	0.144999	0.998584	-4.50347	AT3G51620.1	PAP/OAS1 substrate-binding domain superfamily
13493256	0.312443	1.24181	1.64561	2.23419	0.044117	0.998584	-3.65243	AT4G33870.1	Peroxidase superfamily protein
13427187	0.31241	1.24178	6.27834	1.78276	0.0985302	0.998584	-4.23324	AT3G12270.1	protein arginine methyltransferase 3
13390702	0.312405	1.24178	1.89289	1.10308	0.290455	0.998584	-4.9591	AT2G02030.1	F-box family protein
13383134	0.31224	1.24163	2.61416	1.4392	0.174283	0.998584	-4.62873	AT1G64580.1	Pentatricopeptide repeat (PPR) superfamily protein
13521059	0.31223	1.24163	4.25201	1.42284	0.17888	0.998584	-4.64624	AT5G01930.1	Glycosyl hydrolase superfamily protein
13506305	0.312226	1.24162	8.30751	1.88905	0.0819319	0.998584	-4.10164	AT5G27150.1	Na+/H+ exchanger 1
13466992	0.312219	1.24162	2.78932	0.827831	0.42305	0.998584	-5.17698	AT4G10150.1	RING/U-box superfamily protein
13408270	0.312182	1.24158	2.20391	1.70744	0.112051	0.998584	-4.32409	AT2G07440.1	two-component responsive regulator-related / response regulator protein-related
13387839	0.312151	1.24156	1.37698	2.24318	0.0433963	0.998584	-3.64037	AT1G75790.1	SKU5 similar 18
13459262	0.312133	1.24154	9.41114	1.10618	0.289163	0.998584	-4.95636	AT3G52880.1	monodehydroascorbate reductase 1
13460227	0.312096	1.24151	4.08253	1.43049	0.176718	0.998584	-4.63807	AT3G54990.1	Integrase-type DNA-binding superfamily protein
13504719	0.31197	1.2414	4.28926	1.30826	0.21397	0.998584	-4.76498	AT5G23070.1	Thymidine kinase
13399058	0.311961	1.24139	3.25346	1.71602	0.110434	0.998584	-4.31386	AT2G30780.1	Tetratricopeptide repeat (TPR)-like superfamily protein
13531887	0.311854	1.2413	8.03176	1.27535	0.225021	0.998584	-4.79776	AT5G28840.1	GDP-D-mannose 3',5'-epimerase
13370628	0.311757	1.24122	1.24733	1.39326	0.187449	0.998584	-4.67755	AT1G20800.1	F-box family protein
13416700	0.311709	1.24118	1.81332	1.15919	0.267709	0.998584	-4.90852	AT2G34180.1	CBL-interacting protein kinase 13
13543495	0.311695	1.24117	2.0109	2.0813	0.0582319	0.998584	-3.855	AT5G64700.1	nodulin MtN21 /EamA-like transporter family protein
13442489	0.31158	1.24107	4.33683	1.39712	0.18631	0.998584	-4.67348	AT3G61970.1	AP2/B3-like transcriptional factor family protein
13535156	0.311405	1.24092	5.0104	0.769926	0.455427	0.998584	-5.21595	AT5G43910.1	pfkB-like carbohydrate kinase family protein
13339550	0.311166	1.24071	2.323	1.66117	0.121151	0.998584	-4.37884	AT1G13130.1	Cellulase (glycosyl hydrolase family 5) protein
13399244	0.311166	1.24071	1.66262	1.4314	0.176462	0.998584	-4.63709	AT2G31160.1	Protein of unknown function (DUF640)
13459246	0.310826	1.24042	3.77221	1.95548	0.0728918	0.998584	-4.01759	AT3G52860.1	---
13438110	0.310785	1.24038	3.6942	0.946846	0.361386	0.998584	-5.08919	AT3G51480.1	glutamate receptor 3.6
13346023	0.310746	1.24035	7.02948	1.88115	0.0830735	0.998584	-4.11156	AT1G29890.1	O-acetyltransferase family protein
13497097	0.310725	1.24033	8.51895	2.04726	0.0619027	0.998584	-3.8994	AT5G03650.1	starch branching enzyme 2.2
13511380	0.310716	1.24032	2.81846	2.21315	0.0458476	0.998584	-3.68059	AT5G46700.1	Tetraspanin family protein
13460103	0.310711	1.24032	5.6879	1.01715	0.328068	0.998584	-5.03267	AT3G54790.1	ARM repeat superfamily protein
13438926	0.310706	1.24031	5.63133	1.22426	0.24308	0.998584	-4.84746	AT3G53400.1	---
13488614	0.310651	1.24027	6.3959	2.40129	0.0324121	0.998584	-3.42609	AT4G23540.1	ARM repeat superfamily protein
13543587	0.309964	1.23968	2.33238	1.63052	0.127529	0.998584	-4.41463	AT5G64970.1	Mitochondrial substrate carrier family protein
13511030	0.30995	1.23966	2.15507	1.8663	0.0852558	0.998584	-4.13012	AT5G45790.1	Ubiquitin carboxyl-terminal hydrolase family protein
13437536	0.309893	1.23962	2.64189	1.60391	0.133301	0.998584	-4.44538	AT3G49740.1	Tetratricopeptide repeat (TPR)-like superfamily protein
13489903	0.309822	1.23955	2.58155	1.51201	0.155009	0.998584	-4.54923	AT4G26488.1	other RNA
13429003	0.309808	1.23954	5.99501	1.19669	0.253291	0.998584	-4.87364	AT3G16230.1	Predicted eukaryotic LigT
13533061	0.309776	1.23952	3.62797	1.01344	0.329769	0.998584	-5.03573	AT5G37720.1	ALWAYS EARLY 4
13342626	0.309753	1.2395	7.2245	1.50443	0.156928	0.998584	-4.55762	AT1G20580.1	Small nuclear ribonucleoprotein family protein
13467059	0.309653	1.23941	2.32879	1.55025	0.145634	0.998584	-4.50648	AT4G10310.1	high-affinity K+ transporter 1
13357721	0.309381	1.23918	4.39508	1.5057	0.156606	0.998584	-4.55622	AT1G71140.1	MATE efflux family protein
13541925	0.309321	1.23912	5.07959	1.01638	0.32842	0.998584	-5.0333	AT5G61000.1	Replication factor-A protein 1-related
13359652	0.309269	1.23908	9.12889	1.58387	0.137798	0.998584	-4.46835	AT1G76030.1	ATPase, V1 complex, subunit B protein
13492556	0.309227	1.23904	4.29832	2.10502	0.0557955	0.998584	-3.82391	AT4G32670.1	RING/FYVE/PHD zinc finger superfamily protein
13341382	0.309219	1.23904	6.16455	0.884235	0.393002	0.998584	-5.13664	AT1G17430.1	alpha/beta-Hydrolases superfamily protein
13478908	0.309108	1.23894	8.06172	1.18669	0.257074	0.998584	-4.88302	AT4G37760.1	squalene epoxidase 3
13358254	0.309011	1.23886	5.17784	1.75755	0.102885	0.998584	-4.26388	AT1G72250.2	Di-glucose binding protein with Kinesin motor domain
13517299	0.308995	1.23884	4.97956	1.78447	0.0982413	0.998584	-4.23116	AT5G60040.2	nuclear RNA polymerase C1
13453523	0.308949	1.2388	3.8264	1.01552	0.328813	0.998584	-5.03401	AT3G25110.1	fatA acyl-ACP thioesterase
13499924	0.308823	1.2387	2.4525	1.51951	0.153132	0.998584	-4.5409	AT5G10380.1	RING/U-box superfamily protein
13408586	0.308687	1.23858	1.28296	1.61449	0.13098	0.998584	-4.4332	AT2G12475.1	Defensin-like (DEFL) family protein
13463365	0.308538	1.23845	4.89471	0.86434	0.403432	0.998584	-5.15114	AT3G62690.1	AtL5
13400845	0.308231	1.23819	5.49305	1.51293	0.154779	0.998584	-4.54821	AT2G34925.1	CLAVATA3/ESR-RELATED 42
13449436	0.308167	1.23813	1.64473	1.47803	0.163766	0.998584	-4.58665	AT3G14362.1	ROTUNDIFOLIA like 10
13479248	0.308145	1.23812	3.71265	0.766135	0.457601	0.998584	-5.21842	AT4G38560.1	Arabidopsis phospholipase-like protein (PEARLI 4) family
13538653	0.307898	1.2379	5.99882	1.02029	0.326636	0.998584	-5.03007	AT5G52380.1	VASCULAR-RELATED NAC-DOMAIN 6
13369561	0.307837	1.23785	7.51718	1.62271	0.1292	0.998584	-4.42369	AT1G18150.3	Protein kinase superfamily protein
13476020	0.307757	1.23778	3.75229	1.60259	0.133594	0.998584	-4.4469	AT4G31360.1	selenium binding
13404822	0.307668	1.23771	1.82934	2.56332	0.0239455	0.998584	-3.20312	AT2G44250.1	Protein of Unknown Function (DUF239)
13335291	0.307594	1.23764	2.03248	0.884612	0.392806	0.998584	-5.13637	AT1G03320.1	---
13439523	0.307505	1.23757	1.65938	2.43419	0.0304878	0.998584	-3.38105	AT3G54870.1	Armadillo/beta-catenin repeat family protein / kinesin motor family protein
13536550	0.307501	1.23756	4.0164	1.71316	0.11097	0.998584	-4.31727	AT5G47440.1	Plant protein of unknown function (DUF828) with plant pleckstrin homology-like region
13423348	0.307389	1.23747	2.45933	0.662451	0.519524	0.998584	-5.28152	AT3G02480.1	Late embryogenesis abundant protein (LEA) family protein
13541835	0.307348	1.23743	2.5593	1.68046	0.117281	0.998584	-4.35612	AT5G60880.1	breaking of asymmetry in the stomatal lineage
13356901	0.307311	1.2374	6.09695	1.819	0.0925594	0.998584	-4.1888	AT1G69250.1	Nuclear transport factor 2 (NTF2) family protein with RNA binding (RRM-RBD-RNP motifs) domain
13512475	0.307225	1.23733	1.75771	1.77047	0.100632	0.998584	-4.2482	AT5G49050.1	---
13539435	0.307218	1.23732	3.16828	1.28559	0.221534	0.998584	-4.78763	AT5G54690.1	galacturonosyltransferase 12
13518706	0.306988	1.23712	4.97744	1.39404	0.187217	0.998584	-4.67673	AT5G63260.1	Zinc finger C-x8-C-x5-C-x3-H type family protein
13543924	0.306966	1.2371	1.67897	2.53396	0.0253015	0.998584	-3.24371	AT5G65800.1	ACC synthase 5
13480799	0.306687	1.23686	2.59966	1.26072	0.23008	0.998584	-4.81215	AT4G02005.1	other RNA
13513432	0.306623	1.23681	6.35396	1.60846	0.132299	0.998584	-4.44015	AT5G51200.1	Protein of unknown function (DUF3414)
13379722	0.306593	1.23678	2.96687	1.41651	0.180686	0.998584	-4.65298	AT1G55200.1	Protein kinase protein with adenine nucleotide alpha hydrolases-like domain
13479006	0.306551	1.23675	1.5899	1.57834	0.139061	0.998584	-4.47465	AT4G38070.1	basic helix-loop-helix (bHLH) DNA-binding superfamily protein
13410302	0.306542	1.23674	2.04305	1.65855	0.121684	0.998584	-4.38191	AT2G19240.1	Ypt/Rab-GAP domain of gyp1p superfamily protein
13443382	0.306395	1.23661	1.91896	1.31654	0.211259	0.998584	-4.75663	AT3G01580.1	Tetratricopeptide repeat (TPR)-like superfamily protein
13398734	0.306364	1.23659	5.75266	1.34784	0.201263	0.998584	-4.72475	AT2G29700.1	pleckstrin homologue 1
13382889	0.306287	1.23652	4.90175	1.53515	0.149277	0.998584	-4.52344	AT1G63810.1	---
13372341	0.306242	1.23648	5.53469	0.730718	0.478216	0.998584	-5.24091	AT1G25470.1	AP2 domain-containing transcription factor family protein
13466059	0.306209	1.23645	5.57527	1.4806	0.163091	0.998584	-4.58384	AT4G05520.1	EPS15 homology domain 2
13388459	0.306183	1.23643	1.94781	1.77904	0.0991619	0.998584	-4.23777	AT1G77240.1	AMP-dependent synthetase and ligase family protein
13467276	0.306162	1.23641	1.72973	0.649523	0.527574	0.998584	-5.28879	AT4G11070.1	WRKY family transcription factor
13350584	0.306137	1.23639	5.05658	1.26346	0.229127	0.998584	-4.80947	AT1G50970.1	Membrane trafficking VPS53 family protein
13348483	0.306123	1.23638	4.84348	1.82488	0.0916216	0.998584	-4.18154	AT1G42480.1	---
13416552	0.306107	1.23637	5.14657	1.49126	0.16031	0.998584	-4.57215	AT2G33860.1	Transcriptional factor B3 family protein / auxin-responsive factor AUX/IAA-related
13533318	0.306101	1.23636	1.69357	2.09767	0.0565407	0.998584	-3.83357	AT5G38590.1	F-box/RNI-like/FBD-like domains-containing protein
13447871	0.306099	1.23636	2.772	1.06116	0.308381	0.998584	-4.99559	AT3G11520.1	CYCLIN B1;3
13484617	0.306006	1.23628	4.1526	1.3085	0.21389	0.998584	-4.76473	AT4G14510.1	CRM family member 3B
13395826	0.305998	1.23627	1.51354	1.67308	0.118748	0.998584	-4.36483	AT2G22290.1	RAB GTPase homolog H1D
13337929	0.305809	1.23611	7.5344	1.78025	0.0989566	0.998584	-4.2363	AT1G09390.1	GDSL-like Lipase/Acylhydrolase superfamily protein
13381586	0.305787	1.23609	5.09028	0.98757	0.341806	0.998584	-5.05686	AT1G60860.1	ARF-GAP domain 2
13350737	0.305777	1.23608	5.99862	1.69968	0.113535	0.998584	-4.33334	AT1G51350.1	ARM repeat superfamily protein
13489074	0.305672	1.23599	8.08898	1.6161	0.13063	0.998584	-4.43134	AT4G24740.1	FUS3-complementing gene 2
13361217	0.305607	1.23594	5.2245	2.23712	0.0438807	0.998584	-3.6485	AT1G79810.1	Pex2/Pex12 N-terminal domain-containing protein / zinc finger (C3HC4-type RING finger) family protein
13408551	0.305418	1.23578	1.9559	1.36745	0.195198	0.998584	-4.7045	AT2G12170.1	---
13454428	0.305353	1.23572	5.31019	1.57406	0.140047	0.998584	-4.47953	AT3G27460.1	SGF29 tudor-like domain
13501590	0.305278	1.23566	7.9648	1.14805	0.272115	0.998584	-4.91872	AT5G14880.1	Potassium transporter family protein
13341158	0.305112	1.23551	2.10866	2.07609	0.0587807	0.998584	-3.86182	AT1G17030.1	---
13520744	0.305094	1.2355	4.74366	1.26199	0.229636	0.998584	-4.8109	AT5G01270.2	carboxyl-terminal domain (ctd) phosphatase-like 2
13380121	0.304997	1.23542	9.30118	0.79613	0.440585	0.998584	-5.19863	AT1G55960.1	Polyketide cyclase/dehydrase and lipid transport superfamily protein
13486059	0.304976	1.2354	4.67426	2.32584	0.0372746	0.998584	-3.52884	AT4G17480.1	alpha/beta-Hydrolases superfamily protein
13447323	0.304958	1.23538	1.25982	1.98592	0.0690627	0.998584	-3.97864	AT3G10290.1	Nucleotide-sugar transporter family protein
13355960	0.304942	1.23537	7.0184	0.6048	0.555964	0.998584	-5.31295	AT1G66880.1	Protein kinase superfamily protein
13445662	0.304908	1.23534	2.36626	1.4207	0.179489	0.998584	-4.64852	AT3G06630.1	protein kinase family protein
13421979	0.304692	1.23516	7.6241	1.06396	0.307159	0.998584	-4.99319	AT2G46340.1	SPA (suppressor of phyA-105) protein family
13372164	0.304688	1.23515	3.82874	0.868033	0.401482	0.998584	-5.14847	AT1G24625.1	zinc finger protein 7
13503463	0.304551	1.23503	7.59478	1.90468	0.0797184	0.998584	-4.08199	AT5G19390.2	Rho GTPase activation protein (RhoGAP) with PH domain
13415325	0.304467	1.23496	2.09538	2.06087	0.06041	0.998584	-3.88168	AT2G31240.1	Tetratricopeptide repeat (TPR)-like superfamily protein
13501235	0.304402	1.23491	2.86978	0.839338	0.4168	0.998584	-5.16894	AT5G13830.1	FtsJ-like methyltransferase family protein
13438484	0.30435	1.23486	6.02193	1.98854	0.0687414	0.998584	-3.97527	AT3G52290.1	IQ-domain 3
13519213	0.304318	1.23484	7.00704	1.03508	0.319942	0.998584	-5.01772	AT5G64420.1	DNA polymerase V family
13540927	0.304091	1.23464	2.77971	1.10601	0.289234	0.998584	-4.95651	AT5G58500.1	Protein of unknown function (DUF640)
13400865	0.30401	1.23457	3.72031	1.17356	0.262113	0.998584	-4.89526	AT2G34980.1	phosphatidylinositolglycan synthase family protein
13391030	0.303869	1.23445	1.63088	1.38515	0.189854	0.998584	-4.68605	AT2G03010.1	Family of unknown function (DUF577)
13520391	0.303654	1.23427	3.19548	1.87085	0.0845813	0.998584	-4.12444	AT5G66950.1	Pyridoxal phosphate (PLP)-dependent transferases superfamily protein
13476289	0.30354	1.23417	6.09683	1.44938	0.171474	0.998584	-4.61777	AT4G32010.1	HSI2-like 1
13493603	0.303507	1.23414	2.05005	1.69684	0.114082	0.998584	-4.33671	AT4G34860.1	Plant neutral invertase family protein
13406729	0.303386	1.23404	3.71663	1.04281	0.31648	0.998584	-5.0112	AT2G01275.1	RING/FYVE/PHD zinc finger superfamily protein
13533112	0.303354	1.23401	1.37096	1.88411	0.082644	0.998584	-4.10784	AT5G37870.1	Protein with RING/U-box and TRAF-like domains
13436423	0.303353	1.23401	3.36228	1.58075	0.138509	0.998584	-4.47191	AT3G47460.1	Structural maintenance of chromosomes (SMC) family protein
13387254	0.303048	1.23375	6.32181	0.691604	0.501634	0.998584	-5.26462	AT1G74390.1	Polynucleotidyl transferase, ribonuclease H-like superfamily protein
13440125	0.302916	1.23364	2.58326	1.20269	0.251042	0.998584	-4.86799	AT3G56220.1	transcription regulators
13486571	0.302756	1.2335	5.29258	1.60653	0.132724	0.998584	-4.44237	AT4G18600.1	SCAR family protein
13444115	0.302728	1.23347	4.17658	1.62784	0.1281	0.998584	-4.41774	AT3G03520.1	non-specific phospholipase C3
13454329	0.302719	1.23347	2.48869	1.1699	0.26353	0.998584	-4.89865	AT3G27200.1	Cupredoxin superfamily protein
13411096	0.302717	1.23347	4.3569	1.49715	0.158789	0.998584	-4.56566	AT2G20830.1	transferases;folic acid binding
13545597	0.302618	1.23338	2.04383	1.76888	0.100907	0.998584	-4.25014	AT2G25052.1	---
13388974	0.302577	1.23335	7.29107	1.2683	0.227449	0.998584	-4.80471	AT1G78510.1	solanesyl diphosphate synthase 1
13469826	0.302573	1.23334	3.0717	1.6803	0.117312	0.998584	-4.3563	AT4G17180.1	O-Glycosyl hydrolases family 17 protein
13498158	0.302522	1.2333	5.4478	1.92089	0.0774792	0.998584	-4.06152	AT5G05970.1	Transducin/WD40 repeat-like superfamily protein
13406648	0.302369	1.23317	5.25317	2.13488	0.052863	0.998584	-3.78458	AT2G01130.1	DEA(D/H)-box RNA helicase family protein
13429098	0.302343	1.23315	2.26939	1.27955	0.223585	0.998584	-4.79361	AT3G16360.2	HPT phosphotransmitter 4
13487412	0.302275	1.23309	2.14283	1.31952	0.21029	0.998584	-4.75362	AT4G21080.1	Dof-type zinc finger domain-containing protein
13387746	0.302189	1.23301	2.54782	1.18753	0.256757	0.998584	-4.88225	AT1G75550.1	glycine-rich protein
13419321	0.302137	1.23297	3.9357	1.55051	0.145572	0.998584	-4.50619	AT2G40230.1	HXXXD-type acyl-transferase family protein
13484596	0.301902	1.23277	7.86784	1.30243	0.215894	0.998584	-4.77083	AT4G14420.1	HR-like lesion-inducing protein-related
13411580	0.301827	1.2327	5.89829	0.826118	0.423986	0.998584	-5.17817	AT2G22170.1	Lipase/lipooxygenase, PLAT/LH2 family protein
13428182	0.301726	1.23262	2.88728	0.911409	0.379055	0.998584	-5.11639	AT3G14610.1	cytochrome P450, family 72, subfamily A, polypeptide 7
13368804	0.30172	1.23261	2.52529	1.14071	0.275047	0.998584	-4.9254	AT1G16490.1	myb domain protein 58
13346361	0.301634	1.23254	1.5204	1.6006	0.134035	0.998584	-4.44919	AT1G30530.1	UDP-glucosyl transferase 78D1
13382695	0.301596	1.23251	2.87227	0.893359	0.388281	0.998584	-5.1299	AT1G63370.1	Flavin-binding monooxygenase family protein
13445002	0.301583	1.2325	2.93359	1.33717	0.204627	0.998584	-4.73568	AT3G05370.1	receptor like protein 31
13387433	0.30152	1.23244	5.82011	0.88753	0.391293	0.998584	-5.13422	AT1G74890.1	response regulator 15
13427163	0.301495	1.23242	4.35243	1.2772	0.224388	0.998584	-4.79594	AT3G12210.1	DNA binding
13486815	0.301418	1.23235	2.34438	1.5053	0.156706	0.998584	-4.55666	AT4G19130.1	Replication factor-A protein 1-related
13369435	0.301413	1.23235	3.00487	1.05691	0.310244	0.998584	-4.99923	AT1G17930.1	Aminotransferase-like, plant mobile domain family protein
13420425	0.301367	1.23231	2.17644	0.670195	0.514736	0.998584	-5.27709	AT2G42530.1	cold regulated 15b
13458898	0.301297	1.23225	7.57342	1.15113	0.270891	0.998584	-4.91591	AT3G51950.1	Zinc finger (CCCH-type) family protein / RNA recognition motif (RRM)-containing protein
13419410	0.301187	1.23216	5.05641	1.31989	0.210169	0.998584	-4.75324	AT2G40380.1	prenylated RAB acceptor 1.B2
13408299	0.301102	1.23209	5.21781	1.40506	0.18399	0.998584	-4.66511	AT2G07779.1	---
13444202	0.301068	1.23206	1.8462	2.4539	0.029388	0.998584	-3.35401	AT3G03660.1	WUSCHEL related homeobox 11
13352293	0.301051	1.23204	2.3758	1.44303	0.17322	0.998584	-4.62461	AT1G54960.1	NPK1-related protein kinase 2
13373406	0.30102	1.23202	2.69338	0.942122	0.363707	0.998584	-5.09287	AT1G28610.1	GDSL-like Lipase/Acylhydrolase superfamily protein
13483763	0.30099	1.23199	3.92381	1.61581	0.130693	0.998584	-4.43167	AT4G12880.1	early nodulin-like protein 19
13436267	0.300939	1.23195	5.13759	0.681125	0.508022	0.998584	-5.27077	AT3G46880.1	---
13497765	0.30092	1.23193	4.10394	1.40606	0.183698	0.998584	-4.66405	AT5G05180.1	---
13534841	0.300735	1.23177	1.34123	1.59057	0.136281	0.998584	-4.46069	AT5G43185.1	Expressed protein
13445840	0.300725	1.23176	3.05818	1.83888	0.0894232	0.998584	-4.16422	AT3G06910.1	UB-like protease 1A
13346794	0.30072	1.23176	8.78859	1.49198	0.160123	0.998584	-4.57135	AT1G31730.1	Adaptin family protein
13488387	0.300715	1.23175	2.84897	1.52933	0.150701	0.998584	-4.52995	AT4G23205.1	other RNA
13414849	0.300696	1.23174	5.98668	1.35246	0.199818	0.998584	-4.71999	AT2G30320.1	Pseudouridine synthase family protein
13515216	0.300687	1.23173	7.82956	1.41328	0.181611	0.998584	-4.6564	AT5G55070.1	Dihydrolipoamide succinyltransferase
13352703	0.300582	1.23164	4.50539	1.49693	0.158846	0.998584	-4.56591	AT1G55870.1	Polynucleotidyl transferase, ribonuclease H-like superfamily protein
13391397	0.300533	1.2316	1.60624	1.36285	0.196606	0.998584	-4.70926	AT2G03931.1	Defensin-like (DEFL) family protein
13482328	0.300443	1.23152	1.70897	1.7578	0.102841	0.998584	-4.26358	AT4G08760.1	---
13462515	0.300398	1.23148	5.69399	2.23746	0.0438536	0.998584	-3.64804	AT3G60630.1	GRAS family transcription factor
13461626	0.300371	1.23146	5.93719	0.785995	0.446289	0.998584	-5.20539	AT3G58470.1	nucleic acid binding;methyltransferases
13498586	0.300162	1.23128	4.61483	1.43999	0.174063	0.998584	-4.62788	AT5G07080.1	HXXXD-type acyl-transferase family protein
13485712	0.300139	1.23126	2.95133	0.754484	0.46432	0.998584	-5.22592	AT4G16892.1	other RNA
13533768	0.300132	1.23126	5.8558	1.54876	0.145992	0.998584	-4.50816	AT5G40190.1	RNA ligase/cyclic nucleotide phosphodiesterase family protein
13396180	0.300123	1.23125	6.58045	0.672585	0.513263	0.998584	-5.27572	AT2G23000.1	serine carboxypeptidase-like 10
13469021	0.300099	1.23123	4.92702	0.718673	0.485356	0.998584	-5.24833	AT4G15415.2	Protein phosphatase 2A regulatory B subunit family protein
13458869	0.299888	1.23105	7.30599	1.12362	0.281965	0.998584	-4.94082	AT3G51895.1	sulfate transporter 3;1
13473116	0.29983	1.231	3.75542	1.54695	0.146424	0.998584	-4.51019	AT4G24880.1	---
13433994	0.2996	1.2308	5.12397	1.33287	0.205993	0.998584	-4.74006	AT3G27640.1	Transducin/WD40 repeat-like superfamily protein
13363423	0.299563	1.23077	1.389	2.05294	0.0612753	0.998584	-3.892	AT1G04880.1	HMG (high mobility group) box protein with ARID/BRIGHT DNA-binding domain
13488842	0.299555	1.23076	2.72604	1.169	0.263878	0.998584	-4.89948	AT4G24260.1	glycosyl hydrolase 9A3
13505874	0.299469	1.23069	5.6322	2.2122	0.0459271	0.998584	-3.68186	AT5G26180.1	S-adenosyl-L-methionine-dependent methyltransferases superfamily protein
13352601	0.299451	1.23068	1.2985	0.982596	0.344156	0.998584	-5.06087	AT1G55546.1	---
13437811	0.299344	1.23058	3.59399	1.13506	0.277318	0.998584	-4.93051	AT3G50760.1	galacturonosyltransferase-like 2
13489642	0.29927	1.23052	6.25309	1.89498	0.0810861	0.998584	-4.0942	AT4G25870.1	Core-2/I-branching beta-1,6-N-acetylglucosaminyltransferase family protein
13512910	0.299212	1.23047	3.01988	1.41037	0.182452	0.998584	-4.65949	AT5G50010.1	sequence-specific DNA binding transcription factors;transcription regulators
13374809	0.299183	1.23045	5.1462	1.08715	0.297172	0.998584	-4.9731	AT1G32240.1	Homeodomain-like superfamily protein
13355059	0.29911	1.23038	7.36084	0.598888	0.559779	0.998584	-5.31602	AT1G64390.1	glycosyl hydrolase 9C2
13514750	0.298989	1.23028	6.93212	1.02003	0.326755	0.998584	-5.03029	AT5G53970.1	Tyrosine transaminase family protein
13361495	0.298914	1.23022	5.39772	1.28147	0.222934	0.998584	-4.79172	AT1G80310.1	sulfate transmembrane transporters
13463169	0.298871	1.23018	5.45993	1.39358	0.187352	0.998584	-4.67721	AT3G62200.1	Putative endonuclease or glycosyl hydrolase
13519643	0.298748	1.23008	1.72284	1.21694	0.24576	0.998584	-4.85446	AT5G65230.1	myb domain protein 53
13497649	0.298738	1.23007	3.65738	1.14109	0.274894	0.998584	-4.92506	AT5G04895.1	DEA(D/H)-box RNA helicase family protein
13377296	0.298656	1.23	6.62997	1.56033	0.143247	0.998584	-4.4951	AT1G49040.1	stomatal cytokinesis defective / SCD1 protein (SCD1)
13335347	0.298591	1.22994	4.06952	0.755248	0.463877	0.998584	-5.22543	AT1G03440.1	Leucine-rich repeat (LRR) family protein
13386799	0.298588	1.22994	1.34575	1.67637	0.118093	0.998584	-4.36095	AT1G73300.1	serine carboxypeptidase-like 2
13452624	0.298494	1.22986	2.97095	0.550317	0.59165	0.998584	-5.34019	AT3G22550.1	Protein of unknown function (DUF581)
13536173	0.298494	1.22986	6.72132	1.21325	0.247119	0.998584	-4.85797	AT5G46280.1	Minichromosome maintenance (MCM2/3/5) family protein
13397339	0.29848	1.22985	6.58638	1.69713	0.114025	0.998584	-4.33636	AT2G26260.1	3beta-hydroxysteroid-dehydrogenase/decarboxylase isoform 2
13429640	0.298291	1.22969	4.45872	1.24562	0.235394	0.998584	-4.82686	AT3G17670.1	tetratricopeptide repeat (TPR)-containing protein
13429498	0.298195	1.2296	3.96503	1.5913	0.136115	0.998584	-4.45985	AT3G17360.1	phragmoplast orienting kinesin 1
13370278	0.298159	1.22957	3.67213	1.55845	0.143689	0.998584	-4.49723	AT1G20060.1	ATP binding microtubule motor family protein
13419907	0.298083	1.22951	8.92953	1.76803	0.101054	0.998584	-4.25117	AT2G41680.1	NADPH-dependent thioredoxin reductase C
13504413	0.298002	1.22944	5.15994	1.6561	0.122186	0.998584	-4.38479	AT5G22240.1	Ovate family protein
13337396	0.297838	1.2293	5.80489	1.57494	0.139842	0.998584	-4.47852	AT1G08465.1	Plant-specific transcription factor YABBY family protein
13428398	0.297723	1.2292	2.53935	1.24553	0.235427	0.998584	-4.82695	AT3G14981.1	---
13467216	0.297448	1.22897	4.91414	1.70074	0.113331	0.998584	-4.33207	AT4G10845.1	---
13359830	0.297346	1.22888	1.90709	1.36434	0.196151	0.998584	-4.70773	AT1G76530.1	Auxin efflux carrier family protein
13357443	0.297123	1.22869	6.03129	0.758822	0.461811	0.998584	-5.22314	AT1G70570.1	anthranilate phosphoribosyltransferase, putative
13387187	0.29692	1.22852	4.37377	0.841894	0.41542	0.998584	-5.16714	AT1G74180.1	receptor like protein 14
13508260	0.296845	1.22845	5.6744	0.762823	0.459504	0.998584	-5.22056	AT5G38980.1	---
13359794	0.296825	1.22844	9.52096	1.73326	0.107242	0.998584	-4.29318	AT1G76450.1	Photosystem II reaction center PsbP family protein
13521461	0.296469	1.22813	2.2655	0.913429	0.378032	0.998584	-5.11486	AT5G03220.1	Mediator complex, subunit Med7
13394222	0.296437	1.22811	2.35196	2.04661	0.0619753	0.998584	-3.90025	AT2G18570.1	UDP-Glycosyltransferase superfamily protein
13498318	0.296365	1.22805	8.84181	1.63096	0.127435	0.998584	-4.41412	AT5G06290.1	2-cysteine peroxiredoxin B
13446176	0.296281	1.22797	5.18239	1.0253	0.324355	0.998584	-5.0259	AT3G07520.1	glutamate receptor 1.4
13360257	0.296168	1.22788	6.25714	1.26382	0.229001	0.998584	-4.80911	AT1G77510.1	PDI-like 1-2
13458042	0.296059	1.22779	3.65135	1.75965	0.102515	0.998584	-4.26133	AT3G49920.1	voltage dependent anion channel 5
13406279	0.296037	1.22777	6.46223	0.653414	0.525143	0.998584	-5.28662	AT2G47490.1	NAD+ transporter 1
13361459	0.296033	1.22776	6.08368	1.92793	0.0765248	0.998584	-4.05261	AT1G80260.1	Spc97 / Spc98 family of spindle pole body (SBP) component
13358147	0.296008	1.22774	6.79166	0.718632	0.48538	0.998584	-5.24836	AT1G72030.1	Acyl-CoA N-acyltransferases (NAT) superfamily protein
13385818	0.296006	1.22774	5.65753	0.923166	0.373128	0.998584	-5.10746	AT1G70740.1	Protein kinase superfamily protein
13339463	0.295887	1.22764	4.15562	1.14749	0.272337	0.998584	-4.91923	AT1G12860.1	basic helix-loop-helix (bHLH) DNA-binding superfamily protein
13336039	0.29581	1.22757	2.49549	1.87418	0.0840916	0.998584	-4.12028	AT1G05260.1	Peroxidase superfamily protein
13388625	0.295733	1.22751	2.98596	1.02081	0.326396	0.998584	-5.02963	AT1G77580.1	Plant protein of unknown function (DUF869)
13457031	0.295697	1.22748	2.9719	1.14473	0.273438	0.998584	-4.92175	AT3G47110.1	Leucine-rich repeat protein kinase family protein
13354114	0.295664	1.22745	2.40891	0.944336	0.362618	0.998584	-5.09115	AT1G61600.1	Protein of unknown function (DUF1262)
13375178	0.295579	1.22738	5.42293	1.22087	0.244319	0.998584	-4.8507	AT1G33420.1	RING/FYVE/PHD zinc finger superfamily protein
13430599	0.295477	1.22729	5.21075	1.41298	0.1817	0.998584	-4.65673	AT3G19480.1	D-3-phosphoglycerate dehydrogenase
13503157	0.295165	1.22703	6.04277	1.95978	0.0723391	0.998584	-4.0121	AT5G18830.1	squamosa promoter binding protein-like 7
13348799	0.29505	1.22693	1.09191	1.7607	0.102332	0.998584	-4.26007	AT1G44674.1	Protein of unknown function (DUF1664)
13398584	0.295016	1.2269	3.50772	0.476629	0.641723	0.998584	-5.37315	AT2G29350.1	senescence-associated gene 13
13530642	0.294939	1.22683	4.47604	0.869041	0.400951	0.998584	-5.14774	AT5G24850.1	cryptochrome 3
13436294	0.2948	1.22671	3.40635	1.33038	0.206789	0.998584	-4.74259	AT3G46990.1	Protein of unknown function (DUF740)
13404831	0.294797	1.22671	1.4302	2.53494	0.0252552	0.998584	-3.24236	AT2G44260.2	Plant protein of unknown function (DUF946)
13431561	0.294744	1.22667	3.05802	0.635871	0.536152	0.998584	-5.29634	AT3G21760.1	UDP-Glycosyltransferase superfamily protein
13467300	0.294687	1.22662	5.10939	1.52064	0.152851	0.998584	-4.53965	AT4G11120.1	translation elongation factor Ts (EF-Ts), putative
13439559	0.294606	1.22655	2.55183	1.53245	0.149937	0.998584	-4.52647	AT3G54980.1	Pentatricopeptide repeat (PPR) superfamily protein
13525351	0.294549	1.2265	4.09518	1.57881	0.138953	0.998584	-4.47412	AT5G12870.1	myb domain protein 46
13412594	0.294444	1.22641	3.58259	1.69794	0.11387	0.998584	-4.33541	AT2G25050.2	Actin-binding FH2 (Formin Homology) protein
13442359	0.294432	1.2264	5.83086	1.24178	0.236762	0.998584	-4.83059	AT3G61610.1	Galactose mutarotase-like superfamily protein
13508995	0.294417	1.22639	5.72993	1.17104	0.263086	0.998584	-4.89759	AT5G41000.1	YELLOW STRIPE like 4
13452464	0.294386	1.22636	1.95109	1.21737	0.245601	0.998584	-4.85404	AT3G21860.1	SKP1-like 10
13364486	0.294319	1.22631	4.59694	1.21727	0.245637	0.998584	-4.85414	AT1G07030.1	Mitochondrial substrate carrier family protein
13448969	0.29428	1.22627	5.34023	1.04189	0.31689	0.998584	-5.01198	AT3G13480.1	---
13476214	0.29423	1.22623	7.94451	1.07419	0.302723	0.998584	-4.98437	AT4G31840.1	early nodulin-like protein 15
13432566	0.294228	1.22623	6.15682	1.75476	0.103376	0.998584	-4.26725	AT3G23890.1	topoisomerase II
13535975	0.294201	1.22621	2.18554	1.62866	0.127925	0.998584	-4.41679	AT5G45850.1	Protein of unknown function (DUF688)
13501599	0.294166	1.22618	3.03736	2.07816	0.0585619	0.998584	-3.85911	AT5G14890.1	NHL domain-containing protein
13373561	0.293997	1.22603	4.89378	1.03287	0.320935	0.998584	-5.01958	AT1G29170.3	SCAR family protein
13381110	0.293967	1.22601	2.88454	1.55554	0.144377	0.998584	-4.50052	AT1G59850.1	ARM repeat superfamily protein
13535857	0.293949	1.22599	4.12725	2.26111	0.0419927	0.998584	-3.61628	AT5G45590.1	Ribosomal protein L35
13453072	0.293949	1.22599	7.83934	1.65045	0.12335	0.998584	-4.3914	AT3G24040.1	Core-2/I-branching beta-1,6-N-acetylglucosaminyltransferase family protein
13523692	0.293885	1.22594	5.79782	1.59283	0.135771	0.998584	-4.4581	AT5G08720.1	---
13496336	0.293844	1.2259	2.98491	1.01441	0.329323	0.998584	-5.03493	AT5G01870.1	Bifunctional inhibitor/lipid-transfer protein/seed storage 2S albumin superfamily protein
13383442	0.293796	1.22586	2.85723	1.19062	0.255581	0.998584	-4.87934	AT1G65240.1	Eukaryotic aspartyl protease family protein
13464224	0.293697	1.22578	1.95438	1.24722	0.234827	0.998584	-4.82531	AT4G01020.1	helicase domain-containing protein / IBR domain-containing protein / zinc finger protein-related
13365048	0.293668	1.22575	5.45786	1.8175	0.0927999	0.998584	-4.19065	AT1G08130.1	DNA ligase 1
13466889	0.293667	1.22575	1.5994	1.72052	0.109593	0.998584	-4.30847	AT4G09920.1	FBD, F-box and Leucine Rich Repeat domains containing protein
13458883	0.293468	1.22558	1.45185	1.68336	0.116709	0.998584	-4.35269	AT3G51915.1	---
13442376	0.293436	1.22556	5.39156	1.19956	0.252213	0.998584	-4.87094	AT3G61670.1	Protein of unknown function (DUF3133)
13370916	0.293378	1.22551	6.95503	1.86986	0.0847272	0.998584	-4.12567	AT1G21580.1	Zinc finger C-x8-C-x5-C-x3-H type family protein
13457652	0.293374	1.2255	1.8469	1.92252	0.0772565	0.998584	-4.05945	AT3G49055.1	---
13364767	0.293048	1.22523	3.41854	1.01447	0.329298	0.998584	-5.03489	AT1G07620.1	GTP-binding protein Obg/CgtA
13506616	0.293048	1.22523	4.78818	1.95254	0.0732722	0.998584	-4.02134	AT5G27710.1	---
13428423	0.293007	1.22519	6.09922	0.877778	0.396367	0.998584	-5.14138	AT3G15020.1	Lactate/malate dehydrogenase family protein
13528386	0.293	1.22519	7.67171	0.978401	0.346147	0.998584	-5.06424	AT5G19770.1	tubulin alpha-3
13534186	0.292957	1.22515	3.99239	1.51515	0.154222	0.998584	-4.54575	AT5G41330.1	BTB/POZ domain with WD40/YVTN repeat-like protein
13369600	0.292939	1.22513	3.31678	1.69898	0.113669	0.998584	-4.33416	AT1G18250.1	Pathogenesis-related thaumatin superfamily protein
13348317	0.292929	1.22513	1.24729	2.35117	0.0355693	0.998584	-3.49443	AT1G36510.1	Nucleic acid-binding proteins superfamily
13343151	0.292854	1.22506	6.17241	1.12835	0.280036	0.998584	-4.93657	AT1G21780.2	BTB/POZ domain-containing protein
13431256	0.292846	1.22505	5.46907	1.17738	0.260639	0.998584	-4.89171	AT3G20860.1	NIMA-related kinase 5
13535587	0.292588	1.22484	6.51855	1.79097	0.0971472	0.998584	-4.22321	AT5G44930.1	Exostosin family protein
13534870	0.292577	1.22483	6.23755	1.55772	0.14386	0.998584	-4.49805	AT5G43270.1	squamosa promoter binding protein-like 2
13418072	0.292361	1.22464	8.7102	1.3824	0.190678	0.998584	-4.68893	AT2G37240.1	Thioredoxin superfamily protein
13510650	0.292247	1.22455	1.85719	1.37854	0.191836	0.998584	-4.69296	AT5G44894.1	---
13502028	0.292245	1.22454	4.17383	1.52407	0.151998	0.998584	-4.53582	AT5G15920.1	structural maintenance of chromosomes 5
13359133	0.292234	1.22454	1.683	2.36772	0.0344956	0.998584	-3.47191	AT1G74458.1	---
13524856	0.292229	1.22453	3.12525	1.28569	0.221501	0.998584	-4.78753	AT5G11540.1	D-arabinono-1,4-lactone oxidase family protein
13367712	0.292188	1.2245	1.96227	1.35569	0.198817	0.998584	-4.71667	AT1G14130.1	2-oxoglutarate (2OG) and Fe(II)-dependent oxygenase superfamily protein
13432332	0.292114	1.22443	6.93393	1.44684	0.172171	0.998584	-4.62051	AT3G23530.1	Cyclopropane-fatty-acyl-phospholipid synthase
13451105	0.292086	1.22441	4.78581	0.931949	0.368742	0.998584	-5.10073	AT3G19000.1	2-oxoglutarate (2OG) and Fe(II)-dependent oxygenase superfamily protein
13356886	0.291818	1.22418	5.55047	2.0137	0.0657306	0.998584	-3.94288	AT1G69170.1	Squamosa promoter-binding protein-like (SBP domain) transcription factor family protein
13438188	0.291806	1.22417	3.40974	0.814931	0.43013	0.998584	-5.18588	AT3G51650.1	---
13340598	0.291755	1.22413	4.57183	2.23131	0.0443504	0.998584	-3.65629	AT1G15940.1	Tudor/PWWP/MBT superfamily protein
13488432	0.291587	1.22399	4.10629	0.824778	0.424719	0.998584	-5.1791	AT4G23240.1	cysteine-rich RLK (RECEPTOR-like protein kinase) 16
13415005	0.291562	1.22396	6.00084	1.11114	0.287101	0.998584	-4.95196	AT2G30575.1	los glycosyltransferase 5
13460351	0.291355	1.22379	6.2779	1.46025	0.168514	0.998584	-4.60601	AT3G55320.1	P-glycoprotein 20
13415501	0.29134	1.22378	1.27751	1.6151	0.130847	0.998584	-4.43249	AT2G31590.1	---
13460564	0.291217	1.22367	4.31152	1.52879	0.150834	0.998584	-4.53055	AT3G56000.1	cellulose synthase like A14
13466586	0.291159	1.22362	1.74877	1.74215	0.105628	0.998584	-4.28248	AT4G09080.1	Outer membrane OMP85 family protein
13500988	0.291145	1.22361	1.27745	1.90688	0.0794106	0.998584	-4.07921	AT5G13360.3	Auxin-responsive GH3 family protein
13505735	0.291137	1.2236	3.72756	1.53797	0.148591	0.998584	-4.52028	AT5G25580.1	---
13438910	0.291009	1.2235	1.78732	1.16696	0.264671	0.998584	-4.90137	AT3G53365.1	---
13394408	0.290998	1.22349	5.87843	1.70792	0.111961	0.998584	-4.32352	AT2G18950.1	homogentisate phytyltransferase 1
13460070	0.290891	1.2234	5.46234	1.92569	0.0768275	0.998584	-4.05545	AT3G54750.3	---
13403281	0.290821	1.22334	5.30509	1.18996	0.255831	0.998584	-4.87996	AT2G40520.2	Nucleotidyltransferase family protein
13426038	0.290732	1.22326	3.20963	2.23574	0.0439921	0.998584	-3.65035	AT3G09350.1	Fes1A
13515084	0.29061	1.22316	7.22372	1.12643	0.28082	0.998584	-4.9383	AT5G54800.1	glucose 6-phosphate/phosphate translocator 1
13400285	0.290556	1.22311	1.61228	1.31525	0.211678	0.998584	-4.75793	AT2G33510.1	---
13473661	0.290544	1.2231	1.58027	1.78604	0.0979764	0.998584	-4.22924	AT4G26040.1	---
13444601	0.290305	1.2229	7.81154	1.42146	0.179274	0.998584	-4.64771	AT3G04590.1	AT hook motif DNA-binding family protein
13527463	0.29028	1.22288	8.6086	0.981289	0.344775	0.998584	-5.06192	AT5G17520.1	root cap 1 (RCP1)
13410983	0.29024	1.22284	1.42661	1.9216	0.0773823	0.998584	-4.06062	AT2G20613.1	DNA-binding storekeeper protein-related transcriptional regulator
13531564	0.290173	1.22279	3.67537	1.75399	0.103514	0.998584	-4.26819	AT5G27680.1	RECQ helicase SIM
13435256	0.290088	1.22272	1.28122	1.74005	0.106007	0.998584	-4.28501	AT3G43900.1	---
13507098	0.289853	1.22252	2.43277	1.00974	0.33147	0.998584	-5.03878	AT5G33355.1	Defensin-like (DEFL) family protein
13390179	0.289844	1.22251	1.41616	2.43043	0.0307019	0.998584	-3.3862	AT1G80660.2	H(+)-ATPase 9
13361586	0.289707	1.22239	1.55179	1.92011	0.0775855	0.998584	-4.06251	AT1G80580.1	Integrase-type DNA-binding superfamily protein
13336185	0.289706	1.22239	5.43316	1.19565	0.253681	0.998584	-4.87462	AT1G05710.2	basic helix-loop-helix (bHLH) DNA-binding superfamily protein
13374638	0.289583	1.22229	6.12776	1.73846	0.106294	0.998584	-4.28692	AT1G31810.1	Formin Homology 14
13444908	0.289546	1.22226	7.04045	0.721242	0.483828	0.998584	-5.24676	AT3G05180.1	GDSL-like Lipase/Acylhydrolase superfamily protein
13509580	0.289515	1.22223	1.48162	1.35083	0.200327	0.998584	-4.72167	AT5G42330.1	---
13454721	0.289461	1.22218	2.07255	1.13444	0.277571	0.998584	-4.93108	AT3G28280.1	---
13384565	0.289456	1.22218	5.09371	1.30588	0.214752	0.998584	-4.76736	AT1G67500.1	recovery protein 3
13366947	0.289305	1.22205	1.57521	1.80883	0.0942015	0.998584	-4.20132	AT1G12030.1	Protein of unknown function (DUF506)
13452269	0.28928	1.22203	1.7938	0.619262	0.546693	0.998584	-5.30531	AT3G21500.1	1-deoxy-D-xylulose 5-phosphate synthase 1
13368466	0.289209	1.22197	3.80868	0.355869	0.727781	0.998584	-5.41729	AT1G15520.1	pleiotropic drug resistance 12
13413964	0.28906	1.22184	6.54253	0.739494	0.473055	0.998584	-5.23542	AT2G27920.1	serine carboxypeptidase-like 51
13477321	0.289046	1.22183	4.18122	0.867583	0.401719	0.998584	-5.14879	AT4G34080.1	Plant protein of unknown function (DUF641)
13499595	0.288979	1.22178	5.09824	1.03165	0.321483	0.998584	-5.02059	AT5G09450.1	Tetratricopeptide repeat (TPR)-like superfamily protein
13530750	0.288803	1.22163	4.82687	0.681522	0.507779	0.998584	-5.27054	AT5G25090.1	early nodulin-like protein 13
13446854	0.288602	1.22146	1.21043	1.55514	0.144472	0.998584	-4.50097	AT3G09340.1	Transmembrane amino acid transporter family protein
13529840	0.288597	1.22145	3.24547	1.01732	0.327991	0.998584	-5.03253	AT5G23405.1	HMG-box (high mobility group) DNA-binding family protein
13508438	0.288579	1.22144	1.7719	0.794396	0.441558	0.998584	-5.19979	AT5G39720.1	avirulence induced gene 2 like protein
13511375	0.288574	1.22143	6.09876	0.78221	0.44843	0.998584	-5.2079	AT5G46690.1	beta HLH protein 71
13439903	0.288539	1.2214	2.7924	1.21841	0.24522	0.998584	-4.85305	AT3G55690.1	---
13498250	0.288412	1.2213	1.3056	1.20725	0.249341	0.998584	-4.86367	AT5G06170.1	sucrose-proton symporter 9
13454483	0.288303	1.2212	5.16407	1.52415	0.15198	0.998584	-4.53574	AT3G27560.1	Protein kinase superfamily protein
13373050	0.288212	1.22113	2.54286	1.31338	0.21229	0.998584	-4.75982	AT1G27840.1	Transducin/WD40 repeat-like superfamily protein
13341688	0.288083	1.22102	3.6699	0.792897	0.442399	0.998584	-5.2008	AT1G18320.1	Mitochondrial import inner membrane translocase subunit Tim17/Tim22/Tim23 family protein
13494725	0.288061	1.221	4.28228	0.950602	0.359547	0.998584	-5.08626	AT4G37330.1	cytochrome P450, family 81, subfamily D, polypeptide 4
13352244	0.287769	1.22075	6.58232	1.26667	0.228013	0.998584	-4.80632	AT1G54820.1	Protein kinase superfamily protein
13476781	0.287667	1.22066	5.97209	1.45599	0.169669	0.998584	-4.61063	AT4G32770.1	tocopherol cyclase, chloroplast / vitamin E deficient 1 (VTE1) / sucrose export defective 1 (SXD1)
13485028	0.287355	1.2204	2.52927	1.14506	0.273307	0.998584	-4.92145	AT4G15490.1	UDP-Glycosyltransferase superfamily protein
13432113	0.287268	1.22033	1.68534	1.65779	0.12184	0.998584	-4.3828	AT3G23190.1	HR-like lesion-inducing protein-related
13368428	0.287252	1.22031	5.0718	1.64941	0.123565	0.998584	-4.39262	AT1G15440.1	periodic tryptophan protein 2
13443187	0.287186	1.22026	1.96458	1.06422	0.307047	0.998584	-4.99297	AT3G01313.1	snoRNA
13358447	0.287132	1.22021	4.85344	1.10614	0.289179	0.998584	-4.9564	AT1G72750.1	translocase inner membrane subunit 23-2
13366873	0.28709	1.22018	4.30172	1.83422	0.0901494	0.998584	-4.17	AT1G11940.1	Core-2/I-branching beta-1,6-N-acetylglucosaminyltransferase family protein
13352717	0.287074	1.22016	6.1284	1.9373	0.0752703	0.998584	-4.04072	AT1G55900.1	Haloacid dehalogenase-like hydrolase (HAD) superfamily protein
13422114	0.286989	1.22009	1.79404	1.37466	0.193007	0.998584	-4.697	AT2G46660.1	cytochrome P450, family 78, subfamily A, polypeptide 6
13447274	0.286966	1.22007	7.02543	1.90328	0.0799135	0.998584	-4.08375	AT3G10230.1	lycopene cyclase
13340815	0.286963	1.22007	2.69579	1.21733	0.245614	0.998584	-4.85408	AT1G16430.1	Surfeit locus protein 5 subunit 22 of Mediator complex
13426443	0.286865	1.21999	3.31612	1.25127	0.233397	0.998584	-4.82138	AT3G10400.1	RNA recognition motif and CCHC-type zinc finger domains containing protein
13451465	0.286834	1.21996	8.35648	2.45332	0.0294199	0.998584	-3.35481	AT3G19720.1	P-loop containing nucleoside triphosphate hydrolases superfamily protein
13426024	0.28681	1.21994	1.42023	1.57694	0.139383	0.998584	-4.47625	AT3G09290.1	telomerase activator1
13343376	0.286748	1.21989	8.03631	0.897474	0.386164	0.998584	-5.12684	AT1G22430.1	GroES-like zinc-binding dehydrogenase family protein
13464545	0.286654	1.21981	1.70766	1.56599	0.14192	0.998584	-4.48869	AT4G01770.1	rhamnogalacturonan xylosyltransferase 1
13497900	0.286636	1.21979	5.94839	1.77163	0.100431	0.998584	-4.24679	AT5G05470.1	eukaryotic translation initiation factor 2 alpha subunit
13490574	0.286536	1.21971	1.57698	1.76893	0.100899	0.998584	-4.25008	AT4G27810.1	---
13395693	0.286507	1.21968	2.52027	0.905164	0.38223	0.998584	-5.12109	AT2G21890.1	cinnamyl alcohol dehydrogenase homolog 3
13447487	0.286452	1.21964	8.67446	1.41737	0.180441	0.998584	-4.65207	AT3G10670.1	non-intrinsic ABC protein 7
13396722	0.286305	1.21951	5.43374	1.68662	0.11607	0.998584	-4.34884	AT2G24592.1	---
13392636	0.28629	1.2195	1.71455	1.60365	0.133359	0.998584	-4.44568	AT2G13125.1	---
13412424	0.286253	1.21947	3.29099	1.34358	0.2026	0.998584	-4.72912	AT2G24580.1	FAD-dependent oxidoreductase family protein
13515976	0.286177	1.2194	2.16753	0.784834	0.446945	0.998584	-5.20616	AT5G57010.1	calmodulin-binding family protein
13387566	0.286102	1.21934	1.93598	1.85307	0.087244	0.998584	-4.14661	AT1G75120.1	Nucleotide-diphospho-sugar transferase family protein
13370056	0.286075	1.21932	4.53846	0.93017	0.369628	0.998584	-5.1021	AT1G19490.1	Basic-leucine zipper (bZIP) transcription factor family protein
13529611	0.286036	1.21929	5.92164	2.00875	0.0663131	0.998584	-3.94926	AT5G22790.1	reticulata-related 1
13503391	0.28593	1.2192	6.12904	0.765915	0.457726	0.998584	-5.21856	AT5G19240.1	Glycoprotein membrane precursor GPI-anchored
13360589	0.28587	1.21915	7.20753	0.685022	0.505641	0.998584	-5.26849	AT1G78230.1	Outer arm dynein light chain 1 protein
13525936	0.285815	1.2191	2.74034	0.867096	0.401976	0.998584	-5.14915	AT5G14110.1	Protein of unknown function (DUF 3339)
13487872	0.28581	1.21909	2.87725	1.13159	0.278724	0.998584	-4.93366	AT4G22120.1	ERD (early-responsive to dehydration stress) family protein
13511940	0.285716	1.21901	4.98684	1.48188	0.162756	0.998584	-4.58244	AT5G47900.2	Protein of unknown function (DUF1624)
13363713	0.285559	1.21888	1.51972	1.50363	0.157132	0.998584	-4.55851	AT1G05290.1	CCT motif family protein
13523153	0.285486	1.21882	1.59455	1.45306	0.170466	0.998584	-4.61379	AT5G07550.1	glycine-rich protein 19
13464525	0.285407	1.21875	4.60306	1.08973	0.296078	0.998584	-4.97085	AT4G01730.1	DHHC-type zinc finger family protein
13536202	0.285362	1.21872	1.21979	1.68821	0.115758	0.998584	-4.34695	AT5G46295.1	---
13504639	0.285302	1.21867	1.4922	1.72446	0.108859	0.998584	-4.30374	AT5G22900.1	cation/H+ exchanger 3
13367669	0.285258	1.21863	2.17462	1.33197	0.206281	0.998584	-4.74097	AT1G13970.1	Protein of unknown function (DUF1336)
13404619	0.285196	1.21858	3.56066	0.761698	0.460152	0.998584	-5.22129	AT2G43720.1	Eukaryotic protein of unknown function (DUF842)
13478083	0.285151	1.21854	2.15803	0.729673	0.478833	0.998584	-5.24156	AT4G35655.1	RPM1-interacting protein 4 (RIN4) family protein
13401395	0.284953	1.21837	8.32357	1.00914	0.331749	0.998584	-5.03928	AT2G36120.1	Glycine-rich protein family
13353869	0.284952	1.21837	1.5547	1.72584	0.108605	0.998584	-4.30209	AT1G60880.1	AGAMOUS-like-56
13528512	0.284888	1.21832	7.48571	0.984745	0.343139	0.998584	-5.05914	AT5G20040.1	isopentenyltransferase 9
13435493	0.284888	1.21832	4.16438	1.53417	0.149516	0.998584	-4.52454	AT3G44590.1	60S acidic ribosomal protein family
13394218	0.284623	1.21809	3.32246	1.77736	0.0994494	0.998584	-4.23982	AT2G18560.1	UDP-Glycosyltransferase superfamily protein
13542699	0.284404	1.21791	1.53637	1.81763	0.0927783	0.998584	-4.19048	AT5G62848.1	MIR420; miRNA
13521349	0.28437	1.21788	6.30654	0.620432	0.545947	0.998584	-5.30469	AT5G02830.1	Tetratricopeptide repeat (TPR)-like superfamily protein
13452672	0.284308	1.21783	1.53501	1.54182	0.147657	0.998584	-4.51596	AT3G22710.1	F-box family protein
13542161	0.284292	1.21781	3.9574	1.22884	0.241417	0.998584	-4.84307	AT5G61455.1	U2.7; snRNA
13421257	0.284181	1.21772	1.67172	1.5864	0.137222	0.998584	-4.46545	AT2G44570.1	glycosyl hydrolase 9B12
13384432	0.284156	1.2177	4.89195	1.37797	0.192007	0.998584	-4.69355	AT1G67310.1	Calmodulin-binding transcription activator protein with CG-1 and Ankyrin domains
13518808	0.284136	1.21768	2.29689	1.27299	0.225832	0.998584	-4.80009	AT5G63560.1	HXXXD-type acyl-transferase family protein
13369443	0.284112	1.21766	5.37258	0.799074	0.438937	0.998584	-5.19665	AT1G17940.1	Endosomal targeting BRO1-like domain-containing protein
13408386	0.284085	1.21764	7.76675	1.60533	0.132987	0.998584	-4.44375	AT2G07825.1	---
13440228	0.284079	1.21763	3.46783	1.12093	0.283068	0.998584	-4.94323	AT3G56570.1	SET domain-containing protein
13339117	0.283797	1.21739	2.7753	1.08869	0.296521	0.998584	-4.97176	AT1G12100.1	Bifunctional inhibitor/lipid-transfer protein/seed storage 2S albumin superfamily protein
13394315	0.283758	1.21736	6.61957	1.46338	0.167671	0.998584	-4.60262	AT2G18790.1	phytochrome B
13352039	0.283723	1.21733	5.33011	1.16401	0.265821	0.998584	-4.90409	AT1G54310.2	S-adenosyl-L-methionine-dependent methyltransferases superfamily protein
13460579	0.283597	1.21723	7.06709	1.22902	0.241352	0.998584	-4.8429	AT3G56040.1	UDP-glucose pyrophosphorylase 3
13532812	0.28358	1.21721	2.93711	1.49703	0.158821	0.998584	-4.5658	AT5G37010.1	---
13382878	0.283473	1.21712	1.65785	0.68308	0.506827	0.998584	-5.26963	AT1G63790.1	pre-tRNA
13436934	0.283473	1.21712	1.65785	0.68308	0.506827	0.998584	-5.26963	AT3G48275.1	pre-tRNA
13461589	0.283464	1.21711	1.30622	2.55445	0.0243477	0.998584	-3.2154	AT3G58420.1	TRAF-like superfamily protein
13361487	0.283441	1.21709	7.54258	1.02125	0.326196	0.998584	-5.02927	AT1G80300.1	nucleotide transporter 1
[truncated: 26,211 more rows]
