# Supplementary material for: Functional metabolomics as a tool to analyze Mediator function and structure in plants
Source: PLoS One. 2017 Jun 22;12(6):e0179640. doi: 10.1371/journal.pone.0179640 (PMC5480960; doi:10.1371/journal.pone.0179640)
Supplement: S9 Table — (XLSX) [file pone.0179640.s012.xlsx]

## Sheet: Blad1
Supplementary Table S9. Common genes the show significant changes in expression relative to wild type cells in both med18 and med25. Red= up-regulated genes, Blue= down-regulated genes.
med18	med25
AGI	AGI
AT1G01190.1	AT1G01190.1
AT1G01470.1	AT1G01470.1
AT1G02205.1	AT1G02205.1
AT1G05950.1	AT1G05950.1
AT1G07480.1	AT1G07480.1
AT1G08630.1	AT1G08630.1
AT1G10070.1	AT1G10070.1
AT1G11580.1	AT1G11580.1
AT1G11735.1	AT1G11735.1
AT1G13390.2	AT1G13390.2
AT1G14390.1	AT1G14390.1
AT1G15310.1	AT1G15310.1
AT1G19100.1	AT1G19100.1
AT1G19510.1	AT1G19510.1
AT1G20450.1	AT1G20450.1
AT1G20620.1	AT1G20620.1
AT1G21000.1	AT1G21000.1
AT1G23090.1	AT1G23090.1
AT1G25275.1	AT1G25275.1
AT1G26260.2	AT1G26260.2
AT1G26665.1	AT1G26665.1
AT1G28190.1	AT1G28190.1
AT1G30135.1	AT1G30135.1
AT1G30410.1	AT1G30410.1
AT1G31690.1	AT1G31690.1
AT1G34390.1	AT1G34390.1
AT1G43160.1	AT1G43160.1
AT1G44830.1	AT1G44830.1
AT1G49310.1	AT1G49310.1
AT1G53160.1	AT1G53160.1
AT1G55265.1	AT1G55265.1
AT1G56120.1	AT1G56120.1
AT1G56850.1	AT1G56850.1
AT1G56910.1	AT1G56910.1
AT1G61280.1	AT1G61280.1
AT1G65390.1	AT1G65390.1
AT1G67260.2	AT1G67260.2
AT1G68935.1	AT1G68935.1
AT1G69120.1	AT1G69120.1
AT1G69760.1	AT1G69760.1
AT1G69880.1	AT1G69880.1
AT1G73690.1	AT1G73690.1
AT1G74650.1	AT1G74650.1
AT1G75900.1	AT1G75900.1
AT1G76040.2	AT1G76040.2
AT1G78240.1	AT1G78240.1
AT1G78450.1	AT1G78450.1
AT1G78460.1	AT1G78460.1
AT1G79430.1	AT1G79430.1
AT1G80830.1	AT1G80830.1
AT2G02180.1	AT2G01850.1
AT2G02990.1	AT2G02990.1
AT2G05380.1	AT2G05380.1
AT2G15080.1	AT2G15080.1
AT2G15830.1	AT2G15830.1
AT2G16750.1	AT2G16750.1
AT2G18328.1	AT2G18328.1
AT2G20870.1	AT2G20870.1
AT2G22810.1	AT2G22810.1
AT2G22880.1	AT2G22880.1
AT2G27402.1	AT2G27402.1
AT2G28210.1	AT2G28210.1
AT2G30330.1	AT2G30330.1
AT2G33175.1	AT2G33175.1
AT2G37130.1	AT2G37130.1
AT2G38240.1	AT2G38240.1
AT2G38530.1	AT2G38530.1
AT2G39510.1	AT2G39510.1
AT2G42540.1	AT2G42540.1
AT2G43590.1	AT2G43590.1
AT2G45660.1	AT2G45660.1
AT2G46570.1	AT2G46570.1
AT3G01180.1	AT3G01180.1
AT3G04720.1	AT3G04720.1
AT3G05170.1	AT3G05170.1
AT3G09162.1	AT3G09162.1
AT3G09900.1	AT3G09900.1
AT3G10310.1	AT3G10310.1
AT3G10985.1	AT3G10985.1
AT3G11890.1	AT3G11890.1
AT3G13750.1	AT3G13750.1
AT3G14310.1	AT3G14310.1
AT3G14680.1	AT3G14680.1
AT3G15356.1	AT3G15356.1
AT3G16530.1	AT3G16530.1
AT3G17998.1	AT3G17998.1
AT3G19620.1	AT3G19620.1
AT3G22740.1	AT3G22740.1
AT3G23110.1	AT3G23110.1
AT3G23550.1	AT3G23550.1
AT3G29644.1	AT3G29644.1
AT3G30720.1	AT3G30720.1
AT3G43190.1	AT3G43190.1
AT3G44490.1	AT3G44490.1
AT3G44765.1	AT3G44765.1
AT3G44860.1	AT3G44860.1
AT3G45710.1	AT3G45710.1
AT3G46370.1	AT3G46370.1
AT3G47360.1	AT3G47360.1
AT3G48520.1	AT3G48520.1
AT3G49110.1	AT3G49110.1
AT3G50560.1	AT3G50560.1
AT3G50970.1	AT3G50970.1
AT3G53310.1	AT3G53310.1
AT3G55646.1	AT3G55646.1
AT3G59220.1	AT3G59220.1
AT3G59750.1	AT3G59750.1
AT3G60070.1	AT3G60070.1
AT3G60530.1	AT3G60530.1
AT3G61060.1	AT3G61060.1
AT3G62860.1	AT3G62860.1
AT4G01230.1	AT4G01230.1
AT4G01390.1	AT4G01390.1
AT4G02520.1	AT4G02520.1
AT4G04223.1	AT4G04223.1
AT4G05120.1	AT4G05120.1
AT4G08150.1	AT4G08150.1
AT4G09120.1	AT4G09120.1
AT4G09950.1	AT4G09950.1
AT4G10430.3	AT4G10430.3
AT4G12490.1	AT4G12490.1
AT4G12620.1	AT4G12620.1
AT4G14130.1	AT4G14130.1
AT4G14713.1	AT4G14713.1
AT4G15460.1	AT4G15460.1
AT4G16000.1	AT4G16000.1
AT4G17215.1	AT4G17215.1
AT4G17340.1	AT4G17340.1
AT4G18280.1	AT4G18280.1
AT4G19420.1	AT4G19420.1
AT4G21850.1	AT4G21850.1
AT4G22050.1	AT4G22050.1
AT4G22485.1	AT4G22485.1
AT4G22490.1	AT4G22490.1
AT4G23680.1	AT4G23680.1
AT4G26150.1	AT4G26150.1
AT4G26830.1	AT4G26830.1
AT4G27460.1	AT4G27460.1
AT4G32280.1	AT4G32280.1
AT4G32340.1	AT4G32340.1
AT4G32460.1	AT4G32460.1
AT4G35350.1	AT4G35350.1
AT4G36410.1	AT4G36410.1
AT4G37770.1	AT4G37770.1
AT5G01600.1	AT5G01600.1
AT5G09220.1	AT5G09220.1
AT5G09440.1	AT5G09440.1
AT5G10610.1	AT5G10610.1
AT5G10695.1	AT5G10695.1
AT5G12420.1	AT5G12420.1
AT5G14780.1	AT5G14780.1
AT5G19110.1	AT5G19110.1
AT5G20447.1	AT5G20447.1
AT5G20960.1	AT5G20960.1
AT5G24380.1	AT5G24380.1
AT5G25980.1	AT5G25980.1
AT5G28237.1	AT5G28237.1
AT5G35480.1	AT5G35480.1
AT5G35490.1	AT5G35490.1
AT5G36920.1	AT5G36920.1
AT5G38710.1	AT5G38710.1
AT5G38770.1	AT5G38770.1
AT5G40460.1	AT5G40460.1
AT5G40880.1	AT5G40880.1
AT5G49460.1	AT5G49460.1
AT5G50800.1	AT5G50800.1
AT5G53360.1	AT5G53360.1
AT5G53430.1	AT5G53430.1
AT5G54640.1	AT5G54640.1
AT5G56550.1	AT5G56550.1
AT5G56870.1	AT5G56870.1
AT5G57220.1	AT5G57220.1
AT5G57340.1	AT5G57340.1
AT5G58050.1	AT5G58050.1
AT5G62350.1	AT5G62350.1
AT5G63530.1	AT5G63530.1
AT5G63850.1	AT5G63850.1
AT5G63950.1	AT5G63950.1
AT5G64120.1	AT5G64120.1
AT5G66340.1	AT5G66340.1
AT5G66390.1	AT5G66390.1
AT5G66560.1	AT5G66560.1
AT5G67520.1	AT5G67520.1
